# Supplementary material for: Identification of biomarkers related to angiogenesis in myocardial ischemia-reperfusion injury and prediction of potential drugs
Source: PLoS One. 2024 Jun 27;19(6):e0300790. doi: 10.1371/journal.pone.0300790 (PMC11210787; doi:10.1371/journal.pone.0300790)
Supplement: S1 File — (ZIP) [file pone.0300790.s001.zip]

Archive with 2 entries (2 files):
- Supplementary material/Supplementary material 1.xlsx
- Supplementary material/Supplementary material 2.xlsx
