# Supplementary material for: Identification of biomarkers related to angiogenesis in myocardial ischemia-reperfusion injury and prediction of potential drugs
Source: PLoS One. 2024 Jun 27;19(6):e0300790. doi: 10.1371/journal.pone.0300790 (PMC11210787; doi:10.1371/journal.pone.0300790)
Supplement: S1 File — (ZIP) [file pone.0300790.s001.zip › Supplementary material/Supplementary material 1.xlsx]

## Sheet: GO-BP
ID	Description	GeneRatio	BgRatio	pvalue	p.adjust	qvalue	geneID	Count
GO:0019221	cytokine-mediated signaling pathway	71/1427	369/23328	4.20236e-18	2.36088e-14	1.64379e-14	Ccl2/Cxcl5/Ccl7/Cxcl1/Sphk1/Cxcl2/Il6/Il1b/Il33/Il17ra/Osmr/Ccr1/Il1r2/Ereg/Ccl6/Syk/Tnfrsf1a/Csf3r/Cd24a/Irak3/Csf2rb/Ccl4/Ccl17/Ccl3/Ccl9/Csf2rb2/Ifitm1/Myd88/Il1r1/Crlf2/Ptprf/Crlf1/Csf1/Tnip2/Socs1/Il1rn/Osm/Plvap/Spi1/Cebpa/Rela/Gpr35/Stat3/Ifitm2/Tjp2/Sh2b3/Rabgef1/Csf2ra/Actn4/Ecm1/Acsl1/Bbs2/Cnot7/Csf1r/Il10rb/Wnt5a/Mavs/Lifr/Lims1/Gab1/Ghr/Rps6ka5/Appl2/Cxcl9/Stat1/Stk39/Il15/Cd74/Ifngr2…	71
GO:0050900	leukocyte migration	60/1427	360/23328	1.23777e-12	2.55367e-09	1.77801e-09	Ccl2/Cxcl5/Serpine1/S100a9/Ccl7/Thbs1/S100a8/Ch25h/Cxcl1/Sele/Bcr/Cxcl2/Il1b/Retnlg/Thbs4/Il33/Il17ra/Icam1/Adam8/Ccr1/Selp/Ccl6/Syk/Lgals3/Csf3r/Cd24a/Ccl4/C5ar1/Ccl17/Ccl3/Ccl9/Myd88/Il1r1/Csf1/Tlr2/Ripk3/Spns2/Eps8/Plvap/Emilin1/Gpr35/Tgfb1/Mcoln2/Pawr/Rps19/Rabgef1/B4galt1/Mmp14/Ecm1/Jam3/Csf1r/Aif1/Wnt5a/Vegfa/Itga9/Jam2/Dnm1l/Cxcl9/Stk39/Cd74	60
GO:0001819	positive regulation of cytokine production	69/1427	449/23328	1.36365e-12	2.55367e-09	1.77801e-09	Ccl2/Serpine1/Thbs1/Agt/Hspb1/Sphk1/Bcl3/Il6/Cd14/Il1b/Il33/Il17ra/Atf4/Adam8/Ptgs2/Ereg/Sting1/Arid5a/Syk/Tnfrsf1a/Cebpb/Ccl4/C5ar1/Ccl3/Slc7a5/Myd88/Il1r1/Crlf2/Xbp1/Tlr2/P2ry2/Ddx21/Osm/Adora2b/Gprc5b/Clec4e/Polr3d/Sema7a/Rela/Cyp1b1/Nlrp3/Gapdh/Trim16/Rara/Stat3/Tgfb1/Mcoln2/Slc11a1/Gpatch3/Furin/Fgr/Pibf1/Sec14l1/Mapk9/Aif1/Tlr3/Wnt5a/Ly96/Zbtb20/Mavs/B2m/Ddx60/Mndal/Stat1/Il15/Cd74/Crhr2/Ag…	69
GO:0001503	ossification	60/1427	394/23328	5.84032e-11	8.20273e-08	5.71122e-08	Junb/Sbno2/Ccn2/Il6/Fstl3/Atf4/Cebpd/Ccr1/Ptgs2/Zbtb16/Lox/Nab2/Cebpb/Gnas/Epha2/Pdlim7/Ahsg/Id2/Egr2/Ifitm1/Smad7/Lmna/Klf10/Scx/Rpl38/Clic1/Csf1/P2ry2/Hdac7/H3f3b/Id3/Cebpa/Igfbp3/Tgfb1/Sh3pxd2b/Srgn/Mmp14/Fgr/Sox9/Smad6/Riox1/Ecm1/Trp53inp2/Ppargc1b/Tmem64/Omd/Wnt5a/Mtss1/Pbx1/Vegfa/Igf1/Ank/Intu/Twsg1/Sfrp1/Plxnb1/Aspn/Fhl2/Igfbp5/Mir133a-1	60
GO:0032970	regulation of actin filament-based process	61/1427	410/23328	1.0678e-10	1.1299e-07	7.867e-08	Ccn2/Sdc4/Rnd1/Dbn1/Icam1/Pdpn/Tmsb10/Plek/Tgfb2/Rhoc/Kank1/Cav3/Capg/Arf6/Cdc42ep4/Tlr2/Arpc1b/Myh9/Eps8/Myo1c/Vasp/Fes/Tgfb1/Cttn/Sh3pxd2b/Rnd3/Arhgdia/Lima1/Hcls1/S100a10/Pfn1/Synpo/Actg1/Fgr/Tesk1/Met/Akap6/Fgf13/Ank2/Pfn4/Fhod3/Jam3/Ryr2/Csf1r/Mtss1/Kank2/Arfgef1/Dsc2/Clasp2/Add3/Tmod4/Casq2/Mylk3/Myadm/Prox1/Kcnj2/Arhgap18/Clasp1/Pln/Lmod3/Rnf207	61
GO:0097529	myeloid leukocyte migration	41/1427	219/23328	1.20673e-10	1.1299e-07	7.867e-08	Ccl2/Cxcl5/Serpine1/S100a9/Ccl7/Thbs1/S100a8/Cxcl1/Cxcl2/Il1b/Retnlg/Thbs4/Il17ra/Adam8/Ccr1/Ccl6/Syk/Lgals3/Csf3r/Ccl4/C5ar1/Ccl17/Ccl3/Ccl9/Myd88/Il1r1/Csf1/Emilin1/Gpr35/Mcoln2/Pawr/Rps19/Mmp14/Jam3/Csf1r/Aif1/Vegfa/Itga9/Dnm1l/Cxcl9/Cd74	41
GO:0007015	actin filament organization	63/1427	437/23328	1.99853e-10	1.52099e-07	1.059e-07	Ccn2/Xirp1/Sdc4/Rnd1/Dbn1/Icam1/Shroom3/Tmsb10/Plek/Actn1/Rhoc/Kank1/Cav3/Capg/Arf6/Mical1/Cdc42ep4/Tlr2/Arpc1b/Nrap/Eps8/Pdlim3/Myo1c/Tpm3/Vasp/Mical2/Cttn/Zyx/Sh3pxd2b/Rnd3/Pawr/Lima1/Hcls1/S100a10/Pfn1/Synpo/Actg1/Tesk1/Actn4/Met/Ttn/Pfn4/Fhod3/Ppargc1b/Aif1/Pstpip2/Mtss1/Kank2/Arfgef1/Myo5c/Cap2/Msrb2/Clasp2/Add3/Tmod4/Myadm/Crhr2/Prox1/Nebl/Sh3kbp1/Arhgap18/Clasp1/Lmod3	63
GO:0097530	granulocyte migration	33/1427	155/23328	2.4248e-10	1.52099e-07	1.059e-07	Ccl2/Cxcl5/S100a9/Ccl7/Thbs1/S100a8/Cxcl1/Cxcl2/Il1b/Thbs4/Il17ra/Adam8/Ccl6/Syk/Lgals3/Csf3r/Ccl4/C5ar1/Ccl17/Ccl3/Ccl9/Myd88/Il1r1/Csf1/Mcoln2/Pawr/Jam3/Csf1r/Vegfa/Itga9/Dnm1l/Cxcl9/Cd74	33
GO:0042326	negative regulation of phosphorylation	66/1427	471/23328	2.52623e-10	1.52099e-07	1.059e-07	Socs3/Agt/Hspb1/Ier3/Nppa/Il6/Il1b/Dusp5/Gadd45g/Ppp1r15a/Cdkn1a/Midn/Shb/Zc3h12a/Irak3/Cav3/Smad7/Ubash3b/Mical1/Igf1r/Xbp1/Mvp/Spry2/Dnaja1/Socs1/Rnf149/Dusp4/Rasip1/Cox11/Emilin1/Tnfaip3/Tnip1/Bax/Cblb/Stat3/Igfbp3/Ptpn1/Tgfb1/Uchl1/Sh2b3/Rabgef1/Spred1/Lemd2/Cdkn2d/Smad6/Tesk1/Met/Pibf1/Zbed3/Chordc1/Grb10/Epm2a/Synj2bp/Ogt/Gpd1l/E130311K13Rik/Ube2b/Fktn/Igf1/Sh3rf2/Ppara/Stk39/Myadm/Sfrp1/Pk…	66
GO:0042273	ribosomal large subunit biogenesis	22/1427	74/23328	2.89404e-10	1.52099e-07	1.059e-07	Ppan/Nop2/Nhp2/Eif6/Rpl38/Rpl23a/Ftsj3/Nip7/Wdr74/Rpl35/Nifk/Nle1/Nop16/Rrs1/Nol9/Urb1/Surf6/Rpl11/Bop1/Noc2l/Fastkd2/Mrpl1	22
GO:0071347	cellular response to interleukin-1	23/1427	81/23328	3.18277e-10	1.52099e-07	1.059e-07	Ccl2/Serpine1/Ccl7/Ankrd1/Il6/Il1b/Il1r2/Ccl6/Cebpb/Zc3h12a/Irak3/Ccl4/Ccl17/Ccl3/Ccl9/Myd88/Il1r1/Tnip2/Il1rn/Rela/Rps6ka5/Mylk3/Adamts7	23
GO:0071560	cellular response to transforming growth factor beta stimulus	39/1427	208/23328	3.24881e-10	1.52099e-07	1.059e-07	Ccl2/Serpine1/Thbs1/Rasl11b/Ankrd1/Dbn1/Lrg1/Lox/Tgfb2/Itga3/Lrrc32/Cav3/Smad7/Scx/Igf1r/Gcnt2/Xbp1/Zfp36l1/Vasn/Spry2/Tsku/Zfp703/Emilin1/Tgfb1/Zfp36l2/Zyx/Adam9/Spred1/Furin/Zbtb7a/Sox9/Smad6/Chst11/Nlk/Fut8/Appl2/Twsg1/Aspn/Hpgd	39
GO:0050727	regulation of inflammatory response	56/1427	372/23328	3.9693e-10	1.66379e-07	1.15842e-07	Socs3/Serpine1/S100a9/S100a8/Sbno2/Agt/Ier3/Sphk1/Nppa/Bcr/Il6/Il1b/Il33/Il17ra/Adam8/Il1r2/Ptgs2/Clcf1/Sting1/Tnfrsf1a/Cebpb/Tgm2/Zc3h12a/Ldlr/Tnfaip6/Nfkbiz/Cd24a/Ahsg/Ccl3/Myd88/Il1r1/Tlr2/Osm/Adora2b/Gprc5b/Hamp/Cebpa/Sema7a/Rela/Tnfaip3/Nlrp3/Tnip1/Stat3/Metrnl/Rps19/Rabgef1/Nos2/Wfdc1/Tlr3/Wnt5a/Igf1/Appl2/Ppara/Stk39/Pld4/Cma1	56
GO:1903706	regulation of hemopoiesis	61/1427	424/23328	4.21532e-10	1.66379e-07	1.15842e-07	Cxcl1/Fgl2/Myc/Il4ra/Il6/Il1b/Fstl3/Adam8/Ccr1/Pim1/Egr3/Syk/Zbtb16/Lox/Shb/Cebpb/Csf3r/Hsp90aa1/Zc3h12a/Gnas/Nfkbiz/Cd24a/Ccl3/Id2/Eif6/Smad7/Ubash3b/Klf10/Csf1/Xbp1/Zfp36l1/Socs1/Spi1/Fes/Nlrp3/Rara/Stat3/Tgfb1/Zfp36l2/Tjp2/Nme2/Hcls1/Mmp14/Zbtb7a/Sart1/Ppargc1b/Zc3h8/H2-DMa/Tmem64/Csf1r/Tcim/Bmi1/Vegfa/Fbxw7/B2m/Fnip1/Stat1/Sfrp1/Il15/Cd74/H2-Aa	61
GO:0045785	positive regulation of cell adhesion	62/1427	435/23328	4.44229e-10	1.66379e-07	1.15842e-07	Ccl2/Thbs1/Plaur/Sdc4/Itga5/Il4ra/Sele/Il6/Il1b/Dbn1/Fstl3/Icam1/Adam8/Selp/Pdpn/Egr3/Syk/Zbtb16/Shb/Tgfb2/Hsp90aa1/Tgm2/Itga3/Nfkbiz/Cd24a/Smad7/Ninj1/Gcnt2/Csf1/Xbp1/Socs1/Spock2/Cyth3/Emilin1/Rela/Nlrp3/Rara/Tgfb1/Pawr/Adam9/Ptpn23/S100a10/Cd63/Adgrg1/Sart1/H2-DMa/Adk/Bmi1/Aif1/Hacd1/Wnt5a/Egflam/Vegfa/Igf1/Lims1/Gpam/Myadm/Il15/Cd74/Frmd5/H2-Aa/Ecm2	62
GO:0071559	response to transforming growth factor beta	39/1427	212/23328	5.8059e-10	2.0386e-07	1.41939e-07	Ccl2/Serpine1/Thbs1/Rasl11b/Ankrd1/Dbn1/Lrg1/Lox/Tgfb2/Itga3/Lrrc32/Cav3/Smad7/Scx/Igf1r/Gcnt2/Xbp1/Zfp36l1/Vasn/Spry2/Tsku/Zfp703/Emilin1/Tgfb1/Zfp36l2/Zyx/Adam9/Spred1/Furin/Zbtb7a/Sox9/Smad6/Chst11/Nlk/Fut8/Appl2/Twsg1/Aspn/Hpgd	39
GO:0042692	muscle cell differentiation	58/1427	399/23328	7.61031e-10	2.51498e-07	1.75108e-07	Ankrd2/Agt/Flnc/Klhl40/Xirp1/Il4ra/Rcan1/Ereg/Bhlhe41/Lox/Id2/Cav3/Lmna/Cd53/Gdf15/Plekho1/Xbp1/Ctdp1/Myh9/Nrap/H3f3b/Mamstr/Rara/Tgfb1/Uchl1/Ptbp1/Mmp14/Actg1/Sox9/Smad6/Cdk9/Met/Akap6/Ank2/Ttn/Fhod3/Sgcb/Hacd1/Qk/Rarb/Vegfa/Igf1/Ptcd2/Tmod4/Neo1/Casq2/Cxcl9/Ppara/Casq1/Mylk3/Hdac9/Mef2a/Prox1/Nebl/Fhl2/Lmod3/Igfbp5/Mir208a	58
GO:1902105	regulation of leukocyte differentiation	49/1427	309/23328	8.31702e-10	2.59584e-07	1.80737e-07	Fgl2/Myc/Il4ra/Il6/Il1b/Fstl3/Adam8/Ccr1/Egr3/Syk/Zbtb16/Shb/Cebpb/Hsp90aa1/Zc3h12a/Gnas/Nfkbiz/Cd24a/Ccl3/Id2/Smad7/Ubash3b/Klf10/Csf1/Xbp1/Zfp36l1/Socs1/Fes/Nlrp3/Rara/Tgfb1/Zfp36l2/Tjp2/Nme2/Hcls1/Mmp14/Zbtb7a/Sart1/Ppargc1b/Zc3h8/H2-DMa/Tmem64/Csf1r/Bmi1/Fbxw7/Sfrp1/Il15/Cd74/H2-Aa	49
GO:1990266	neutrophil migration	28/1427	124/23328	1.34025e-09	3.96291e-07	2.75921e-07	Ccl2/Cxcl5/S100a9/Ccl7/S100a8/Cxcl1/Cxcl2/Il1b/Thbs4/Adam8/Ccl6/Syk/Lgals3/Csf3r/Ccl4/C5ar1/Ccl17/Ccl3/Ccl9/Myd88/Il1r1/Mcoln2/Pawr/Jam3/Itga9/Dnm1l/Cxcl9/Cd74	28
GO:0009611	response to wounding	66/1427	492/23328	1.58342e-09	4.44782e-07	3.09683e-07	Ccl2/Serpine1/Timp1/S100a9/Hmox1/Hbegf/Thbs1/Tnfrsf12a/Sdc4/Il6/Rtn4rl2/Selp/Pdpn/Cdkn1a/Tnc/Plek/Syk/Lox/Mir22hg/Lilrb4a/Tgfb2/Thbd/Gnas/AI506816/Cd24a/Kank1/Cav3/Ubash3b/Ptprf/Igf1r/Anxa2/Xbp1/Zfp36l1/Myh9/4833427F10Rik/Tnfaip3/Bax/Tgfb1/Plec/Zfp36l2/Sh2b3/Mustn1/B4galt1/Actg1/Slc11a1/Fgfr1op2/Wfdc1/Wnt5a/Arfgef1/Ndufs4/Prcp/Rtn4r/Vegfa/Mmrn1/Igf1/Clasp2/Mtr/Nmnat1/2310040G24Rik/Neo1/Ppara/Rab3…	66
GO:0042254	ribosome biogenesis	47/1427	296/23328	1.75502e-09	4.53369e-07	3.15662e-07	Rrp12/Ppan/Nop2/Nhp2/Eif6/Gar1/Rcl1/Rpl38/Nop56/Rpl23a/Ftsj3/Nip7/Rps28/Wdr74/Nop58/Rpl35/Ddx21/Nifk/Wdr46/Nle1/Nob1/Nop16/Rrs1/Nol9/Rrp9/Rps15/Ddx54/Fbl/Rps16/Urb1/Rps19/Surf6/Mybbp1a/Exosc5/Rpl11/Glul/Bop1/Noc2l/Riox1/Bysl/Ddx56/Sart1/Xrcc5/Fastkd2/Mterf3/Mrpl1/Tfb1m	47
GO:0003012	muscle system process	58/1427	408/23328	1.79096e-09	4.53369e-07	3.15662e-07	Agt/Nppb/Ccn2/Sphk1/Nppa/Dbn1/Ptgs2/Tnfrsf1a/Map2k3/Zc3h12a/Cav3/Smad7/Lmna/Kcne4/Ctdp1/Adora2b/Tpm3/Cttn/Pawr/Cdk9/Met/Akap6/Fgf13/Bbs2/Ank2/Ttn/Kcnd3/Ryr2/Adk/Aif1/Cacna2d1/Uty/Mlip/Cacnb2/Ndufs4/Dsc2/Gpd1l/Gtf2i/Trpc3/Cmya5/Igf1/Tmod4/Casq2/Ppara/Casq1/Mef2a/Gucy1a1/Clcn1/Kcnj5/Tnni3k/Smtn/Klf15/P2ry1/Kcnj2/Pln/Lmod3/Igfbp5/Rnf207	58
GO:0071621	granulocyte chemotaxis	28/1427	126/23328	1.97173e-09	4.53369e-07	3.15662e-07	Ccl2/Cxcl5/S100a9/Ccl7/Thbs1/S100a8/Cxcl1/Cxcl2/Il1b/Thbs4/Il17ra/Ccl6/Syk/Lgals3/Csf3r/Ccl4/C5ar1/Ccl17/Ccl3/Ccl9/Csf1/Jam3/Csf1r/Vegfa/Itga9/Dnm1l/Cxcl9/Cd74	28
GO:0051146	striated muscle cell differentiation	49/1427	317/23328	2.0069e-09	4.53369e-07	3.15662e-07	Ankrd2/Agt/Flnc/Klhl40/Xirp1/Il4ra/Rcan1/Bhlhe41/Lox/Cav3/Lmna/Cd53/Gdf15/Plekho1/Xbp1/Ctdp1/Myh9/Nrap/Mamstr/Rara/Tgfb1/Uchl1/Mmp14/Actg1/Met/Akap6/Ttn/Fhod3/Sgcb/Hacd1/Rarb/Vegfa/Igf1/Ptcd2/Tmod4/Neo1/Casq2/Cxcl9/Ppara/Casq1/Mylk3/Hdac9/Mef2a/Prox1/Nebl/Fhl2/Lmod3/Igfbp5/Mir208a	49
GO:0060047	heart contraction	39/1427	221/23328	2.01748e-09	4.53369e-07	3.15662e-07	Hbegf/Agt/Ccn2/Nppa/Map2k3/Tgfb2/Zc3h12a/Cav3/Smad7/Kcne4/Gch1/Irx5/Met/Akap6/Fgf13/Ank2/Ttn/Kcnd3/Ryr2/Cacna2d1/Uty/Trdn/Cacnb2/Dsc2/Gpd1l/Dnm1l/Casq2/Mef2a/Crhr2/Kcnj5/Tnni3k/Smtn/Abcc9/Tmem65/Rps6ka2/Kcnj2/Pln/Rnf207/Mir208a	39
GO:0070555	response to interleukin-1	24/1427	96/23328	2.27814e-09	4.92254e-07	3.42736e-07	Ccl2/Serpine1/Ccl7/Ankrd1/Sele/Il6/Il1b/Il1r2/Ccl6/Cebpb/Zc3h12a/Irak3/Ccl4/Ccl17/Ccl3/Ccl9/Myd88/Il1r1/Tnip2/Il1rn/Rela/Rps6ka5/Mylk3/Adamts7	24
GO:0001933	negative regulation of protein phosphorylation	59/1427	425/23328	3.22448e-09	6.7093e-07	4.67141e-07	Socs3/Agt/Hspb1/Nppa/Il6/Il1b/Dusp5/Gadd45g/Ppp1r15a/Cdkn1a/Shb/Zc3h12a/Irak3/Cav3/Smad7/Ubash3b/Mical1/Igf1r/Xbp1/Mvp/Spry2/Dnaja1/Socs1/Rnf149/Dusp4/Rasip1/Emilin1/Tnfaip3/Tnip1/Bax/Cblb/Igfbp3/Ptpn1/Tgfb1/Uchl1/Sh2b3/Rabgef1/Spred1/Lemd2/Smad6/Tesk1/Met/Pibf1/Zbed3/Chordc1/Epm2a/Synj2bp/Ogt/Gpd1l/E130311K13Rik/Ube2b/Fktn/Igf1/Sh3rf2/Stk39/Myadm/Sfrp1/Pkia/Klhl31	59
GO:0090257	regulation of muscle system process	41/1427	244/23328	3.51833e-09	6.94089e-07	4.83265e-07	Agt/Ccn2/Sphk1/Nppa/Dbn1/Ptgs2/Tnfrsf1a/Zc3h12a/Cav3/Smad7/Lmna/Ctdp1/Adora2b/Cttn/Pawr/Cdk9/Akap6/Fgf13/Ank2/Ttn/Ryr2/Adk/Aif1/Mlip/Ndufs4/Dsc2/Gtf2i/Trpc3/Cmya5/Igf1/Casq2/Ppara/Casq1/Mef2a/Gucy1a1/Tnni3k/Smtn/Kcnj2/Pln/Igfbp5/Rnf207	41
GO:1902107	positive regulation of leukocyte differentiation	34/1427	180/23328	3.58287e-09	6.94089e-07	4.83265e-07	Il4ra/Il6/Il1b/Adam8/Ccr1/Egr3/Syk/Zbtb16/Shb/Hsp90aa1/Gnas/Nfkbiz/Ccl3/Id2/Klf10/Csf1/Xbp1/Zfp36l1/Socs1/Fes/Nlrp3/Rara/Tgfb1/Hcls1/Mmp14/Sart1/Ppargc1b/H2-DMa/Tmem64/Csf1r/Bmi1/Il15/Cd74/H2-Aa	34
GO:0060326	cell chemotaxis	47/1427	303/23328	3.80537e-09	7.12619e-07	4.96167e-07	Ccl2/Cxcl5/Serpine1/S100a9/Ccl7/Hbegf/Thbs1/S100a8/Ch25h/Cxcl1/Hspb1/Cxcl2/Il1b/Retnlg/Thbs4/Il17ra/Adam8/Ccr1/Egr3/Ccl6/Syk/Lox/Lgals3/Csf3r/Epha2/Ccl4/C5ar1/Ccl17/Ccl3/Ccl9/Csf1/Gpr35/Rps19/Met/Jam3/Csf1r/Aif1/Wnt5a/Vegfa/Itga9/Gab1/Dnm1l/Ackr4/Cxcl9/Stk39/Cd74/Agtr1a	47
GO:0032103	positive regulation of response to external stimulus	58/1427	418/23328	4.46048e-09	8.08354e-07	5.62823e-07	Ccl2/Serpine1/S100a9/Thbs1/S100a8/Cxcl1/Hspb1/Plscr1/Nppa/Il6/Il1b/Thbs4/Il33/Il17ra/Adam8/Ccr1/Ptgs2/Ereg/Sting1/Tnfrsf1a/Cebpb/Tgm2/Ldlr/Nfkbiz/Cd24a/Ccl4/C5ar1/Ccl3/Myd88/Igf1r/Csf1/Tlr2/Osm/Adora2b/Gprc5b/Polr3d/Cebpa/Tnip1/Stat3/Tgfb1/Rps19/Met/Xrcc5/Csf1r/Aif1/Tlr3/Wnt5a/Ly96/Mavs/Ly86/Vegfa/Dnm1l/Ifi203/Ddx60/Mndal/Stk39/Cd74/Irgm2	58
GO:0030595	leukocyte chemotaxis	38/1427	219/23328	5.2559e-09	9.03385e-07	6.28989e-07	Ccl2/Cxcl5/Serpine1/S100a9/Ccl7/Thbs1/S100a8/Ch25h/Cxcl1/Cxcl2/Il1b/Retnlg/Thbs4/Il17ra/Adam8/Ccr1/Ccl6/Syk/Lgals3/Csf3r/Ccl4/C5ar1/Ccl17/Ccl3/Ccl9/Csf1/Gpr35/Rps19/Jam3/Csf1r/Aif1/Wnt5a/Vegfa/Itga9/Dnm1l/Cxcl9/Stk39/Cd74	38
GO:0009896	positive regulation of catabolic process	62/1427	463/23328	5.30646e-09	9.03385e-07	6.28989e-07	Hmox1/Ier3/Klhl40/Myc/Il6/Il1b/Il33/Adam8/Btg2/Sting1/Hsp90aa1/Zc3h12a/Ldlr/Smad7/Rnf19b/Xbp1/Tlr2/Zfp36l1/Plk3/Pacsin3/Hamp/Tnfaip3/Bax/Cblb/Igfbp3/Ptpn1/Egln2/Zfp36l2/Adam9/Csnk1d/Ecscr/Bag3/Sox9/Rnf139/Idua/Trp53inp2/Cnot7/Rnf144a/Lpcat1/Mapk9/Sh3d19/Qk/Wnt5a/Zbtb20/Epm2a/Zyg11b/Igf1/Dcn/Ppp2r3a/Fbxw7/Nedd4/Grsf1/Wwp1/Sh3rf2/Prxl2c/Scoc/Fyco1/Gpsm1/Prkaa2/Entpd5/Cpeb3/Irgm2	62
GO:0003015	heart process	39/1427	231/23328	7.34876e-09	1.21427e-06	8.45449e-07	Hbegf/Agt/Ccn2/Nppa/Map2k3/Tgfb2/Zc3h12a/Cav3/Smad7/Kcne4/Gch1/Irx5/Met/Akap6/Fgf13/Ank2/Ttn/Kcnd3/Ryr2/Cacna2d1/Uty/Trdn/Cacnb2/Dsc2/Gpd1l/Dnm1l/Casq2/Mef2a/Crhr2/Kcnj5/Tnni3k/Smtn/Abcc9/Tmem65/Rps6ka2/Kcnj2/Pln/Rnf207/Mir208a	39
GO:0045765	regulation of angiogenesis	48/1427	320/23328	7.91494e-09	1.27046e-06	8.84569e-07	Ccl2/Serpine1/Hmox1/Thbs1/Tnfrsf12a/Agt/Hspb1/Sphk1/Itga5/Adamts1/Il1b/Lrg1/Mir27b/Ptgs2/Tnfrsf1a/Lgals3/Tgfb2/Zc3h12a/Epha2/C5ar1/Btg1/Xbp1/Spry2/Hdac7/Emilin1/Cyp1b1/Stat3/Rnh1/Ecscr/Glul/Spred1/Ecm1/Tlr3/Wnt5a/Synj2bp/Tspan12/Gtf2i/Vegfa/Dcn/Fbxw7/Gab1/Erap1/Hdac9/Stat1/Cma1/Crhr2/Meox2/Agtr1a	48
GO:0051258	protein polymerization	45/1427	293/23328	1.10966e-08	1.73169e-06	1.2057e-06	Dbn1/Icam1/Mid1ip1/Tmsb10/Gda/Hsp90aa1/Kank1/Cav3/Capg/Arf6/Cdc42ep4/Tlr2/Arpc1b/Eps8/Mief2/Myo1c/Vasp/Fes/Cttn/Hcls1/Csnk1d/Pfn1/Met/Fgf13/Pfn4/Fhod3/Aif1/Pstpip2/Mtss1/Ckap5/Mzt1/Arfgef1/Msrb2/Clasp2/Opa1/Add3/Dnm1l/Tppp/Tmod4/Casq2/Casq1/Myadm/Arhgap18/Clasp1/Lmod3	45
GO:0070371	ERK1 and ERK2 cascade	48/1427	325/23328	1.31181e-08	1.99182e-06	1.38682e-06	Ccl2/Ccl7/Agt/Ccn2/Myc/Il6/Il1b/Icam1/Ccr1/Clcf1/Ccl6/Syk/Ngf/Epha2/Ccl4/C5ar1/Ccl17/Ccl3/Ccl9/Gcnt2/Xbp1/Tlr2/Zfp36l1/Spry2/Cavin3/Dusp4/Sema7a/Emilin1/Tnip1/Atp6v0c/Rara/Ptpn1/Tgfb1/Zfp36l2/Spred1/Sox9/Csf1r/Denn2b/Synj2bp/E130311K13Rik/Vegfa/Igf1/Fbxw7/Prxl2c/Nqo2/Cd74/Crhr2/P2ry1	48
GO:0008360	regulation of cell shape	30/1427	154/23328	1.40387e-08	2.03879e-06	1.41952e-06	Ccl2/Rnd1/Il6/Icam1/Shroom3/Pdpn/Rhoc/Ccl3/Plekho1/Cdc42ep4/Myh9/Anxa7/Eps8/Fes/S100a13/Rnd3/Arhgdia/Fgr/Csf1r/Epb41l3/Hexb/Vegfa/Strip2/Rhoq/Plxnb1/P2ry1/Fgd4/Sh3kbp1/Fblim1/Arhgap18	30
GO:0034341	response to interferon-gamma	28/1427	137/23328	1.41532e-08	2.03879e-06	1.41952e-06	Ccl2/Ccl7/Ccl6/Ccl4/Ccl17/Ccl3/Ccl9/Ifitm1/Rab20/Capg/Cdc42ep4/Stx11/Tlr2/Gch1/Socs1/Myo1c/Gapdh/Zyx/Ifitm2/Actg1/Slc11a1/Nos2/Kif16b/Gbp7/Aqp4/Stat1/H2-Aa/Irgm2	28
GO:2001233	regulation of apoptotic signaling pathway	56/1427	413/23328	1.87311e-08	2.63079e-06	1.83171e-06	Serpine1/S100a9/Hmox1/Ankrd2/Thbs1/Tnfrsf12a/S100a8/Plaur/Agt/Hspb1/Ier3/Plscr1/Myc/Il1b/Inhbb/Icam1/Ptgs2/Snai1/Lgals3/Tgfb2/Lmna/Tmbim1/Bcl2l1/Ltbr/Xbp1/Fem1b/Ubb/Ripk3/Dnaja1/Nle1/Osm/Pdcd7/Rela/Tnfaip3/Bax/Ptpn1/Mnt/Cttn/Rpl11/Cdkn2d/Noc2l/Mapk9/Bmi1/Tmem14a/Prkra/Rrm2b/Vegfa/Igf1/Asah2/Fbxw7/Opa1/Dnm1l/Steap3/Sfrp1/Cd74/Ivns1abp	56
GO:0030593	neutrophil chemotaxis	23/1427	99/23328	2.20372e-08	3.01964e-06	2.10245e-06	Ccl2/Cxcl5/S100a9/Ccl7/S100a8/Cxcl1/Cxcl2/Il1b/Thbs4/Ccl6/Syk/Lgals3/Csf3r/Ccl4/C5ar1/Ccl17/Ccl3/Ccl9/Jam3/Itga9/Dnm1l/Cxcl9/Cd74	23
GO:0009117	nucleotide metabolic process	57/1427	427/23328	2.44933e-08	3.27626e-06	2.28113e-06	Nppb/Uck2/Ier3/Nppa/Myc/Atp5k/Ctps/Epha2/Eif6/Bcl2l1/Aprt/Pfkp/Pdk4/Adora2b/Gapdh/Upp1/Stat3/Tgfb1/Nme2/Atp5e/Zbtb7a/Mfn1/Slc25a13/Acsl1/Prps2/Pdhb/Dhtkd1/Nos2/Acat1/Adk/Zbtb20/Ogt/Crot/Adal/Dguok/Rrm2b/Gucy1b1/Ak1/Igf1/Nmnat1/Opa1/Nudt12/Oxsm/Prxl2c/Nt5c3/Gpam/Nudt7/Ppara/Pank1/Ak3/Enpp5/Rhoq/Prkaa2/Gucy1a1/Ces1d/Entpd5/Pfkfb2	57
GO:1903708	positive regulation of hemopoiesis	37/1427	224/23328	3.20896e-08	4.19254e-06	2.91909e-06	Cxcl1/Il4ra/Il6/Il1b/Adam8/Ccr1/Egr3/Syk/Zbtb16/Shb/Hsp90aa1/Gnas/Nfkbiz/Ccl3/Id2/Klf10/Csf1/Xbp1/Zfp36l1/Socs1/Fes/Nlrp3/Rara/Stat3/Tgfb1/Hcls1/Mmp14/Sart1/Ppargc1b/H2-DMa/Tmem64/Csf1r/Bmi1/Stat1/Il15/Cd74/H2-Aa	37
GO:0007179	transforming growth factor beta receptor signaling pathway	31/1427	169/23328	3.53271e-08	4.51063e-06	3.14056e-06	Ccl2/Thbs1/Rasl11b/Lrg1/Lox/Tgfb2/Itga3/Lrrc32/Cav3/Smad7/Gcnt2/Xbp1/Vasn/Spry2/Tsku/Zfp703/Emilin1/Tgfb1/Zyx/Adam9/Spred1/Furin/Zbtb7a/Smad6/Chst11/Nlk/Fut8/Appl2/Twsg1/Aspn/Hpgd	31
GO:0010632	regulation of epithelial cell migration	38/1427	235/23328	3.77082e-08	4.70765e-06	3.27774e-06	Serpine1/Hmox1/Hbegf/Thbs1/Agt/Hspb1/Ptgs2/Map2k3/Tgfb2/Itga3/Zc3h12a/Epha2/Arf6/Adora2b/Hdac7/Atoh8/Tgfb1/Adam9/Ptpn23/Glul/Cd63/Spred1/Pfn1/Sox9/Met/Wnt5a/Synj2bp/Prcp/Vegfa/Igf1/Clasp2/Dcn/Capn7/Fbxw7/Hdac9/Meox2/Prox1/Clasp1	38
GO:0010631	epithelial cell migration	44/1427	295/23328	3.90361e-08	4.7675e-06	3.31941e-06	Serpine1/Hmox1/Hbegf/Thbs1/Agt/Hspb1/Adam8/Ptgs2/Egr3/Map2k3/Tgfb2/Itga3/Zc3h12a/Epha2/Kank1/Arf6/Myh9/Adora2b/Hdac7/Cyp1b1/Atoh8/Tgfb1/Adam9/Ptpn23/Glul/Cd63/Spred1/Pfn1/Sox9/Met/Wnt5a/Synj2bp/Kank2/Prcp/Vegfa/Igf1/Clasp2/Dcn/Capn7/Fbxw7/Hdac9/Meox2/Prox1/Clasp1	44
GO:0062012	regulation of small molecule metabolic process	50/1427	358/23328	4.16363e-08	4.97687e-06	3.46519e-06	Agt/Ier3/Myc/Il6/Il1b/Mid1ip1/Ptgs2/Midn/Snai1/Plek/Ldlr/Eif6/Bcl2l1/Cry1/Por/Pdk4/Rdh10/Adora2b/Cox11/Stat3/Igfbp3/Tgfb1/Ncor2/Zbtb7a/Sox9/Pibf1/Nos2/Pfkfb1/Mapk9/Lpgat1/Grb10/Zbtb20/Ogt/Pptc7/Igf1/Gpt2/Prxl2c/Appl2/Ppp1r3c/Etfbkmt/Ppara/Prkaa2/Cd74/Ces1d/Prox1/Entpd5/P2ry1/Hpgd/Pfkfb2/Atcay	50
GO:0002685	regulation of leukocyte migration	36/1427	217/23328	4.37362e-08	5.09067e-06	3.54442e-06	Ccl2/Serpine1/Thbs1/Sele/Bcr/Il1b/Thbs4/Il33/Icam1/Adam8/Ccr1/Selp/Lgals3/Ccl4/C5ar1/Myd88/Il1r1/Csf1/Tlr2/Ripk3/Plvap/Emilin1/Tgfb1/Pawr/Rabgef1/Mmp14/Ecm1/Jam3/Csf1r/Aif1/Wnt5a/Vegfa/Jam2/Dnm1l/Stk39/Cd74	36
GO:0060048	cardiac muscle contraction	26/1427	127/23328	4.44007e-08	5.09067e-06	3.54442e-06	Ccn2/Nppa/Map2k3/Zc3h12a/Cav3/Smad7/Kcne4/Met/Akap6/Fgf13/Ank2/Ttn/Kcnd3/Ryr2/Cacna2d1/Uty/Cacnb2/Dsc2/Gpd1l/Casq2/Kcnj5/Tnni3k/Smtn/Kcnj2/Pln/Rnf207	26
GO:1902903	regulation of supramolecular fiber organization	51/1427	370/23328	4.70749e-08	5.2612e-06	3.66316e-06	Ccn2/Sdc4/Dbn1/Icam1/Mid1ip1/Tmsb10/Gda/Plek/Rhoc/Ldlr/Kank1/Cav3/Capg/Arf6/Cdc42ep4/Tlr2/Arpc1b/Eps8/Trim54/Myo1c/Vasp/Emilin1/Fes/Cttn/Sh3pxd2b/Lima1/Hcls1/S100a10/Cryab/Map1s/Pfn1/Synpo/Actg1/Tesk1/Met/Fgf13/Pfn4/Fhod3/Mtss1/Ckap5/Kank2/Arfgef1/Clasp2/Add3/Tmod4/Mylk3/Myadm/Prox1/Arhgap18/Clasp1/Lmod3	51
GO:0090132	epithelium migration	44/1427	297/23328	4.7761e-08	5.2612e-06	3.66316e-06	Serpine1/Hmox1/Hbegf/Thbs1/Agt/Hspb1/Adam8/Ptgs2/Egr3/Map2k3/Tgfb2/Itga3/Zc3h12a/Epha2/Kank1/Arf6/Myh9/Adora2b/Hdac7/Cyp1b1/Atoh8/Tgfb1/Adam9/Ptpn23/Glul/Cd63/Spred1/Pfn1/Sox9/Met/Wnt5a/Synj2bp/Kank2/Prcp/Vegfa/Igf1/Clasp2/Dcn/Capn7/Fbxw7/Hdac9/Meox2/Prox1/Clasp1	44
GO:0006753	nucleoside phosphate metabolic process	57/1427	436/23328	5.10606e-08	5.51651e-06	3.84092e-06	Nppb/Uck2/Ier3/Nppa/Myc/Atp5k/Ctps/Epha2/Eif6/Bcl2l1/Aprt/Pfkp/Pdk4/Adora2b/Gapdh/Upp1/Stat3/Tgfb1/Nme2/Atp5e/Zbtb7a/Mfn1/Slc25a13/Acsl1/Prps2/Pdhb/Dhtkd1/Nos2/Acat1/Adk/Zbtb20/Ogt/Crot/Adal/Dguok/Rrm2b/Gucy1b1/Ak1/Igf1/Nmnat1/Opa1/Nudt12/Oxsm/Prxl2c/Nt5c3/Gpam/Nudt7/Ppara/Pank1/Ak3/Enpp5/Rhoq/Prkaa2/Gucy1a1/Ces1d/Entpd5/Pfkfb2	57
GO:1903522	regulation of blood circulation	39/1427	248/23328	5.43636e-08	5.6692e-06	3.94723e-06	Hbegf/Agt/Ccn2/Nppa/Dusp5/Icam1/Ptgs2/Tgfb2/Zc3h12a/Cav3/Smad7/Kcne4/Gch1/Irx5/Smad6/Akap6/Fgf13/Ank2/Kcnd3/Ryr2/Cacna2d1/Cacnb2/Dsc2/Gpd1l/Add3/Smtnl2/Casq2/Mef2a/Crhr2/Kcnj5/Tnni3k/Smtn/Abcc9/Tmem65/Kcnj2/Agtr1a/Pln/Rnf207/Mir208a	39
GO:0032956	regulation of actin cytoskeleton organization	50/1427	361/23328	5.44921e-08	5.6692e-06	3.94723e-06	Ccn2/Sdc4/Rnd1/Dbn1/Icam1/Tmsb10/Plek/Tgfb2/Rhoc/Kank1/Cav3/Capg/Arf6/Cdc42ep4/Tlr2/Arpc1b/Eps8/Myo1c/Vasp/Fes/Tgfb1/Cttn/Sh3pxd2b/Rnd3/Arhgdia/Lima1/Hcls1/S100a10/Pfn1/Synpo/Actg1/Fgr/Tesk1/Met/Pfn4/Fhod3/Jam3/Csf1r/Mtss1/Kank2/Arfgef1/Clasp2/Add3/Tmod4/Mylk3/Myadm/Prox1/Arhgap18/Clasp1/Lmod3	50
GO:0090130	tissue migration	44/1427	299/23328	5.83001e-08	5.95509e-06	4.14628e-06	Serpine1/Hmox1/Hbegf/Thbs1/Agt/Hspb1/Adam8/Ptgs2/Egr3/Map2k3/Tgfb2/Itga3/Zc3h12a/Epha2/Kank1/Arf6/Myh9/Adora2b/Hdac7/Cyp1b1/Atoh8/Tgfb1/Adam9/Ptpn23/Glul/Cd63/Spred1/Pfn1/Sox9/Met/Wnt5a/Synj2bp/Kank2/Prcp/Vegfa/Igf1/Clasp2/Dcn/Capn7/Fbxw7/Hdac9/Meox2/Prox1/Clasp1	44
GO:0022407	regulation of cell-cell adhesion	56/1427	427/23328	5.99173e-08	6.01099e-06	4.1852e-06	Ccl2/Plaur/Sdc4/Fgl2/Il4ra/Sele/Il6/Il1b/Fstl3/Icam1/Adam8/Selp/Pdpn/Egr3/Syk/Zbtb16/Lgals3/Shb/Cebpb/Hsp90aa1/Zc3h12a/Nfkbiz/Cd24a/Lrrc32/Smad7/Ubash3b/Gcnt2/Xbp1/Socs1/Il1rn/Zfp703/Rela/Tnfaip3/Nlrp3/Cblb/Rara/Tgfb1/Pawr/Sh2b3/Ptpn23/Sart1/Zc3h8/H2-DMa/Adk/Bmi1/Aif1/Wnt5a/Vegfa/Igf1/Gpam/Ppara/Myadm/Twsg1/Il15/Cd74/H2-Aa	56
GO:0002573	myeloid leukocyte differentiation	36/1427	220/23328	6.26822e-08	6.17805e-06	4.30152e-06	Junb/Sbno2/Myc/Fstl3/Adam8/Ccr1/Cebpb/Gnas/Epha2/Ccl3/Id2/Ubash3b/Klf10/Anxa2/Ltbr/Csf1/Tlr2/Zfp36l1/Relb/Spi1/Cebpa/Fes/Rara/Tgfb1/Tjp2/Nme2/Hcls1/Zbtb7a/Ppargc1b/Tmem64/Csf1r/Vegfa/Fbxw7/Sfrp1/Il15/Cd74	36
GO:0008016	regulation of heart contraction	32/1427	183/23328	6.90459e-08	6.68793e-06	4.65652e-06	Hbegf/Agt/Ccn2/Nppa/Tgfb2/Zc3h12a/Cav3/Smad7/Kcne4/Gch1/Irx5/Akap6/Fgf13/Ank2/Kcnd3/Ryr2/Cacna2d1/Cacnb2/Dsc2/Gpd1l/Casq2/Mef2a/Crhr2/Kcnj5/Tnni3k/Smtn/Abcc9/Tmem65/Kcnj2/Pln/Rnf207/Mir208a	32
GO:0032675	regulation of interleukin-6 production	29/1427	156/23328	7.14287e-08	6.80147e-06	4.73558e-06	Prg4/Il6/Il1b/Il33/Il17ra/Ereg/Arid5a/Syk/Tnfrsf1a/Cebpb/Zc3h12a/Cd24a/Irak3/Myd88/Xbp1/Tlr2/Adora2b/Tnfaip3/Stat3/Rabgef1/Met/Aif1/Tlr3/Wnt5a/Zbtb20/Mavs/Aqp4/Cd74/Crhr2	29
GO:0030198	extracellular matrix organization	44/1427	302/23328	7.82889e-08	7.33045e-06	5.10389e-06	Ptx3/Agt/Ccn2/Adamts4/Bcl3/Il6/Adamts1/Has1/Pdpn/Tnfrsf1a/Lox/Lgals3/Tgfb2/Qsox1/Mmp3/Scx/Anxa2/Tgfbi/Nfkb2/Spock2/Emilin1/Cyp1b1/Tgfb1/Sh3pxd2b/B4galt1/Mmp14/Sox9/Plod3/Idua/Serac1/Adamts10/Pxdn/Egflam/Aplp2/Adamts5/Clasp2/Col15a1/Adamts7/Cma1/Antxr1/Mmp15/Clasp1/Lum/Ecm2	44
GO:0071900	regulation of protein serine/threonine kinase activity	57/1427	442/23328	8.20405e-08	7.5558e-06	5.26079e-06	Thbs1/Agt/Nppa/Il1b/Dusp5/Adam8/Gadd45g/Pim1/Cdkn1a/Map3k6/Syk/Map2k3/Cd24a/Irak3/Cav3/Igf1r/Gdf15/Spry2/Dnaja1/Il1rn/Dusp4/Rasip1/Tnfaip3/Sfn/Ptpn1/Pik3r5/Tgfb1/Uchl1/Adam9/Sh2b3/Spred1/Cdkn2d/Tesk1/Met/Akap6/Acsl1/Csf1r/Tcim/Ccnd2/Chordc1/Wnt5a/Vegfa/Grm1/Igf1/Gab1/Ghr/Ccnh/Stk39/Sfrp1/Cd74/Prox1/Ccng1/Fgd4/Pkia/Ighm/Epha4/Irgm2	57
GO:0009259	ribonucleotide metabolic process	47/1427	334/23328	8.37312e-08	7.58713e-06	5.2826e-06	Nppb/Uck2/Ier3/Nppa/Myc/Atp5k/Ctps/Epha2/Eif6/Bcl2l1/Aprt/Pfkp/Pdk4/Gapdh/Stat3/Tgfb1/Nme2/Atp5e/Zbtb7a/Mfn1/Slc25a13/Acsl1/Prps2/Pdhb/Dhtkd1/Acat1/Zbtb20/Ogt/Crot/Dguok/Gucy1b1/Ak1/Igf1/Opa1/Oxsm/Prxl2c/Gpam/Nudt7/Ppara/Pank1/Ak3/Rhoq/Prkaa2/Gucy1a1/Ces1d/Entpd5/Pfkfb2	47
GO:0043062	extracellular structure organization	44/1427	303/23328	8.62755e-08	7.642e-06	5.3208e-06	Ptx3/Agt/Ccn2/Adamts4/Bcl3/Il6/Adamts1/Has1/Pdpn/Tnfrsf1a/Lox/Lgals3/Tgfb2/Qsox1/Mmp3/Scx/Anxa2/Tgfbi/Nfkb2/Spock2/Emilin1/Cyp1b1/Tgfb1/Sh3pxd2b/B4galt1/Mmp14/Sox9/Plod3/Idua/Serac1/Adamts10/Pxdn/Egflam/Aplp2/Adamts5/Clasp2/Col15a1/Adamts7/Cma1/Antxr1/Mmp15/Clasp1/Lum/Ecm2	44
GO:0007159	leukocyte cell-cell adhesion	48/1427	345/23328	8.70573e-08	7.642e-06	5.3208e-06	Ccl2/S100a9/S100a8/Sdc4/Fgl2/Itga5/Il4ra/Sele/Il6/Il1b/Icam1/Adam8/Selp/Egr3/Syk/Zbtb16/Lgals3/Shb/Cebpb/Hsp90aa1/Zc3h12a/Nfkbiz/Cd24a/Lrrc32/Smad7/Xbp1/Socs1/Rela/Nlrp3/Tnip1/Cblb/Rara/Tgfb1/Pawr/Sart1/Zc3h8/H2-DMa/Adk/Bmi1/Aif1/Igf1/Jam2/Gpam/Ppara/Twsg1/Il15/Cd74/H2-Aa	48
GO:0032635	interleukin-6 production	30/1427	167/23328	9.47861e-08	8.19244e-06	5.70405e-06	Prg4/Il6/Il1b/Il33/Il17ra/Ereg/Arid5a/Syk/Tnfrsf1a/Cebpb/Zc3h12a/Cd24a/Irak3/Myd88/Xbp1/Tlr2/Adora2b/Tnfaip3/Stat3/Rabgef1/Met/Nos2/Aif1/Tlr3/Wnt5a/Zbtb20/Mavs/Aqp4/Cd74/Crhr2	30
GO:0055001	muscle cell development	34/1427	205/23328	1.03481e-07	8.80843e-06	6.13295e-06	Agt/Flnc/Klhl40/Xirp1/Rcan1/Lox/Cav3/Lmna/Ctdp1/Nrap/Uchl1/Actg1/Smad6/Met/Akap6/Ank2/Ttn/Fhod3/Sgcb/Vegfa/Igf1/Ptcd2/Tmod4/Casq2/Ppara/Casq1/Mylk3/Hdac9/Mef2a/Prox1/Nebl/Fhl2/Lmod3/Mir208a	34
GO:0010634	positive regulation of epithelial cell migration	28/1427	150/23328	1.09041e-07	9.14315e-06	6.366e-06	Serpine1/Hmox1/Hbegf/Thbs1/Agt/Hspb1/Ptgs2/Map2k3/Tgfb2/Itga3/Zc3h12a/Arf6/Adora2b/Hdac7/Atoh8/Tgfb1/Adam9/Pfn1/Sox9/Met/Wnt5a/Vegfa/Igf1/Clasp2/Capn7/Hdac9/Prox1/Clasp1	28
GO:0060537	muscle tissue development	59/1427	470/23328	1.26038e-07	1.0413e-05	7.25011e-06	Ankrd2/Agt/Klhl40/Xirp1/Ankrd1/Myc/Rcan1/Maff/Pim1/Btg2/Lox/Tgfb2/Id2/Egr2/Cav3/Smad7/Lmna/Scx/Ctdp1/Nrap/Hdac7/Sap30/Rara/Tgfb1/Lemd2/Sox9/Met/Akap6/Sema3c/Ttn/Fhod3/Sgcb/Ryr2/Srpk3/Wnt5a/Rarb/Vegfa/Igf1/Cops2/Zfp950/Ptcd2/Ppara/Hlf/Mylk3/Hdac9/Mef2a/Crhr2/Meox2/Prox1/Nebl/Fhl2/Pln/Lmod3/Igfbp5/Gpcpd1/Mir208a/Rbfox1/Asb2/Mir133a-1	59
GO:0043254	regulation of protein-containing complex assembly	56/1427	438/23328	1.42294e-07	1.15856e-05	8.06657e-06	Dbn1/Icam1/Selp/Tmsb10/Gda/Plek/Syk/Lgals3/Hsp90aa1/Rhoc/Cd24a/Mmp3/Kank1/Cav3/Capg/Arf6/Cdc42ep4/Tlr2/Arpc1b/Lcat/Eps8/Rasip1/H3f3b/Myo1c/Vasp/Eif4ebp1/Fes/Bax/Tgfb1/Cttn/Hcls1/Cryab/Pfn1/Sox9/Smad6/Met/Pfn4/Fhod3/Jam3/Mapk9/Ankra2/Ckap5/Arfgef1/Vegfa/Clasp2/Add3/Tppp/Fnip1/Tmod4/Myadm/Rab3a/Slf1/Fblim1/Arhgap18/Lmod3/Irgm2	56
GO:0050729	positive regulation of inflammatory response	28/1427	152/23328	1.45736e-07	1.16964e-05	8.14371e-06	Serpine1/S100a9/S100a8/Nppa/Il6/Il1b/Il33/Il17ra/Adam8/Ptgs2/Tnfrsf1a/Cebpb/Tgm2/Ldlr/Nfkbiz/Cd24a/Ccl3/Myd88/Tlr2/Osm/Adora2b/Gprc5b/Cebpa/Tnip1/Stat3/Rps19/Tlr3/Wnt5a	28
GO:0002697	regulation of immune effector process	56/1427	440/23328	1.65796e-07	1.305e-05	9.08616e-06	Ccl2/Cxcl5/Hmox1/Cxcl1/Nppa/Fgl2/Il4ra/Bcr/Il6/Il1b/Il33/Clcf1/Sting1/Arid5a/Syk/Lgals3/Shb/Tgfb2/Zc3h12a/Nfkbiz/Cd24a/Irak3/Smad7/Il1r1/Xbp1/Tlr2/Ripk3/Ddx21/Adora2b/Gprc5b/Sema7a/Fes/Tnfaip3/Nlrp3/Rara/Tgfb1/Rps19/Rabgef1/Gpatch3/Fgr/Serpinb9/Sec14l1/Tlr3/Wnt5a/Cd55/Mavs/B2m/Appl2/H2-T24/Ddx60/Stat1/Mill2/Il15/Cd74/Ighm/Shld1	56
GO:0055002	striated muscle cell development	32/1427	190/23328	1.69418e-07	1.305e-05	9.08616e-06	Agt/Flnc/Klhl40/Xirp1/Rcan1/Lox/Cav3/Lmna/Ctdp1/Nrap/Uchl1/Actg1/Met/Akap6/Ttn/Fhod3/Sgcb/Vegfa/Igf1/Ptcd2/Tmod4/Casq2/Ppara/Casq1/Mylk3/Hdac9/Mef2a/Prox1/Nebl/Fhl2/Lmod3/Mir208a	32
GO:0031331	positive regulation of cellular catabolic process	52/1427	396/23328	1.69571e-07	1.305e-05	9.08616e-06	Hmox1/Klhl40/Myc/Il6/Il1b/Il33/Adam8/Btg2/Sting1/Hsp90aa1/Zc3h12a/Ldlr/Smad7/Rnf19b/Xbp1/Tlr2/Zfp36l1/Plk3/Pacsin3/Hamp/Tnfaip3/Bax/Igfbp3/Ptpn1/Zfp36l2/Adam9/Csnk1d/Ecscr/Bag3/Rnf139/Trp53inp2/Cnot7/Rnf144a/Mapk9/Sh3d19/Qk/Zbtb20/Epm2a/Zyg11b/Igf1/Dcn/Fbxw7/Grsf1/Sh3rf2/Prxl2c/Scoc/Fyco1/Gpsm1/Prkaa2/Entpd5/Cpeb3/Irgm2	52
GO:0006163	purine nucleotide metabolic process	48/1427	354/23328	1.91703e-07	1.45539e-05	1.01333e-05	Nppb/Ier3/Nppa/Myc/Atp5k/Epha2/Eif6/Bcl2l1/Aprt/Pfkp/Pdk4/Adora2b/Gapdh/Stat3/Tgfb1/Nme2/Atp5e/Zbtb7a/Mfn1/Slc25a13/Acsl1/Prps2/Pdhb/Dhtkd1/Nos2/Acat1/Adk/Zbtb20/Ogt/Crot/Dguok/Gucy1b1/Ak1/Igf1/Opa1/Oxsm/Prxl2c/Gpam/Nudt7/Ppara/Pank1/Ak3/Rhoq/Prkaa2/Gucy1a1/Ces1d/Entpd5/Pfkfb2	48
GO:0022613	ribonucleoprotein complex biogenesis	53/1427	409/23328	1.98705e-07	1.46885e-05	1.0227e-05	Rrp12/Ppan/Hsp90aa1/Nop2/Nhp2/Eif6/Gar1/Rcl1/Rpl38/Nop56/Rpl23a/Ftsj3/Nip7/Rps28/Wdr74/Nop58/Rpl35/Ddx21/Nifk/Wdr46/Nle1/Nob1/Nop16/Rrs1/Nol9/Rrp9/Sf3a2/Rps15/Ddx54/Snrpd2/Fbl/Rps16/Urb1/Rps19/Surf6/Mybbp1a/Exosc5/Rpl11/Glul/Bop1/Noc2l/Riox1/Bysl/Ddx56/Sart1/Luc7l3/Xrcc5/Fastkd2/Srpk3/Prpf19/Mterf3/Mrpl1/Tfb1m	53
GO:0030098	lymphocyte differentiation	53/1427	409/23328	1.98705e-07	1.46885e-05	1.0227e-05	Fgl2/Bcl3/Il4ra/Il6/Il1b/Clec4d/Adam8/Gadd45g/Clcf1/Egr3/Syk/Zbtb16/Shb/Hsp90aa1/Zc3h12a/Nfkbiz/Cd24a/Id2/Smad7/Xbp1/Zfp36l1/Relb/Ripk3/Socs1/Hdac7/Spi1/Clec4e/Lmbr1l/Tnfaip3/Nlrp3/Bax/Rara/Stat3/Tgfb1/Zfp36l2/Mmp14/Zbtb7a/Sart1/Lfng/Zc3h8/H2-DMa/Bmi1/Wwp1/B2m/Hs1bp3/Fnip1/Irf2bp2/Hdac9/Sfrp1/Il15/Cd74/Ighm/H2-Aa	53
GO:0034103	regulation of tissue remodeling	20/1427	87/23328	2.16779e-07	1.54571e-05	1.07621e-05	Agt/Bcr/Il6/Thbs4/Adam8/Syk/Cd24a/Ahsg/Tmbim1/Ubash3b/Pdk4/Hamp/Bax/B4galt1/Idua/Ppargc1b/Tmem64/Csf1r/Vegfa/Sfrp1	20
GO:0002274	myeloid leukocyte activation	36/1427	231/23328	2.1954e-07	1.54571e-05	1.07621e-05	Cxcl5/Hmox1/Thbs1/Sbno2/Plscr1/Sphk1/Nppa/Il4ra/Bcr/Clec4d/Il33/Syk/Ldlr/C5ar1/Crlf2/Ltbr/Stx11/Tnip2/Tlr2/Relb/Adora2b/Spi1/Hamp/Cebpa/Fes/Tgfb1/Adam9/Rabgef1/Slc11a1/Fgr/Aif1/Tlr3/Wnt5a/Stard7/Il15/Ifngr2	36
GO:0072593	reactive oxygen species metabolic process	42/1427	292/23328	2.19887e-07	1.54571e-05	1.07621e-05	Ptx3/Thbs1/Cxcl1/Agt/Ier3/Ccn2/Bcr/Il6/Il1b/Icam1/Hp/Txnrd1/Ptgs2/Cdkn1a/Syk/Hsp90aa1/Zc3h12a/Mmp3/Eif6/Tlr2/Por/Pdk4/Ripk3/Gch1/Cyp1b1/Stat3/Tgfb1/Sh3pxd2b/Romo1/Cryab/Met/Nos2/Prdx1/Mapk9/Aif1/Pxdn/Ogt/Ndufs4/Prcp/Igf1/Nqo2/Agtr1a	42
GO:0030278	regulation of ossification	37/1427	241/23328	2.20526e-07	1.54571e-05	1.07621e-05	Il6/Atf4/Cebpd/Ccr1/Zbtb16/Cebpb/Gnas/Pdlim7/Ahsg/Id2/Egr2/Smad7/Lmna/Clic1/Csf1/P2ry2/Hdac7/Id3/Cebpa/Tgfb1/Srgn/Sox9/Smad6/Riox1/Ecm1/Tmem64/Omd/Wnt5a/Pbx1/Vegfa/Igf1/Ank/Intu/Twsg1/Sfrp1/Igfbp5/Mir133a-1	37
GO:0019693	ribose phosphate metabolic process	47/1427	345/23328	2.22859e-07	1.54571e-05	1.07621e-05	Nppb/Uck2/Ier3/Nppa/Myc/Atp5k/Ctps/Epha2/Eif6/Bcl2l1/Aprt/Pfkp/Pdk4/Gapdh/Stat3/Tgfb1/Nme2/Atp5e/Zbtb7a/Mfn1/Slc25a13/Acsl1/Prps2/Pdhb/Dhtkd1/Acat1/Zbtb20/Ogt/Crot/Dguok/Gucy1b1/Ak1/Igf1/Opa1/Oxsm/Prxl2c/Gpam/Nudt7/Ppara/Pank1/Ak3/Rhoq/Prkaa2/Gucy1a1/Ces1d/Entpd5/Pfkfb2	47
GO:1901342	regulation of vasculature development	48/1427	356/23328	2.27341e-07	1.55557e-05	1.08308e-05	Ccl2/Serpine1/Hmox1/Thbs1/Tnfrsf12a/Agt/Hspb1/Sphk1/Itga5/Adamts1/Il1b/Lrg1/Mir27b/Ptgs2/Tnfrsf1a/Lgals3/Tgfb2/Zc3h12a/Epha2/C5ar1/Btg1/Xbp1/Spry2/Hdac7/Emilin1/Cyp1b1/Stat3/Rnh1/Ecscr/Glul/Spred1/Ecm1/Tlr3/Wnt5a/Synj2bp/Tspan12/Gtf2i/Vegfa/Dcn/Fbxw7/Gab1/Erap1/Hdac9/Stat1/Cma1/Crhr2/Meox2/Agtr1a	48
GO:0009150	purine ribonucleotide metabolic process	45/1427	324/23328	2.29819e-07	1.55557e-05	1.08308e-05	Nppb/Ier3/Nppa/Myc/Atp5k/Epha2/Eif6/Bcl2l1/Aprt/Pfkp/Pdk4/Gapdh/Stat3/Tgfb1/Nme2/Atp5e/Zbtb7a/Mfn1/Slc25a13/Acsl1/Prps2/Pdhb/Dhtkd1/Acat1/Zbtb20/Ogt/Crot/Dguok/Gucy1b1/Ak1/Igf1/Opa1/Oxsm/Prxl2c/Gpam/Nudt7/Ppara/Pank1/Ak3/Rhoq/Prkaa2/Gucy1a1/Ces1d/Entpd5/Pfkfb2	45
GO:0002687	positive regulation of leukocyte migration	28/1427	156/23328	2.55823e-07	1.71097e-05	1.19128e-05	Ccl2/Serpine1/Thbs1/Sele/Il1b/Thbs4/Icam1/Adam8/Ccr1/Selp/Lgals3/Ccl4/C5ar1/Il1r1/Csf1/Tlr2/Plvap/Tgfb1/Pawr/Mmp14/Csf1r/Aif1/Wnt5a/Vegfa/Jam2/Dnm1l/Stk39/Cd74	28
GO:0014706	striated muscle tissue development	56/1427	447/23328	2.80188e-07	1.85188e-05	1.28939e-05	Ankrd2/Agt/Klhl40/Xirp1/Ankrd1/Myc/Rcan1/Maff/Pim1/Btg2/Lox/Tgfb2/Id2/Egr2/Cav3/Smad7/Lmna/Scx/Ctdp1/Nrap/Hdac7/Sap30/Rara/Tgfb1/Lemd2/Met/Akap6/Sema3c/Ttn/Fhod3/Sgcb/Ryr2/Srpk3/Wnt5a/Rarb/Vegfa/Igf1/Cops2/Ptcd2/Ppara/Hlf/Mylk3/Hdac9/Mef2a/Crhr2/Meox2/Prox1/Nebl/Fhl2/Pln/Lmod3/Gpcpd1/Mir208a/Rbfox1/Asb2/Mir133a-1	56
GO:0042255	ribosome assembly	17/1427	66/23328	3.06435e-07	2.0018e-05	1.39377e-05	Ppan/Nop2/Eif6/Rpl38/Rpl23a/Nip7/Rps28/Nle1/Rrs1/Rps15/Rps19/Surf6/Rpl11/Bop1/Xrcc5/Fastkd2/Mterf3	17
GO:0022409	positive regulation of cell-cell adhesion	39/1427	265/23328	3.23896e-07	2.09155e-05	1.45626e-05	Ccl2/Plaur/Il4ra/Sele/Il6/Il1b/Fstl3/Icam1/Adam8/Selp/Pdpn/Egr3/Syk/Zbtb16/Shb/Hsp90aa1/Nfkbiz/Cd24a/Smad7/Gcnt2/Xbp1/Socs1/Rela/Nlrp3/Rara/Tgfb1/Pawr/Ptpn23/Sart1/H2-DMa/Adk/Bmi1/Aif1/Wnt5a/Igf1/Gpam/Il15/Cd74/H2-Aa	39
GO:0002761	regulation of myeloid leukocyte differentiation	25/1427	131/23328	3.32654e-07	2.12369e-05	1.47864e-05	Myc/Fstl3/Adam8/Ccr1/Cebpb/Gnas/Ccl3/Id2/Ubash3b/Klf10/Csf1/Zfp36l1/Fes/Rara/Tgfb1/Tjp2/Nme2/Hcls1/Zbtb7a/Ppargc1b/Tmem64/Csf1r/Fbxw7/Sfrp1/Cd74	25
GO:0071346	cellular response to interferon-gamma	23/1427	114/23328	3.45648e-07	2.18186e-05	1.51913e-05	Ccl2/Ccl7/Ccl6/Ccl4/Ccl17/Ccl3/Ccl9/Rab20/Capg/Cdc42ep4/Stx11/Tlr2/Socs1/Myo1c/Gapdh/Zyx/Actg1/Nos2/Kif16b/Gbp7/Aqp4/Stat1/Irgm2	23
GO:0043491	protein kinase B signaling	32/1427	196/23328	3.50855e-07	2.19011e-05	1.52488e-05	Hbegf/Thbs1/Il6/Il1b/Adam8/Clcf1/Lox/Hsp90aa1/Epha2/Mmp3/Cav3/Igf1r/Gdf15/Gcnt2/Zfp36l1/Plk3/Spry2/Cavin3/Osm/Rara/Tgfb1/Sh2b3/Phlda3/Hcls1/Lemd2/Sox9/Met/Arfgef1/Vegfa/Igf1/Osbpl8/Igfbp5	32
GO:0070372	regulation of ERK1 and ERK2 cascade	43/1427	308/23328	3.66686e-07	2.26378e-05	1.57618e-05	Ccl2/Ccl7/Ccn2/Il6/Il1b/Icam1/Ccr1/Clcf1/Ccl6/Syk/Ngf/Epha2/Ccl4/C5ar1/Ccl17/Ccl3/Ccl9/Gcnt2/Xbp1/Tlr2/Spry2/Cavin3/Dusp4/Sema7a/Emilin1/Tnip1/Atp6v0c/Rara/Ptpn1/Tgfb1/Spred1/Csf1r/Denn2b/Synj2bp/E130311K13Rik/Vegfa/Igf1/Fbxw7/Prxl2c/Nqo2/Cd74/Crhr2/P2ry1	43
GO:0086003	cardiac muscle cell contraction	17/1427	67/23328	3.87369e-07	2.36548e-05	1.64698e-05	Cav3/Kcne4/Akap6/Fgf13/Ank2/Kcnd3/Ryr2/Cacna2d1/Uty/Cacnb2/Dsc2/Gpd1l/Casq2/Kcnj5/Kcnj2/Pln/Rnf207	17
GO:1903037	regulation of leukocyte cell-cell adhesion	43/1427	309/23328	4.01269e-07	2.42401e-05	1.68774e-05	Ccl2/Sdc4/Fgl2/Il4ra/Sele/Il6/Il1b/Icam1/Adam8/Selp/Egr3/Syk/Zbtb16/Lgals3/Shb/Cebpb/Hsp90aa1/Zc3h12a/Nfkbiz/Cd24a/Lrrc32/Smad7/Xbp1/Socs1/Rela/Nlrp3/Cblb/Rara/Tgfb1/Pawr/Sart1/Zc3h8/H2-DMa/Adk/Bmi1/Aif1/Igf1/Gpam/Ppara/Twsg1/Il15/Cd74/H2-Aa	43
GO:0072521	purine-containing compound metabolic process	51/1427	396/23328	4.06633e-07	2.43028e-05	1.6921e-05	Nppb/Ier3/Nppa/Myc/Gda/Atp5k/Epha2/Eif6/Bcl2l1/Aprt/Pfkp/Pdk4/Adora2b/Gapdh/Stat3/Tgfb1/Nme2/Atp5e/Zbtb7a/Mfn1/Slc25a13/Acsl1/Prps2/Pdhb/Dhtkd1/Nos2/Acat1/Adk/Zbtb20/Ogt/Crot/Adal/Dguok/Gucy1b1/Ak1/Igf1/Opa1/Oxsm/Prxl2c/Nt5c3/Gpam/Nudt7/Ppara/Pank1/Ak3/Rhoq/Prkaa2/Gucy1a1/Ces1d/Entpd5/Pfkfb2	51
GO:0031349	positive regulation of defense response	40/1427	278/23328	4.20133e-07	2.48453e-05	1.72988e-05	Serpine1/S100a9/S100a8/Cxcl1/Plscr1/Nppa/Il6/Il1b/Il33/Il17ra/Adam8/Ptgs2/Ereg/Sting1/Tnfrsf1a/Cebpb/Tgm2/Ldlr/Nfkbiz/Cd24a/Ccl3/Myd88/Tlr2/Osm/Adora2b/Gprc5b/Polr3d/Cebpa/Tnip1/Stat3/Rps19/Xrcc5/Tlr3/Wnt5a/Mavs/Ifi203/Ddx60/Mndal/Cd74/Irgm2	40
GO:0002367	cytokine production involved in immune response	22/1427	107/23328	4.38614e-07	2.56681e-05	1.78716e-05	Hmox1/Il6/Il1b/Arid5a/Tgfb2/Irak3/Smad7/Il1r1/Crlf2/Tlr2/Ddx21/Gprc5b/Sema7a/Nlrp3/Tgfb1/Slc11a1/Tlr3/Wnt5a/Stard7/Mavs/B2m/Cd74	22
GO:0001818	negative regulation of cytokine production	38/1427	260/23328	5.45121e-07	3.15721e-05	2.19823e-05	Prg4/Hmox1/Thbs1/Bcl3/Il6/Inhbb/Il33/Il1r2/Tnfrsf1a/Tgfb2/Zc3h12a/Epha2/Cd24a/Irak3/Lrrc32/Smad7/Tlr2/Relb/Hdac7/Tnfaip3/Nlrp3/Rara/Tgfb1/Rabgef1/Srgn/Slc11a1/Gpatch3/Furin/Met/Pibf1/Nptn/Laptm4b/Tia1/Igf1/Appl2/Aqp4/Hdac9/Twsg1	38
GO:0007178	transmembrane receptor protein serine/threonine kinase signaling pathway	48/1427	368/23328	6.10114e-07	3.49757e-05	2.43521e-05	Ccl2/Thbs1/Rasl11b/Inhbb/Fstl3/Lrg1/Lox/Tgfb2/Itga3/Lrrc32/Cav3/Smad7/Myd88/Scx/Gdf15/Gcnt2/Xbp1/Vasn/Spry2/Tsku/Pelo/Zfp703/Emilin1/Atoh8/Tgfb1/Zyx/Adam9/Jade2/Spred1/Tgif1/Lemd2/Furin/Zbtb7a/Smad6/Chst11/Nlk/Akap7/Wnt5a/Synj2bp/Fut8/Hjv/Nceh1/Appl2/Neo1/Twsg1/Sfrp1/Aspn/Hpgd	48
GO:0070498	interleukin-1-mediated signaling pathway	10/1427	24/23328	6.31916e-07	3.58596e-05	2.49676e-05	Il6/Il1b/Il1r2/Irak3/Myd88/Il1r1/Tnip2/Il1rn/Rela/Rps6ka5	10
GO:0006941	striated muscle contraction	28/1427	163/23328	6.49697e-07	3.6427e-05	2.53626e-05	Ccn2/Nppa/Map2k3/Zc3h12a/Cav3/Smad7/Kcne4/Met/Akap6/Fgf13/Ank2/Ttn/Kcnd3/Ryr2/Cacna2d1/Uty/Cacnb2/Dsc2/Gpd1l/Casq2/Casq1/Kcnj5/Tnni3k/Smtn/Kcnj2/Pln/Lmod3/Rnf207	28
GO:0055006	cardiac cell development	21/1427	101/23328	6.55596e-07	3.6427e-05	2.53626e-05	Agt/Xirp1/Cav3/Lmna/Ctdp1/Nrap/Smad6/Met/Akap6/Ttn/Fhod3/Sgcb/Vegfa/Igf1/Ppara/Mylk3/Mef2a/Prox1/Nebl/Fhl2/Mir208a	21
GO:0061337	cardiac conduction	16/1427	62/23328	6.61366e-07	3.6427e-05	2.53626e-05	Agt/Kcne4/Ank2/Kcnd3/Ryr2/Cacna2d1/Cacnb2/Dsc2/Mef2a/Kcnj5/Tnni3k/Abcc9/Tmem65/Kcnj2/Pln/Mir208a	16
GO:0045619	regulation of lymphocyte differentiation	31/1427	192/23328	6.82422e-07	3.7171e-05	2.58806e-05	Fgl2/Il4ra/Il6/Il1b/Adam8/Egr3/Syk/Zbtb16/Shb/Hsp90aa1/Zc3h12a/Nfkbiz/Cd24a/Id2/Smad7/Xbp1/Zfp36l1/Socs1/Nlrp3/Rara/Tgfb1/Zfp36l2/Mmp14/Sart1/Zc3h8/H2-DMa/Bmi1/Sfrp1/Il15/Cd74/H2-Aa	31
GO:0002718	regulation of cytokine production involved in immune response	19/1427	85/23328	6.88107e-07	3.7171e-05	2.58806e-05	Hmox1/Il6/Il1b/Arid5a/Tgfb2/Irak3/Smad7/Il1r1/Tlr2/Ddx21/Gprc5b/Sema7a/Nlrp3/Tgfb1/Tlr3/Wnt5a/Mavs/B2m/Cd74	19
GO:1990868	response to chemokine	17/1427	70/23328	7.59995e-07	4.02391e-05	2.80168e-05	Ccl2/Cxcl5/Ccl7/Cxcl1/Cxcl2/Ccr1/Ccl6/Lox/Zc3h12a/Ccl4/Ccl17/Ccl3/Ccl9/Gpr35/Sh2b3/Cxcl9/Stk39	17
GO:1990869	cellular response to chemokine	17/1427	70/23328	7.59995e-07	4.02391e-05	2.80168e-05	Ccl2/Cxcl5/Ccl7/Cxcl1/Cxcl2/Ccr1/Ccl6/Lox/Zc3h12a/Ccl4/Ccl17/Ccl3/Ccl9/Gpr35/Sh2b3/Cxcl9/Stk39	17
GO:0097193	intrinsic apoptotic signaling pathway	41/1427	295/23328	7.66391e-07	4.02391e-05	2.80168e-05	S100a9/Hmox1/Ankrd2/S100a8/Plaur/Hspb1/Ier3/Plscr1/Bcl3/Myc/Atf4/Ptgs2/Cdkn1a/Snai1/Tnfrsf1a/Cebpb/Epha2/Bcl2l1/Xbp1/Ubb/Ripk3/Dnaja1/Hic1/Cyp1b1/Sfn/Bax/Ptpn1/Phlda3/Mybbp1a/Rpl11/Cdkn2d/Noc2l/Chek2/Prkra/Rrm2b/Fbxw7/Opa1/Dnm1l/Steap3/Cd74/Ivns1abp	41
GO:0001667	ameboidal-type cell migration	53/1427	427/23328	7.74784e-07	4.03031e-05	2.80614e-05	Serpine1/Timp1/Hmox1/Hbegf/Thbs1/Agt/Hspb1/Sdc4/Has1/Adam8/Ptgs2/Egr3/Map2k3/Tgfb2/Itga3/Zc3h12a/Sema6b/Sema3f/Epha2/Kank1/Arf6/Myh9/Adora2b/Hdac7/Sema7a/Cyp1b1/Atoh8/Tgfb1/Adam9/Nrtn/Ptpn23/Glul/Cd63/Spred1/Pfn1/Sox9/Met/Sema3c/Wnt5a/Synj2bp/Kank2/Prcp/Vegfa/Igf1/Clasp2/Dcn/Capn7/Fbxw7/Appl2/Hdac9/Meox2/Prox1/Clasp1	53
GO:0061082	myeloid leukocyte cytokine production	11/1427	30/23328	7.99381e-07	4.12011e-05	2.86866e-05	Hmox1/Tgfb2/Irak3/Tlr2/Ddx21/Gprc5b/Sema7a/Tgfb1/Wnt5a/Mavs/Cd74	11
GO:0010935	regulation of macrophage cytokine production	8/1427	15/23328	8.39883e-07	4.28951e-05	2.98661e-05	Tgfb2/Irak3/Tlr2/Gprc5b/Sema7a/Tgfb1/Wnt5a/Cd74	8
GO:0002791	regulation of peptide secretion	51/1427	406/23328	8.69859e-07	4.37013e-05	3.04274e-05	S100a9/S100a8/Agt/Ankrd1/Il6/Cd14/Il1b/Inhbb/Il33/Clcf1/Midn/Syk/Tgfb2/Lrrc32/Arf6/Xbp1/Tlr2/Rhbdf1/Socs1/Clec4e/Pim3/Gapdh/Rasl10b/Tgfb1/Adam9/Ptpn23/Ptbp1/Glul/Srgn/Aacs/Fgr/Idua/Ttn/Golph3l/Nos2/Sybu/Hadh/Pde4c/Igf1/Selenot/Dnm1l/Oxct1/Gpam/Neo1/Hdac9/Sfrp1/Cd74/Crhr2/Kcnj11/Agtr1a/Pfkfb2	51
GO:0045860	positive regulation of protein kinase activity	54/1427	440/23328	8.71225e-07	4.37013e-05	3.04274e-05	Hbegf/Thbs1/Agt/Sdc4/Pak6/Il1b/Adam8/Gadd45g/Pim1/Ereg/Cdkn1a/Map3k6/Syk/Nab2/Map2k3/Tgfb2/Hsp90aa1/Cd24a/Gdf15/Csf1/Ripk3/Socs1/Il1rn/Gprc5b/Ptpn1/Pik3r5/Tgfb1/Adam9/Slc11a1/Met/Pibf1/Akap6/Acsl1/Xrcc5/Csf1r/Tcim/Ccnd2/Wnt5a/Vegfa/Grm1/Igf1/Fbxw7/Gab1/Ghr/Stk39/Cd74/Prox1/Osbpl8/Fgd4/Agtr1a/Ighm/Vldlr/Epha4/Irgm2	54
GO:0042176	regulation of protein catabolic process	50/1427	395/23328	8.84572e-07	4.39781e-05	3.06201e-05	Timp1/Ier3/Klhl40/Il1b/Il33/Adam8/Hsp90aa1/Ldlr/Irak3/Smad7/Rnf19b/Anxa2/Odc1/Azin1/Xbp1/Plk3/Ubb/Rhbdf1/Pacsin3/Hamp/Rela/Tnfaip3/Cblb/Egln2/Adam9/Csnk1d/Ecscr/Rpl11/Furin/Sox9/Rnf139/Rnf144a/Nos2/Lpcat1/Mapk9/Sh3d19/Wnt5a/Epm2a/Chek2/Ogt/Laptm4b/Erlec1/Zyg11b/Ppp2r3a/Fbxw7/Nedd4/Wwp1/Sh3rf2/Timp2/Epha4	50
GO:0032868	response to insulin	35/1427	235/23328	9.64648e-07	4.75385e-05	3.30991e-05	Socs3/Agt/Il1b/Inhbb/Ahsg/Egr2/Kank1/Eif6/Ptprf/Igf1r/Slc39a14/Xbp1/Zfp36l1/Cry1/Pdk4/Socs1/Myo1c/Eif4ebp1/Rela/Ptpn1/C2cd5/Grb10/Ogt/Tbc1d4/Opa1/Appl2/Gpam/Ppara/Hdac9/Stat1/Rhoq/Osbpl8/Klf15/Grb14/Lpin1	35
GO:0055013	cardiac muscle cell development	20/1427	95/23328	9.76844e-07	4.7721e-05	3.32261e-05	Agt/Xirp1/Cav3/Lmna/Ctdp1/Nrap/Met/Akap6/Ttn/Fhod3/Sgcb/Vegfa/Igf1/Ppara/Mylk3/Mef2a/Prox1/Nebl/Fhl2/Mir208a	20
GO:2000377	regulation of reactive oxygen species metabolic process	32/1427	207/23328	1.2174e-06	5.89601e-05	4.10515e-05	Ptx3/Thbs1/Cxcl1/Agt/Ier3/Bcr/Il6/Il1b/Icam1/Hp/Ptgs2/Cdkn1a/Syk/Hsp90aa1/Zc3h12a/Mmp3/Eif6/Tlr2/Ripk3/Gch1/Cyp1b1/Stat3/Tgfb1/Romo1/Cryab/Mapk9/Aif1/Ogt/Prcp/Igf1/Nqo2/Agtr1a	32
GO:0007162	negative regulation of cell adhesion	40/1427	290/23328	1.26568e-06	6.07741e-05	4.23145e-05	Serpine1/Thbs1/Sdc4/Fgl2/Il4ra/Rnd1/Adam8/Tnc/Lgals3/Cebpb/Zc3h12a/Cd24a/Lrrc32/Kank1/Smad7/Ubash3b/Gcnt2/Socs1/Il1rn/Zfp703/Tnfaip3/Cyp1b1/Cblb/Tgfb1/Pawr/Sh2b3/Mmp14/Adam15/Actn4/Zc3h8/Jam3/Vegfa/Clasp2/Jam2/Ppara/Myadm/Twsg1/Cd74/Plxnb1/H2-Aa	40
GO:0010927	cellular component assembly involved in morphogenesis	22/1427	114/23328	1.36473e-06	6.4429e-05	4.48592e-05	Xirp1/Cav3/Tlr2/Nrap/Actg1/Ttn/Fhod3/Epb41l3/Gnpat/Fig4/Ckap5/Clasp2/Tppp/Tmod4/Casq2/Casq1/Mylk3/Mef2a/Prox1/Nebl/Clasp1/Lmod3	22
GO:2000379	positive regulation of reactive oxygen species metabolic process	22/1427	114/23328	1.36473e-06	6.4429e-05	4.48592e-05	Ptx3/Thbs1/Cxcl1/Agt/Il6/Il1b/Icam1/Ptgs2/Cdkn1a/Syk/Hsp90aa1/Zc3h12a/Tlr2/Ripk3/Cyp1b1/Tgfb1/Romo1/Mapk9/Aif1/Ogt/Nqo2/Agtr1a	22
GO:0090287	regulation of cellular response to growth factor stimulus	39/1427	281/23328	1.4638e-06	6.85304e-05	4.77148e-05	Thbs1/Rasl11b/Agt/Fstl3/Lrg1/Lox/Ngf/Itga3/Cav3/Smad7/Ptprf/Xbp1/Vasn/Spry2/Tsku/Pelo/Myo1c/Zfp703/Emilin1/Ptpn1/Tgfb1/Cd63/Spred1/Lemd2/Furin/Zbtb7a/Smad6/Chst11/Wnt5a/Grb10/Tspan12/Dcn/Nedd4/Hjv/Neo1/Twsg1/Cyfip2/Sfrp1/Aspn	39
GO:0043434	response to peptide hormone	44/1427	336/23328	1.59201e-06	7.36994e-05	5.13138e-05	Socs3/Serpina3n/Agt/Il1b/Inhbb/Ahsg/Egr2/Kank1/Eif6/Ptprf/Igf1r/Gdf15/Slc39a14/Xbp1/Zfp36l1/Cry1/Pdk4/Socs1/Adora2b/Myo1c/Eif4ebp1/Rela/Trim16/Stat3/Ptpn1/Rangap1/C2cd5/Grb10/Ogt/Tbc1d4/Igf1/Opa1/Ghr/Appl2/Gpam/Ppara/Hdac9/Stat1/Rhoq/Osbpl8/Klf15/Grb14/Agtr1a/Lpin1	44
GO:0030217	T cell differentiation	39/1427	282/23328	1.60045e-06	7.36994e-05	5.13138e-05	Fgl2/Bcl3/Il4ra/Il6/Il1b/Clec4d/Adam8/Gadd45g/Egr3/Syk/Zbtb16/Shb/Hsp90aa1/Zc3h12a/Nfkbiz/Smad7/Xbp1/Zfp36l1/Relb/Ripk3/Socs1/Clec4e/Lmbr1l/Nlrp3/Rara/Stat3/Tgfb1/Zfp36l2/Sart1/Lfng/Zc3h8/H2-DMa/Bmi1/Wwp1/B2m/Hs1bp3/Il15/Cd74/H2-Aa	39
GO:0051222	positive regulation of protein transport	45/1427	348/23328	1.72102e-06	7.86073e-05	5.4731e-05	Ccl2/Agt/Ankrd1/Il6/Cd14/Il33/Ptgs2/Syk/Tnfrsf1a/Tgfb2/Hsp90aa1/Zc3h12a/Arf6/Xbp1/Tlr2/Plk3/Myo1c/Clec4e/Gapdh/Sfn/Tgfb1/Adam9/Ptpn23/Hcls1/Ptbp1/Glul/Bag3/Aacs/Fgr/Ttn/Golph3l/Asph/Sybu/C2cd5/Tmem30a/Zfand1/Cnst/Mavs/Igf1/Fbxw7/Dnm1l/Pcm1/Oxct1/Agtr1a/Pfkfb2	45
GO:0010959	regulation of metal ion transport	52/1427	427/23328	1.7433e-06	7.8912e-05	5.49431e-05	Serpine1/Cxcl1/Rrad/Agt/Nppa/Fhl1/Atf4/Icam1/Ccr1/Ptgs2/Lgals3/Ngf/Tgfb2/Gnas/Ccl4/Cav3/Ubash3b/Fxyd5/Kcne4/Ahnak/Pacsin3/Hamp/Gpr35/Bax/Tgfb1/Pawr/Cd63/Akap6/Fgf13/Ank2/Asph/Ryr2/Akap7/Cacna2d1/Trdn/Cacnb2/Gpd1l/Tspan13/Trpc3/Stc2/Igf1/Nedd4/B2m/Casq2/Casq1/Stk39/Dhrs7c/Crhr2/Kcnj2/Agtr1a/Pln/Rnf207	52
GO:0070230	positive regulation of lymphocyte apoptotic process	9/1427	21/23328	1.75579e-06	7.8912e-05	5.49431e-05	Myc/Adam8/Tgfb2/Cd24a/Pdcd7/Bax/Zc3h8/Wnt5a/Fnip1	9
GO:0110053	regulation of actin filament organization	38/1427	273/23328	1.84949e-06	8.23348e-05	5.73263e-05	Ccn2/Sdc4/Dbn1/Icam1/Tmsb10/Plek/Rhoc/Kank1/Capg/Arf6/Cdc42ep4/Tlr2/Arpc1b/Eps8/Myo1c/Vasp/Cttn/Sh3pxd2b/Lima1/Hcls1/S100a10/Pfn1/Synpo/Actg1/Tesk1/Met/Pfn4/Fhod3/Mtss1/Kank2/Arfgef1/Clasp2/Add3/Tmod4/Myadm/Arhgap18/Clasp1/Lmod3	38
GO:0042060	wound healing	45/1427	349/23328	1.86125e-06	8.23348e-05	5.73263e-05	Ccl2/Serpine1/Timp1/S100a9/Hmox1/Hbegf/Thbs1/Tnfrsf12a/Sdc4/Selp/Pdpn/Cdkn1a/Plek/Syk/Lox/Lilrb4a/Tgfb2/Thbd/Gnas/Kank1/Cav3/Ubash3b/Anxa2/Xbp1/Myh9/Tgfb1/Plec/Sh2b3/Mustn1/B4galt1/Actg1/Slc11a1/Fgfr1op2/Wfdc1/Wnt5a/Arfgef1/Prcp/Vegfa/Mmrn1/Igf1/Clasp2/Ppara/Rab3a/P2ry1/Clasp1	45
GO:0071375	cellular response to peptide hormone stimulus	36/1427	253/23328	2.03809e-06	8.94531e-05	6.22825e-05	Socs3/Agt/Il1b/Inhbb/Ahsg/Kank1/Ptprf/Igf1r/Gdf15/Slc39a14/Xbp1/Zfp36l1/Pdk4/Socs1/Myo1c/Eif4ebp1/Rela/Stat3/Ptpn1/Rangap1/C2cd5/Grb10/Ogt/Tbc1d4/Igf1/Opa1/Ghr/Appl2/Gpam/Hdac9/Stat1/Rhoq/Osbpl8/Grb14/Agtr1a/Lpin1	36
GO:0045621	positive regulation of lymphocyte differentiation	22/1427	117/23328	2.15013e-06	9.36391e-05	6.5197e-05	Il4ra/Il6/Il1b/Adam8/Egr3/Syk/Zbtb16/Shb/Hsp90aa1/Nfkbiz/Xbp1/Socs1/Nlrp3/Rara/Tgfb1/Mmp14/Sart1/H2-DMa/Bmi1/Il15/Cd74/H2-Aa	22
GO:0030048	actin filament-based movement	23/1427	126/23328	2.17054e-06	9.38009e-05	6.53097e-05	Dbn1/Pdpn/Cav3/Kcne4/Myh9/Myo1c/Actn4/Akap6/Fgf13/Ank2/Kcnd3/Ryr2/Cacna2d1/Uty/Cacnb2/Myo5c/Dsc2/Gpd1l/Casq2/Kcnj5/Kcnj2/Pln/Rnf207	23
GO:0022612	gland morphogenesis	26/1427	154/23328	2.25357e-06	9.66454e-05	6.72902e-05	Il6/Tnc/Cebpb/Tgm2/Epha2/Cav3/Igf1r/Csf1/Xbp1/Fem1b/Tnfaip3/Bax/Tgfb1/Etv5/B4galt1/Sox9/Met/Sema3c/Nfib/Wnt5a/Igf1/Lims1/Twsg1/Sfrp1/Prox1/Igfbp5	26
GO:0070098	chemokine-mediated signaling pathway	15/1427	60/23328	2.27608e-06	9.68713e-05	6.74474e-05	Ccl2/Cxcl5/Ccl7/Cxcl1/Cxcl2/Ccr1/Ccl6/Ccl4/Ccl17/Ccl3/Ccl9/Gpr35/Sh2b3/Cxcl9/Stk39	15
GO:0045637	regulation of myeloid cell differentiation	33/1427	224/23328	2.48892e-06	0.000105134	7.32001e-05	Myc/Fstl3/Adam8/Ccr1/Zbtb16/Lox/Cebpb/Csf3r/Gnas/Ccl3/Id2/Eif6/Ubash3b/Klf10/Csf1/Zfp36l1/Spi1/Fes/Rara/Stat3/Tgfb1/Tjp2/Nme2/Hcls1/Zbtb7a/Ppargc1b/Tmem64/Csf1r/Fbxw7/B2m/Stat1/Sfrp1/Cd74	33
GO:0006936	muscle contraction	40/1427	298/23328	2.52585e-06	0.000105897	7.37319e-05	Agt/Ccn2/Sphk1/Nppa/Dbn1/Ptgs2/Map2k3/Zc3h12a/Cav3/Smad7/Kcne4/Adora2b/Tpm3/Cttn/Pawr/Met/Akap6/Fgf13/Bbs2/Ank2/Ttn/Kcnd3/Ryr2/Cacna2d1/Uty/Cacnb2/Dsc2/Gpd1l/Tmod4/Casq2/Casq1/Gucy1a1/Clcn1/Kcnj5/Tnni3k/Smtn/Kcnj2/Pln/Lmod3/Rnf207	40
GO:0048660	regulation of smooth muscle cell proliferation	27/1427	165/23328	2.6925e-06	0.000112048	7.80142e-05	Hmox1/Hbegf/Thbs1/Agt/Nppb/Myc/Il6/Adamts1/Ptgs2/Ereg/Cdkn1a/Tgm2/Id2/Myd88/Igf1r/Tnfaip3/Igfbp3/Xrcc5/Aif1/Vegfa/Igf1/Nqo2/Stat1/Rgs5/Il15/Hpgd/Igfbp5	27
GO:0008154	actin polymerization or depolymerization	32/1427	215/23328	2.8131e-06	0.000115358	8.03187e-05	Dbn1/Icam1/Tmsb10/Plek/Kank1/Capg/Arf6/Mical1/Cdc42ep4/Tlr2/Arpc1b/Eps8/Myo1c/Vasp/Mical2/Cttn/Lima1/Hcls1/Pfn1/Pfn4/Fhod3/Aif1/Pstpip2/Mtss1/Arfgef1/Cap2/Msrb2/Add3/Tmod4/Myadm/Arhgap18/Lmod3	32
GO:0016072	rRNA metabolic process	32/1427	215/23328	2.8131e-06	0.000115358	8.03187e-05	Rrp12/Nop2/Nhp2/Eif6/Gar1/Rcl1/Ftsj3/Rps28/Wdr74/Rpl35/Ddx21/Nifk/Pelo/Wdr46/Nob1/Rrs1/Nol9/Rrp9/Rps15/Ddx54/Fbl/Rps16/Urb1/Rps19/Exosc5/Rpl11/Bop1/Bysl/Ddx56/Sart1/Mrpl1/Tfb1m	32
GO:0010934	macrophage cytokine production	8/1427	17/23328	2.84064e-06	0.000115643	8.05174e-05	Tgfb2/Irak3/Tlr2/Gprc5b/Sema7a/Tgfb1/Wnt5a/Cd74	8
GO:0042092	type 2 immune response	12/1427	40/23328	2.94487e-06	0.000119023	8.28711e-05	Bcl3/Il4ra/Il6/Il33/Clcf1/Lilrb4a/Crlf2/Nlrp3/Rara/Ecm1/Stard7/Cd74	12
GO:0051896	regulation of protein kinase B signaling	27/1427	166/23328	3.03092e-06	0.000120878	8.41625e-05	Hbegf/Thbs1/Il6/Adam8/Clcf1/Hsp90aa1/Epha2/Mmp3/Cav3/Igf1r/Gdf15/Gcnt2/Spry2/Cavin3/Osm/Rara/Tgfb1/Sh2b3/Phlda3/Hcls1/Lemd2/Met/Arfgef1/Vegfa/Igf1/Osbpl8/Igfbp5	27
GO:0009306	protein secretion	55/1427	470/23328	3.03379e-06	0.000120878	8.41625e-05	Agt/Ankrd1/Il6/Cd14/Il1b/Inhbb/Il33/Midn/Plek/Syk/Tgfb2/Lrrc32/Arf6/Crlf2/Xbp1/Tlr2/Rhbdf1/Socs1/Il1rn/Clec4e/Pim3/Nlrp3/Gapdh/Tgfb1/S100a13/Adam9/Ptpn23/Ptbp1/Glul/Srgn/Aacs/Fgr/Idua/Ttn/Golph3l/Nos2/Sybu/Hadh/Copg2/Pde4c/Igf1/Selenot/Mia2/Dnm1l/Steap3/Oxct1/Gpam/Neo1/Hdac9/Rab3a/Sfrp1/Crhr2/Kcnj11/Agtr1a/Pfkfb2	55
GO:0045600	positive regulation of fat cell differentiation	16/1427	69/23328	3.0834e-06	0.00012199	8.49364e-05	Pim1/Ptgs2/Zbtb16/Cebpb/Zc3h12a/Id2/Medag/Xbp1/Zfp36l1/Cebpa/Metrnl/Sh3pxd2b/Tmem64/Igf1/Fndc5/Sfrp1	16
GO:0045582	positive regulation of T cell differentiation	20/1427	102/23328	3.14875e-06	0.000123154	8.57467e-05	Il4ra/Il6/Il1b/Adam8/Egr3/Syk/Zbtb16/Shb/Hsp90aa1/Nfkbiz/Xbp1/Socs1/Nlrp3/Rara/Tgfb1/Sart1/H2-DMa/Bmi1/Cd74/H2-Aa	20
GO:0006364	rRNA processing	31/1427	206/23328	3.1661e-06	0.000123154	8.57467e-05	Rrp12/Nop2/Nhp2/Eif6/Gar1/Rcl1/Ftsj3/Rps28/Wdr74/Rpl35/Ddx21/Nifk/Wdr46/Nob1/Rrs1/Nol9/Rrp9/Rps15/Ddx54/Fbl/Rps16/Urb1/Rps19/Exosc5/Rpl11/Bop1/Bysl/Ddx56/Sart1/Mrpl1/Tfb1m	31
GO:1903034	regulation of response to wounding	29/1427	186/23328	3.17858e-06	0.000123154	8.57467e-05	Ccl2/Serpine1/S100a9/Hbegf/Thbs1/Tnfrsf12a/Selp/Pdpn/Plek/Syk/Thbd/Cd24a/Kank1/Ubash3b/Ptprf/Igf1r/Anxa2/Xbp1/Myh9/Sh2b3/Actg1/Wfdc1/Arfgef1/Rtn4r/Clasp2/Neo1/Rab3a/Clasp1/Epha4	29
GO:0035592	establishment of protein localization to extracellular region	55/1427	471/23328	3.23544e-06	0.000124498	8.66828e-05	Agt/Ankrd1/Il6/Cd14/Il1b/Inhbb/Il33/Midn/Plek/Syk/Tgfb2/Lrrc32/Arf6/Crlf2/Xbp1/Tlr2/Rhbdf1/Socs1/Il1rn/Clec4e/Pim3/Nlrp3/Gapdh/Tgfb1/S100a13/Adam9/Ptpn23/Ptbp1/Glul/Srgn/Aacs/Fgr/Idua/Ttn/Golph3l/Nos2/Sybu/Hadh/Copg2/Pde4c/Igf1/Selenot/Mia2/Dnm1l/Steap3/Oxct1/Gpam/Neo1/Hdac9/Rab3a/Sfrp1/Crhr2/Kcnj11/Agtr1a/Pfkfb2	55
GO:0030316	osteoclast differentiation	21/1427	111/23328	3.28415e-06	0.000125513	8.73892e-05	Junb/Sbno2/Fstl3/Adam8/Ccr1/Cebpb/Gnas/Epha2/Ccl3/Ubash3b/Klf10/Anxa2/Csf1/Tgfb1/Tjp2/Zbtb7a/Ppargc1b/Tmem64/Csf1r/Fbxw7/Sfrp1	21
GO:0070252	actin-mediated cell contraction	19/1427	94/23328	3.44294e-06	0.000130692	9.09954e-05	Dbn1/Pdpn/Cav3/Kcne4/Akap6/Fgf13/Ank2/Kcnd3/Ryr2/Cacna2d1/Uty/Cacnb2/Dsc2/Gpd1l/Casq2/Kcnj5/Kcnj2/Pln/Rnf207	19
GO:0030099	myeloid cell differentiation	50/1427	414/23328	3.47519e-06	0.000131031	9.12315e-05	Junb/Sbno2/Plscr1/Myc/Fstl3/Adam8/Ccr1/Zbtb16/Lox/Actn1/Cebpb/Csf3r/Gnas/Epha2/Ccl3/Id2/Eif6/Ubash3b/Klf10/Anxa2/Ltbr/Csf1/Tlr2/Zfp36l1/Relb/Myh9/Spi1/Cebpa/Fes/Rara/Stat3/Tgfb1/Rps19/Tjp2/Sh2b3/Nme2/Hcls1/Zbtb7a/Ppargc1b/Tmem64/Csf1r/Ank1/Exoc6/Vegfa/Fbxw7/B2m/Stat1/Sfrp1/Il15/Cd74	50
GO:0031032	actomyosin structure organization	31/1427	207/23328	3.50934e-06	0.000131437	9.15138e-05	Ccn2/Xirp1/Sdc4/Rhoc/Cav3/Myh9/Nrap/Zyx/Sh3pxd2b/S100a10/Pfn1/Synpo/Actg1/Tesk1/Met/Ttn/Fhod3/Epb41l3/Kank2/Epb41l4a/Clasp2/Tmod4/Casq2/Casq1/Mylk3/Mef2a/Prox1/Nebl/Frmd5/Clasp1/Lmod3	31
GO:0055117	regulation of cardiac muscle contraction	16/1427	70/23328	3.77182e-06	0.000140332	9.77071e-05	Ccn2/Nppa/Zc3h12a/Cav3/Smad7/Akap6/Fgf13/Ank2/Ryr2/Dsc2/Casq2/Tnni3k/Smtn/Kcnj2/Pln/Rnf207	16
GO:0086001	cardiac muscle cell action potential	14/1427	55/23328	3.91711e-06	0.000144778	0.000100803	Cav3/Kcne4/Fgf13/Ank2/Kcnd3/Ryr2/Cacna2d1/Cacnb2/Dsc2/Gpd1l/Kcnj5/Kcnd2/Kcnj2/Rnf207	14
GO:0034612	response to tumor necrosis factor	29/1427	188/23328	3.95137e-06	0.00014509	0.00010102	Ccl2/Ccl7/Sphk1/Ankrd1/Il6/Cd14/Dbn1/Ccl6/Syk/Tnfrsf1a/Zc3h12a/Ccl4/Ccl17/Ccl3/Ccl9/Zfp36l1/Gch1/Plvap/Cebpa/Rela/Zfp36l2/Tjp2/Adam9/Actn4/Zfand6/Lims1/Stat1/Adamts7/Sfrp1	29
GO:0002700	regulation of production of molecular mediator of immune response	26/1427	159/23328	4.14785e-06	0.000151316	0.000105355	Hmox1/Il4ra/Il6/Il1b/Il33/Clcf1/Arid5a/Tgfb2/Irak3/Smad7/Il1r1/Xbp1/Tlr2/Ddx21/Gprc5b/Sema7a/Tnfaip3/Nlrp3/Tgfb1/Tlr3/Wnt5a/Mavs/B2m/Cd74/Ighm/Shld1	26
GO:0022411	cellular component disassembly	47/1427	383/23328	4.39055e-06	0.000159136	0.0001108	Myc/Il6/Pdpn/Mid1ip1/Sting1/Plek/Tgfb2/Cd24a/Irak3/Capg/Arf6/Mical1/Igf1r/Gabarapl1/Plk3/Pelo/Eps8/Trim54/Mical2/Bax/Igfbp3/Cttn/Sh3pxd2b/Lima1/Map1s/Fgf13/Asph/Lix1/Stx17/Zfand1/Snapin/Smarcd1/Slc25a46/Clasp2/Fundc1/Nmnat1/Fbxw7/Add3/Dnm1l/Tmod4/Fyco1/Cma1/Nedd1/Clasp1/Lmod3/Epha4/Irgm2	47
GO:0061035	regulation of cartilage development	16/1427	71/23328	4.59483e-06	0.000165473	0.000115212	Ccn2/Zbtb16/Tgfb2/Smad7/Scx/Por/Rela/Rara/Tgfb1/Mustn1/Sox9/Idua/Wnt5a/Rarb/Efemp1/Adamts7	16
GO:0032102	negative regulation of response to external stimulus	47/1427	384/23328	4.71288e-06	0.000168643	0.000117419	Socs3/Serpine1/Thbs1/Ier3/Fgl2/Bcr/Dbn1/Ccr1/Il1r2/Tnfrsf1a/Thbd/Zc3h12a/Sema6b/Ldlr/Sema3f/Tnfaip6/Cd24a/Irak3/Ubash3b/Anxa2/Hamp/Sema7a/Tnfaip3/Nlrp3/Metrnl/Rps19/Sh2b3/Rabgef1/Gpatch3/Sema3c/Bbs2/Cnot7/Serpinb9/Sec14l1/Wfdc1/Aif1/Wnt5a/Kank2/Rtn4r/Igf1/Clasp2/Appl2/Neo1/Ppara/Mill2/Clasp1/Epha4	47
GO:0048659	smooth muscle cell proliferation	27/1427	170/23328	4.8117e-06	0.000170955	0.000119029	Hmox1/Hbegf/Thbs1/Agt/Nppb/Myc/Il6/Adamts1/Ptgs2/Ereg/Cdkn1a/Tgm2/Id2/Myd88/Igf1r/Tnfaip3/Igfbp3/Xrcc5/Aif1/Vegfa/Igf1/Nqo2/Stat1/Rgs5/Il15/Hpgd/Igfbp5	27
GO:0032740	positive regulation of interleukin-17 production	8/1427	18/23328	4.83835e-06	0.000170955	0.000119029	Sphk1/Il6/Arid5a/Slc7a5/Myd88/Osm/Tgfb1/Il15	8
GO:0045444	fat cell differentiation	35/1427	252/23328	4.88594e-06	0.000171228	0.000119219	Inhbb/Lrg1/Cebpd/Pim1/Ptgs2/Ccdc85b/Zbtb16/Cebpb/Zc3h12a/Id2/Egr2/Medag/Xbp1/Zfp36l1/Socs1/Tmem120a/Cebpa/Tgfb1/Zfp36l2/Metrnl/Sh3pxd2b/Ncor2/Zbtb7a/Smad6/Bbs2/Tmem64/Wnt5a/Aldh6a1/Vegfa/Igf1/Nudt7/Fndc5/Sfrp1/Osbpl8/Lpin1	35
GO:2001234	negative regulation of apoptotic signaling pathway	33/1427	231/23328	4.90704e-06	0.000171228	0.000119219	Serpine1/Hmox1/Plaur/Hspb1/Ier3/Il1b/Icam1/Ptgs2/Snai1/Lgals3/Lmna/Tmbim1/Bcl2l1/Xbp1/Dnaja1/Nle1/Rela/Tnfaip3/Bax/Ptpn1/Mnt/Cttn/Cdkn2d/Noc2l/Bmi1/Tmem14a/Rrm2b/Vegfa/Igf1/Asah2/Opa1/Cd74/Ivns1abp	33
GO:0071692	protein localization to extracellular region	55/1427	478/23328	5.03744e-06	0.000173506	0.000120805	Agt/Ankrd1/Il6/Cd14/Il1b/Inhbb/Il33/Midn/Plek/Syk/Tgfb2/Lrrc32/Arf6/Crlf2/Xbp1/Tlr2/Rhbdf1/Socs1/Il1rn/Clec4e/Pim3/Nlrp3/Gapdh/Tgfb1/S100a13/Adam9/Ptpn23/Ptbp1/Glul/Srgn/Aacs/Fgr/Idua/Ttn/Golph3l/Nos2/Sybu/Hadh/Copg2/Pde4c/Igf1/Selenot/Mia2/Dnm1l/Steap3/Oxct1/Gpam/Neo1/Hdac9/Rab3a/Sfrp1/Crhr2/Kcnj11/Agtr1a/Pfkfb2	55
GO:0050730	regulation of peptidyl-tyrosine phosphorylation	36/1427	263/23328	5.03802e-06	0.000173506	0.000120805	Socs3/Hbegf/Agt/Itga5/Il6/Thbs4/Icam1/Clcf1/Ereg/Syk/Tnfrsf1a/Cd24a/Crlf1/Mvp/Socs1/Osm/Gprc5b/Ehd4/Cblb/Ptpn1/Tgfb1/Sh2b3/Hcls1/Pibf1/Cnot7/Csf1r/Aplp2/Vegfa/Igf1/Fbxw7/Ghr/Sfrp1/Il15/Cd74/Ighm/Epha4	36
GO:0031589	cell-substrate adhesion	44/1427	351/23328	5.06846e-06	0.000173506	0.000120805	Serpine1/Thbs1/Tnfrsf12a/Agt/Ccn2/Sdc4/Itga5/Bcr/Dbn1/Adam8/Pdpn/Actn1/Itga3/Kank1/Ninj1/Gcnt2/Csf1/Spock2/Emilin1/Cttn/Zyx/Vcl/Adam9/S100a10/Cd63/B4galt1/Mmp14/Actg1/Adam15/Smad6/Actn4/Jam3/Hacd1/Egflam/Vegfa/Clasp2/Lims1/Sned1/Itgb6/Myadm/Sfrp1/Antxr1/Clasp1/Ecm2	44
GO:1903039	positive regulation of leukocyte cell-cell adhesion	32/1427	221/23328	5.09584e-06	0.000173506	0.000120805	Ccl2/Il4ra/Sele/Il6/Il1b/Icam1/Adam8/Selp/Egr3/Syk/Zbtb16/Shb/Hsp90aa1/Nfkbiz/Cd24a/Xbp1/Socs1/Rela/Nlrp3/Rara/Tgfb1/Pawr/Sart1/H2-DMa/Adk/Bmi1/Aif1/Igf1/Gpam/Il15/Cd74/H2-Aa	32
GO:0032869	cellular response to insulin stimulus	30/1427	201/23328	5.37006e-06	0.000181741	0.000126539	Socs3/Agt/Il1b/Inhbb/Ahsg/Kank1/Ptprf/Igf1r/Slc39a14/Xbp1/Zfp36l1/Pdk4/Socs1/Myo1c/Eif4ebp1/Rela/Ptpn1/C2cd5/Grb10/Ogt/Tbc1d4/Opa1/Appl2/Gpam/Hdac9/Stat1/Rhoq/Osbpl8/Grb14/Lpin1	30
GO:0001659	temperature homeostasis	28/1427	181/23328	5.44611e-06	0.000183211	0.000127562	Lcn2/Il4ra/Il1b/Atf4/Gadd45g/Ptgs2/Syk/Cebpb/Gnas/Igf1r/Il1rn/Stat3/Tle3/Acsl1/Ppargc1b/Acot13/Oma1/Hadh/Grb10/Ogt/Esrrg/Cpt2/Vegfa/Adamts5/Appl2/Ybx2/Il15/Lpin1	28
GO:0120162	positive regulation of cold-induced thermogenesis	19/1427	97/23328	5.60015e-06	0.000186528	0.000129872	Lcn2/Il4ra/Gadd45g/Syk/Cebpb/Gnas/Igf1r/Acsl1/Ppargc1b/Oma1/Hadh/Grb10/Ogt/Esrrg/Cpt2/Vegfa/Appl2/Ybx2/Lpin1	19
GO:0045732	positive regulation of protein catabolic process	32/1427	222/23328	5.61113e-06	0.000186528	0.000129872	Ier3/Klhl40/Il1b/Il33/Adam8/Hsp90aa1/Ldlr/Smad7/Rnf19b/Xbp1/Plk3/Pacsin3/Hamp/Tnfaip3/Cblb/Egln2/Adam9/Csnk1d/Ecscr/Sox9/Rnf139/Rnf144a/Lpcat1/Mapk9/Sh3d19/Wnt5a/Zyg11b/Ppp2r3a/Fbxw7/Nedd4/Wwp1/Sh3rf2	32
GO:0009615	response to virus	38/1427	286/23328	5.68185e-06	0.000187768	0.000130735	Lcn2/Plscr1/Fgl2/Bcl3/Il6/Il1b/Il33/Sting1/Zc3h12a/Irak3/Ifitm1/Myd88/Bcl2l1/Ripk3/Ddx21/Polr3d/Nlrp3/Ifitm2/Exosc5/Gpatch3/Polr3e/Cnot7/Sec14l1/Il10rb/Tlr3/Mavs/Fv1/Nt5c3/Ddx60/Gpam/Cxcl9/Stat1/Mill2/Il15/Ifngr2/Abcc9/Ivns1abp/Irgm2	38
GO:1904951	positive regulation of establishment of protein localization	45/1427	364/23328	5.7383e-06	0.000188525	0.000131262	Ccl2/Agt/Ankrd1/Il6/Cd14/Il33/Ptgs2/Syk/Tnfrsf1a/Tgfb2/Hsp90aa1/Zc3h12a/Arf6/Xbp1/Tlr2/Plk3/Myo1c/Clec4e/Gapdh/Sfn/Tgfb1/Adam9/Ptpn23/Hcls1/Ptbp1/Glul/Bag3/Aacs/Fgr/Ttn/Golph3l/Asph/Sybu/C2cd5/Tmem30a/Zfand1/Cnst/Mavs/Igf1/Fbxw7/Dnm1l/Pcm1/Oxct1/Agtr1a/Pfkfb2	45
GO:0007005	mitochondrion organization	55/1427	481/23328	6.06518e-06	0.000198106	0.000137933	Plaur/Ier3/Myc/Hsp90aa1/Cd24a/Lmna/Bcl2l1/Gabarapl1/Mief2/Timm13/Cebpa/Ndufa2/Sfn/Bax/Stat3/Cttn/Ndufb8/Romo1/Bag3/Tmem11/Mfn1/Immt/Tmem135/Mff/Afg1l/Mapk9/Sdhaf2/Oma1/Coa5/Ndufaf1/Epm2a/Synj2bp/Tmem14a/Ogt/Mrpl39/Ndufs4/Slc25a46/Smim20/Igf1/Ndufaf4/Dcn/Fundc1/Fbxw7/Opa1/Dnm1l/Mtfp1/Ptcd2/Immp1l/Mef2a/Rab3a/Timm21/Lyrm7/Tmem126b/Lpin1/Atcay	55
GO:0071216	cellular response to biotic stimulus	41/1427	320/23328	6.15165e-06	0.000199086	0.000138616	Ccl2/Cxcl5/Serpine1/Cxcl1/Sbno2/Plscr1/Ankrd1/Bcr/Cxcl2/Il6/Cd14/Il1b/Arid5a/Syk/Lilrb4a/Cebpb/Litaf/Zc3h12a/Myd88/Tnip2/Xbp1/Tlr2/Gch1/Rela/Tnfaip3/Nlrp3/Rara/Tgfb1/Adam9/Nos2/Wnt5a/Ly96/Ogt/Ly86/Plscr4/Tmco1/Atg10/B2m/Cxcl9/Stat1/Irgm2	41
GO:0050708	regulation of protein secretion	45/1427	365/23328	6.16608e-06	0.000199086	0.000138616	Agt/Ankrd1/Il6/Cd14/Il1b/Inhbb/Il33/Midn/Syk/Tgfb2/Lrrc32/Arf6/Xbp1/Tlr2/Rhbdf1/Socs1/Clec4e/Pim3/Gapdh/Tgfb1/Adam9/Ptpn23/Ptbp1/Glul/Srgn/Aacs/Fgr/Idua/Ttn/Golph3l/Nos2/Sybu/Hadh/Pde4c/Igf1/Dnm1l/Oxct1/Gpam/Neo1/Hdac9/Sfrp1/Crhr2/Kcnj11/Agtr1a/Pfkfb2	45
GO:1901652	response to peptide	48/1427	400/23328	6.44762e-06	0.000206987	0.000144116	Socs3/Serpina3n/Agt/Il1b/Inhbb/Icam1/Ahsg/Egr2/Kank1/Eif6/Ptprf/Igf1r/Gdf15/Slc39a14/Xbp1/Zfp36l1/Cry1/Pdk4/Socs1/Adora2b/Myo1c/Eif4ebp1/Rela/Tnfaip3/Trim16/Stat3/Ptpn1/Rangap1/C2cd5/Cacna2d1/Grb10/Ogt/Tbc1d4/Igf1/Opa1/Ghr/Appl2/Gpam/Ppara/Hdac9/Stat1/Rhoq/Osbpl8/Klf15/Grb14/Agtr1a/Lpin1/Epha4	48
GO:1902904	negative regulation of supramolecular fiber organization	26/1427	163/23328	6.61069e-06	0.000211016	0.000146922	Dbn1/Mid1ip1/Tmsb10/Ldlr/Kank1/Cav3/Capg/Tlr2/Eps8/Trim54/Emilin1/Lima1/Cryab/Pfn1/Met/Fgf13/Pfn4/Fhod3/Kank2/Arfgef1/Clasp2/Add3/Tmod4/Myadm/Clasp1/Lmod3	26
GO:0002237	response to molecule of bacterial origin	47/1427	389/23328	6.68023e-06	0.000211989	0.000147599	Ccl2/Cxcl5/Serpine1/S100a9/S100a8/Cxcl1/Sbno2/Plscr1/Ankrd1/Bcr/Cxcl2/Il6/Cd14/Il1b/Ptgs2/Arid5a/Lilrb4a/Cebpb/Litaf/Zc3h12a/Cd24a/Irak3/C5ar1/Myd88/Tnip2/Xbp1/Tlr2/Gch1/Hnrnpa0/Rela/Tnfaip3/Nlrp3/Rara/Tgfb1/Adam9/Slc11a1/Smad6/Nos2/Wnt5a/Ly96/Ogt/Ly86/Plscr4/B2m/Cxcl9/Stat1/Irgm2	47
GO:1901653	cellular response to peptide	39/1427	299/23328	6.71663e-06	0.000211989	0.000147599	Socs3/Agt/Il1b/Inhbb/Icam1/Ahsg/Kank1/Ptprf/Igf1r/Gdf15/Slc39a14/Xbp1/Zfp36l1/Pdk4/Socs1/Myo1c/Eif4ebp1/Rela/Stat3/Ptpn1/Rangap1/C2cd5/Cacna2d1/Grb10/Ogt/Tbc1d4/Igf1/Opa1/Ghr/Appl2/Gpam/Hdac9/Stat1/Rhoq/Osbpl8/Grb14/Agtr1a/Lpin1/Epha4	39
GO:0106106	cold-induced thermogenesis	24/1427	144/23328	6.86024e-06	0.000214116	0.00014908	Lcn2/Il4ra/Atf4/Gadd45g/Syk/Cebpb/Gnas/Igf1r/Tle3/Acsl1/Ppargc1b/Acot13/Oma1/Hadh/Grb10/Ogt/Esrrg/Cpt2/Vegfa/Adamts5/Appl2/Ybx2/Il15/Lpin1	24
GO:0120161	regulation of cold-induced thermogenesis	24/1427	144/23328	6.86024e-06	0.000214116	0.00014908	Lcn2/Il4ra/Atf4/Gadd45g/Syk/Cebpb/Gnas/Igf1r/Tle3/Acsl1/Ppargc1b/Acot13/Oma1/Hadh/Grb10/Ogt/Esrrg/Cpt2/Vegfa/Adamts5/Appl2/Ybx2/Il15/Lpin1	24
GO:0000470	maturation of LSU-rRNA	10/1427	30/23328	6.9028e-06	0.000214254	0.000149176	Nop2/Nhp2/Eif6/Ftsj3/Rpl35/Nifk/Nol9/Urb1/Bop1/Mrpl1	10
GO:0018108	peptidyl-tyrosine phosphorylation	41/1427	322/23328	7.17344e-06	0.000221431	0.000154173	Socs3/Hbegf/Agt/Itga5/Il6/Thbs4/Icam1/Clcf1/Ereg/Syk/Tnfrsf1a/Cd24a/Igf1r/Crlf1/Mvp/Socs1/Osm/Gprc5b/Ehd4/Fes/Cblb/Ptpn1/Tgfb1/Sh2b3/Hcls1/Fgr/Pibf1/Cnot7/Csf1r/Aplp2/Vegfa/Igf1/Fbxw7/Ghr/Efemp1/Sfrp1/Il15/Cd74/Agtr1a/Ighm/Epha4	41
GO:0002286	T cell activation involved in immune response	21/1427	117/23328	7.79446e-06	0.000238475	0.00016604	Fgl2/Bcl3/Il4ra/Il6/Clec4d/Icam1/Gadd45g/Lgals3/Shb/Zc3h12a/Nfkbiz/Smad7/Stx11/Relb/Clec4e/Nlrp3/Rara/Stat3/Tgfb1/Slc11a1/Cd74	21
GO:0048661	positive regulation of smooth muscle cell proliferation	20/1427	108/23328	7.82638e-06	0.000238475	0.00016604	Hmox1/Hbegf/Thbs1/Agt/Myc/Il6/Adamts1/Ptgs2/Ereg/Tgm2/Id2/Myd88/Igf1r/Aif1/Vegfa/Igf1/Nqo2/Stat1/Hpgd/Igfbp5	20
GO:0043405	regulation of MAP kinase activity	39/1427	301/23328	7.87376e-06	0.000238475	0.00016604	Thbs1/Agt/Nppa/Il1b/Dusp5/Adam8/Gadd45g/Map3k6/Syk/Map2k3/Cd24a/Irak3/Cav3/Igf1r/Gdf15/Spry2/Dnaja1/Il1rn/Dusp4/Ptpn1/Pik3r5/Tgfb1/Uchl1/Adam9/Sh2b3/Spred1/Met/Wnt5a/Vegfa/Grm1/Igf1/Gab1/Ghr/Stk39/Sfrp1/Cd74/Fgd4/Ighm/Epha4	39
GO:0001558	regulation of cell growth	51/1427	438/23328	7.8954e-06	0.000238475	0.00016604	Hbegf/Tnfrsf12a/Rrad/Agt/Nppb/Sphk1/Nppa/Sertad1/Fhl1/Dbn1/Ppan/Ccdc85b/Cdkn1a/Ngf/Tgfb2/Sema6b/Sema3f/Csf2rb/Ahsg/Cav3/Smad7/Cgref1/Xbp1/Ctdp1/Picalm/Sema7a/Sfn/Igfbp3/Tgfb1/Cttn/Cryab/Mmp14/Cdkn2d/Adam15/Akap6/Sema3c/Fgf13/Epb41l3/Wfdc1/Wnt5a/Epm2a/Rab21/Rtn4r/Vegfa/Igf1/Clasp2/Mndal/Ppara/Sfrp1/Plaat1/Igfbp5	51
GO:0001649	osteoblast differentiation	30/1427	205/23328	8.01975e-06	0.000240936	0.000167753	Junb/Il6/Atf4/Cebpd/Lox/Cebpb/Gnas/Epha2/Pdlim7/Id2/Lmna/Clic1/Hdac7/H3f3b/Id3/Cebpa/Igfbp3/Sh3pxd2b/Sox9/Smad6/Riox1/Trp53inp2/Tmem64/Vegfa/Igf1/Twsg1/Sfrp1/Fhl2/Igfbp5/Mir133a-1	30
GO:0002292	T cell differentiation involved in immune response	16/1427	74/23328	8.11289e-06	0.000242437	0.000168799	Fgl2/Bcl3/Il4ra/Il6/Clec4d/Gadd45g/Shb/Zc3h12a/Nfkbiz/Smad7/Relb/Clec4e/Nlrp3/Rara/Stat3/Tgfb1	16
GO:0072522	purine-containing compound biosynthetic process	26/1427	165/23328	8.28774e-06	0.000246352	0.000171525	Nppb/Nppa/Myc/Atp5k/Bcl2l1/Aprt/Pdk4/Adora2b/Stat3/Tgfb1/Nme2/Atp5e/Slc25a13/Acsl1/Prps2/Pdhb/Nos2/Acat1/Adk/Adal/Dguok/Gucy1b1/Ak1/Pank1/Ak3/Gucy1a1	26
GO:0035637	multicellular organismal signaling	24/1427	146/23328	8.74573e-06	0.000258598	0.000180051	Agt/Il6/P2rx5/Kcne4/Gpr35/Pawr/Ank2/Kcnd3/Jam3/Ryr2/Cacna2d1/Cacnb2/Dsc2/Mef2a/Scn7a/Clcn1/Kcnj5/Tnni3k/Kcnd2/Abcc9/Tmem65/Kcnj2/Pln/Mir208a	24
GO:0086002	cardiac muscle cell action potential involved in contraction	12/1427	44/23328	8.84949e-06	0.000260296	0.000181233	Cav3/Kcne4/Ank2/Kcnd3/Ryr2/Cacna2d1/Cacnb2/Dsc2/Gpd1l/Kcnj5/Kcnj2/Rnf207	12
GO:0018212	peptidyl-tyrosine modification	41/1427	325/23328	9.00273e-06	0.000263424	0.000183411	Socs3/Hbegf/Agt/Itga5/Il6/Thbs4/Icam1/Clcf1/Ereg/Syk/Tnfrsf1a/Cd24a/Igf1r/Crlf1/Mvp/Socs1/Osm/Gprc5b/Ehd4/Fes/Cblb/Ptpn1/Tgfb1/Sh2b3/Hcls1/Fgr/Pibf1/Cnot7/Csf1r/Aplp2/Vegfa/Igf1/Fbxw7/Ghr/Efemp1/Sfrp1/Il15/Cd74/Agtr1a/Ighm/Epha4	41
GO:0032642	regulation of chemokine production	16/1427	75/23328	9.73274e-06	0.000283308	0.000197256	Cxcl5/Il6/Il1b/Il17ra/Syk/Epha2/Cd24a/Myd88/Tlr2/P2ry2/Adora2b/Mcoln2/Mapk9/Tlr3/Mavs/Cd74	16
GO:2001242	regulation of intrinsic apoptotic signaling pathway	26/1427	167/23328	1.03439e-05	0.000298212	0.000207632	S100a9/Ankrd2/S100a8/Plaur/Hspb1/Plscr1/Ptgs2/Snai1/Bcl2l1/Xbp1/Ubb/Ripk3/Dnaja1/Bax/Ptpn1/Rpl11/Cdkn2d/Noc2l/Prkra/Rrm2b/Fbxw7/Opa1/Dnm1l/Steap3/Cd74/Ivns1abp	26
GO:0032755	positive regulation of interleukin-6 production	19/1427	101/23328	1.03509e-05	0.000298212	0.000207632	Il6/Il1b/Il33/Il17ra/Ereg/Arid5a/Syk/Myd88/Xbp1/Tlr2/Adora2b/Stat3/Aif1/Tlr3/Wnt5a/Zbtb20/Mavs/Cd74/Crhr2	19
GO:0017015	regulation of transforming growth factor beta receptor signaling pathway	20/1427	110/23328	1.04223e-05	0.000298736	0.000207997	Thbs1/Rasl11b/Lrg1/Lox/Itga3/Cav3/Smad7/Xbp1/Vasn/Spry2/Tsku/Zfp703/Emilin1/Tgfb1/Spred1/Furin/Zbtb7a/Smad6/Chst11/Aspn	20
GO:0032757	positive regulation of interleukin-8 production	13/1427	52/23328	1.07014e-05	0.00030518	0.000212484	Serpine1/Il6/Cd14/Il1b/Syk/Myd88/Tlr2/Rela/Stat3/Tlr3/Wnt5a/Mavs/Cd74	13
GO:0006942	regulation of striated muscle contraction	17/1427	84/23328	1.09187e-05	0.000309805	0.000215704	Ccn2/Nppa/Zc3h12a/Cav3/Smad7/Akap6/Fgf13/Ank2/Ryr2/Dsc2/Casq2/Casq1/Tnni3k/Smtn/Kcnj2/Pln/Rnf207	17
GO:0007517	muscle organ development	49/1427	420/23328	1.1203e-05	0.000316274	0.000220209	Ankrd2/Klhl40/Ankrd1/Myc/Il6/Rcan1/Maff/Pim1/Btg2/Lox/Tgfb2/Egr2/Cav3/Smad7/Lmna/Scx/Xbp1/Ctdp1/Des/Hdac7/Id3/Sap30/Tgfb1/Cryab/Lemd2/Met/Akap6/Btbd1/Ttn/Sgcb/Ryr2/Srpk3/Wnt5a/Mtss1/Igf1/Cops2/Ptcd2/Ppara/Hlf/Hdac9/Crhr2/Meox2/Prox1/Lmod3/Gpcpd1/Rbfox1/Asb2/Ky/Mir133a-1	49
GO:0045766	positive regulation of angiogenesis	28/1427	188/23328	1.13593e-05	0.000319083	0.000222164	Serpine1/Hmox1/Thbs1/Hspb1/Sphk1/Itga5/Il1b/Lrg1/Mir27b/Ptgs2/Tnfrsf1a/Lgals3/Zc3h12a/C5ar1/Btg1/Xbp1/Hdac7/Cyp1b1/Stat3/Ecm1/Tlr3/Wnt5a/Vegfa/Gab1/Erap1/Hdac9/Cma1/Agtr1a	28
GO:0045670	regulation of osteoclast differentiation	16/1427	76/23328	1.16347e-05	0.00032151	0.000223854	Fstl3/Adam8/Ccr1/Cebpb/Gnas/Ccl3/Ubash3b/Klf10/Csf1/Tjp2/Zbtb7a/Ppargc1b/Tmem64/Csf1r/Fbxw7/Sfrp1	16
GO:0050663	cytokine secretion	16/1427	76/23328	1.16347e-05	0.00032151	0.000223854	Agt/Il6/Cd14/Syk/Lrrc32/Tlr2/Socs1/Clec4e/Nlrp3/Gapdh/S100a13/Srgn/Fgr/Gpam/Hdac9/Agtr1a	16
GO:0071219	cellular response to molecule of bacterial origin	38/1427	295/23328	1.17193e-05	0.00032151	0.000223854	Ccl2/Cxcl5/Serpine1/Cxcl1/Sbno2/Plscr1/Ankrd1/Bcr/Cxcl2/Il6/Cd14/Il1b/Arid5a/Lilrb4a/Cebpb/Litaf/Zc3h12a/Myd88/Tnip2/Xbp1/Tlr2/Gch1/Rela/Tnfaip3/Nlrp3/Rara/Tgfb1/Adam9/Nos2/Wnt5a/Ly96/Ogt/Ly86/Plscr4/B2m/Cxcl9/Stat1/Irgm2	38
GO:0006979	response to oxidative stress	48/1427	409/23328	1.1725e-05	0.00032151	0.000223854	Lcn2/Hmox1/Ankrd2/Thbs1/Hspb1/Sphk1/Il6/Rcan1/Atf4/Hp/Txnrd1/Ptgs2/Srxn1/Zc3h12a/Mmp3/Apex1/Xbp1/Plk3/Ripk3/Gch1/Rela/Tnfaip3/Cyp1b1/Etv5/Pawr/Adam9/Rad52/Romo1/Cryab/Met/Ppargc1b/Prdx1/Mapk9/Aif1/Pxdn/1600014C10Rik/Zfp277/Oxr1/Prkra/Rrm2b/Msrb2/Stc2/Mtr/Fut8/Fbxw7/Gab1/Mill2/Prkaa2	48
GO:0002699	positive regulation of immune effector process	36/1427	273/23328	1.17318e-05	0.00032151	0.000223854	Ccl2/Hmox1/Cxcl1/Nppa/Il4ra/Il6/Il1b/Il33/Clcf1/Arid5a/Syk/Shb/Nfkbiz/Cd24a/Il1r1/Xbp1/Tlr2/Ddx21/Adora2b/Gprc5b/Sema7a/Fes/Nlrp3/Rara/Tgfb1/Rps19/Rabgef1/Fgr/Wnt5a/Mavs/B2m/Appl2/H2-T24/Ddx60/Cd74/Shld1	36
GO:0002793	positive regulation of peptide secretion	32/1427	230/23328	1.18103e-05	0.00032209	0.000224258	S100a9/S100a8/Agt/Ankrd1/Il6/Cd14/Il33/Clcf1/Syk/Tgfb2/Arf6/Xbp1/Tlr2/Clec4e/Gapdh/Rasl10b/Tgfb1/Adam9/Ptpn23/Ptbp1/Glul/Aacs/Fgr/Ttn/Golph3l/Sybu/Igf1/Selenot/Dnm1l/Oxct1/Agtr1a/Pfkfb2	32
GO:0055007	cardiac muscle cell differentiation	23/1427	139/23328	1.19564e-05	0.000324498	0.000225935	Agt/Xirp1/Cav3/Lmna/Ctdp1/Nrap/Rara/Tgfb1/Met/Akap6/Ttn/Fhod3/Sgcb/Rarb/Vegfa/Igf1/Ppara/Mylk3/Mef2a/Prox1/Nebl/Fhl2/Mir208a	23
GO:0045580	regulation of T cell differentiation	25/1427	159/23328	1.27563e-05	0.000342894	0.000238743	Fgl2/Il4ra/Il6/Il1b/Adam8/Egr3/Syk/Zbtb16/Shb/Hsp90aa1/Zc3h12a/Nfkbiz/Smad7/Xbp1/Socs1/Nlrp3/Rara/Tgfb1/Sart1/Zc3h8/H2-DMa/Bmi1/Il15/Cd74/H2-Aa	25
GO:1990845	adaptive thermogenesis	25/1427	159/23328	1.27563e-05	0.000342894	0.000238743	Lcn2/Il4ra/Atf4/Gadd45g/Syk/Cebpb/Gnas/Igf1r/Tle3/Acsl1/Ppargc1b/Acot13/Oma1/Hadh/Grb10/Ogt/Esrrg/Cpt2/Vegfa/Adamts5/Pm20d1/Appl2/Ybx2/Il15/Lpin1	25
GO:0071356	cellular response to tumor necrosis factor	26/1427	169/23328	1.28539e-05	0.000343873	0.000239424	Ccl2/Ccl7/Sphk1/Ankrd1/Il6/Dbn1/Ccl6/Syk/Tnfrsf1a/Zc3h12a/Ccl4/Ccl17/Ccl3/Ccl9/Zfp36l1/Plvap/Cebpa/Rela/Zfp36l2/Tjp2/Actn4/Zfand6/Lims1/Stat1/Adamts7/Sfrp1	26
GO:0010717	regulation of epithelial to mesenchymal transition	18/1427	94/23328	1.36092e-05	0.000361445	0.000251659	Il6/Il1b/Pdpn/Snai1/Tgfb2/Smad7/Gcnt2/Vasn/Spry2/Zfp703/Tgfb1/Pawr/Spred1/Sdhaf2/Vegfa/Clasp2/Sfrp1/Clasp1	18
GO:1903532	positive regulation of secretion by cell	46/1427	388/23328	1.36394e-05	0.000361445	0.000251659	Agt/Sphk1/Ankrd1/Sdc4/Nppa/Il4ra/Il6/Cd14/Il1b/Inhbb/Il33/Clcf1/Syk/Lgals3/Tgfb2/Arf6/Bcl2l1/Xbp1/Tlr2/P2ry2/Adora2b/Clec4e/Gapdh/Rasl10b/Tgfb1/Adam9/Ptpn23/Ptbp1/Glul/Aacs/Fgr/Ttn/Golph3l/Mapk9/Sybu/Igf1/Clasp2/Selenot/Dnm1l/Oxct1/Rab3a/Crhr2/P2ry1/Agtr1a/Clasp1/Pfkfb2	46
GO:1903844	regulation of cellular response to transforming growth factor beta stimulus	20/1427	112/23328	1.37692e-05	0.000362265	0.00025223	Thbs1/Rasl11b/Lrg1/Lox/Itga3/Cav3/Smad7/Xbp1/Vasn/Spry2/Tsku/Zfp703/Emilin1/Tgfb1/Spred1/Furin/Zbtb7a/Smad6/Chst11/Aspn	20
GO:0051924	regulation of calcium ion transport	36/1427	275/23328	1.37993e-05	0.000362265	0.00025223	Serpine1/Rrad/Agt/Nppa/Icam1/Ccr1/Ptgs2/Lgals3/Ngf/Tgfb2/Ccl4/Cav3/Ubash3b/Ahnak/Pacsin3/Gpr35/Bax/Tgfb1/Pawr/Akap6/Ank2/Asph/Ryr2/Cacna2d1/Trdn/Cacnb2/Tspan13/Trpc3/Stc2/Igf1/Casq2/Casq1/Dhrs7c/Crhr2/Agtr1a/Pln	36
GO:0009260	ribonucleotide biosynthetic process	24/1427	150/23328	1.39911e-05	0.000365591	0.000254546	Nppb/Uck2/Nppa/Myc/Atp5k/Ctps/Bcl2l1/Aprt/Pdk4/Stat3/Tgfb1/Nme2/Atp5e/Slc25a13/Acsl1/Prps2/Pdhb/Acat1/Dguok/Gucy1b1/Ak1/Pank1/Ak3/Gucy1a1	24
GO:0006164	purine nucleotide biosynthetic process	25/1427	160/23328	1.4254e-05	0.000370736	0.000258128	Nppb/Nppa/Myc/Atp5k/Bcl2l1/Aprt/Pdk4/Adora2b/Stat3/Tgfb1/Nme2/Atp5e/Slc25a13/Acsl1/Prps2/Pdhb/Nos2/Acat1/Adk/Dguok/Gucy1b1/Ak1/Pank1/Ak3/Gucy1a1	25
GO:0030100	regulation of endocytosis	31/1427	222/23328	1.49257e-05	0.000386418	0.000269047	Serpine1/Arc/Sphk1/Sele/Cd14/Syk/Lgals3/Cav3/Bcl2l1/Anxa2/Eef2k/Picalm/Pacsin3/Ehd4/Ptpn1/Rabgef1/Cd63/Rab5c/Actn4/Ankrd13b/Pacsin2/Mff/Wnt5a/Synj2bp/Rab21/Vegfa/Nedd4/B2m/Dnm1l/Appl2/Ighm	31
GO:0010876	lipid localization	48/1427	413/23328	1.5166e-05	0.000389054	0.000270882	Thbs1/Agt/Plscr1/Il1b/Slc10a6/Syk/Zc3h12a/Ldlr/Anxa2/Atp8b1/P2ry2/Cry1/Spns2/Lcat/Slc2a1/Igfbp3/Gramd1a/Cpt1b/Lima1/Acsl1/Serac1/Tmem135/Nos2/Lrat/Mapk9/Tmem30a/Gulp1/Osbpl1a/Crot/Ldah/Pnpla8/Hexb/Plscr4/Prelid2/Abca6/Ppara/Pitpnc1/Abca8b/Fitm2/Gramd1b/Eepd1/Ces1d/Osbpl8/Abca9/Plscr5/Agtr1a/Vldlr/Abca8a	48
GO:0032535	regulation of cellular component size	48/1427	413/23328	1.5166e-05	0.000389054	0.000270882	Tnfrsf12a/Dbn1/Icam1/Ppp1r15a/Tmsb10/Plek/Ngf/Hsp90aa1/Sema6b/Sema3f/Kank1/Cav3/Slc12a4/Capg/Arf6/Cdc42ep4/Tlr2/Arpc1b/Anxa7/Eps8/Picalm/Myo1c/Vasp/Sema7a/Cttn/Lima1/Hcls1/Pfn1/Sema3c/Fgf13/Pfn4/Fhod3/Slc12a7/Wnt5a/Rab21/Ogt/Arfgef1/Rtn4r/Vegfa/Arhgap5/Clasp2/Add3/Tmod4/Aqp4/Myadm/Rap1gap2/Arhgap18/Lmod3	48
GO:0034470	ncRNA processing	43/1427	355/23328	1.52478e-05	0.000389372	0.000271104	Il6/Rrp12/Nop2/Nhp2/Eif6/Gar1/Rcl1/Ftsj3/Rps28/Wdr74/Rpl35/Ddx21/Nifk/Wdr46/Nob1/Rrs1/Nol9/Rrp9/Rps15/Ddx54/Stat3/Fbl/Rps16/Urb1/Rps19/Tut1/Exosc5/Rpl11/Qtrt1/Bop1/Bysl/Ddx56/Sart1/Trmt2b/Ints10/Ints6l/Prkra/Trmt1l/Mrpl1/Osgepl1/Grsf1/Tfb1m/Trmt5	43
GO:0046394	carboxylic acid biosynthetic process	38/1427	299/23328	1.59577e-05	0.000405659	0.000282443	Agt/Sphk1/Il1b/Has1/Mid1ip1/Ptgs2/Syk/Ugdh/Fpgs/Eif6/Pdk4/Gch1/Rdh10/Psat1/Tgfb1/Mthfd1l/Elovl1/Glul/Plod3/Pibf1/Mapk9/Adi1/Lpgat1/Fads1/Hacd4/Hacd1/Qk/Pnpla8/Mtr/Decr2/Asah2/Oxsm/Scd2/Prkaa2/Cd74/Ces1d/Prox1/Cyp27a1	38
GO:0051048	negative regulation of secretion	31/1427	223/23328	1.63388e-05	0.000413474	0.000287885	Hmox1/Bcr/Il6/Il1b/Inhbb/Il33/Midn/Tnfrsf1a/Gnas/Lrrc32/Cry1/Rhbdf1/Il1rn/Osm/Pim3/Igfbp3/Rabgef1/Srgn/Idua/Hadh/Anpep/Pde4c/Maob/Neo1/Hdac9/Stk39/Sfrp1/Cd74/Crhr2/Kcnj11/P2ry1	31
GO:0016053	organic acid biosynthetic process	38/1427	300/23328	1.72172e-05	0.00043375	0.000302002	Agt/Sphk1/Il1b/Has1/Mid1ip1/Ptgs2/Syk/Ugdh/Fpgs/Eif6/Pdk4/Gch1/Rdh10/Psat1/Tgfb1/Mthfd1l/Elovl1/Glul/Plod3/Pibf1/Mapk9/Adi1/Lpgat1/Fads1/Hacd4/Hacd1/Qk/Pnpla8/Mtr/Decr2/Asah2/Oxsm/Scd2/Prkaa2/Cd74/Ces1d/Prox1/Cyp27a1	38
GO:0002263	cell activation involved in immune response	37/1427	289/23328	1.74197e-05	0.000436891	0.000304189	Hmox1/Sbno2/Nppa/Fgl2/Bcl3/Il4ra/Bcr/Il6/Clec4d/Il33/Icam1/Gadd45g/Clcf1/Syk/Lgals3/Shb/Zc3h12a/Nfkbiz/Smad7/Stx11/Xbp1/Relb/Adora2b/Clec4e/Fes/Tnfaip3/Nlrp3/Rara/Stat3/Tgfb1/Rabgef1/Slc11a1/Fgr/Lfng/Tcim/Cd74/Shld1	37
GO:0090288	negative regulation of cellular response to growth factor stimulus	24/1427	152/23328	1.75625e-05	0.000438515	0.00030532	Thbs1/Rasl11b/Agt/Fstl3/Smad7/Ptprf/Xbp1/Vasn/Spry2/Tsku/Emilin1/Ptpn1/Spred1/Lemd2/Zbtb7a/Smad6/Chst11/Wnt5a/Dcn/Nedd4/Hjv/Twsg1/Sfrp1/Aspn	24
GO:0085029	extracellular matrix assembly	11/1427	40/23328	1.91878e-05	0.000476977	0.000332099	Agt/Has1/Lox/Qsox1/Emilin1/Tgfb1/Sox9/Plod3/Clasp2/Antxr1/Clasp1	11
GO:0032602	chemokine production	16/1427	79/23328	1.94768e-05	0.00048203	0.000335618	Cxcl5/Il6/Il1b/Il17ra/Syk/Epha2/Cd24a/Myd88/Tlr2/P2ry2/Adora2b/Mcoln2/Mapk9/Tlr3/Mavs/Cd74	16
GO:0043409	negative regulation of MAPK cascade	26/1427	173/23328	1.96001e-05	0.0004822	0.000335735	Agt/Nppa/Il1b/Dusp5/Irak3/Cav3/Igf1r/Xbp1/Spry2/Dnaja1/Rnf149/Dusp4/Emilin1/Tnip1/Ptpn1/Uchl1/Sh2b3/Spred1/Lemd2/Synj2bp/E130311K13Rik/Fktn/Igf1/Sh3rf2/Sfrp1/Klhl31	26
GO:0043500	muscle adaptation	21/1427	124/23328	1.96553e-05	0.0004822	0.000335735	Agt/Nppb/Nppa/Tnfrsf1a/Cav3/Lmna/Ctdp1/Cdk9/Akap6/Adk/Aif1/Mlip/Ndufs4/Gtf2i/Trpc3/Cmya5/Igf1/Ppara/Mef2a/Klf15/Igfbp5	21
GO:0009165	nucleotide biosynthetic process	29/1427	204/23328	1.9768e-05	0.000482855	0.000336192	Nppb/Uck2/Nppa/Myc/Atp5k/Ctps/Bcl2l1/Aprt/Pdk4/Adora2b/Stat3/Tgfb1/Nme2/Atp5e/Slc25a13/Acsl1/Prps2/Pdhb/Nos2/Acat1/Adk/Dguok/Rrm2b/Gucy1b1/Ak1/Nmnat1/Pank1/Ak3/Gucy1a1	29
GO:0002720	positive regulation of cytokine production involved in immune response	13/1427	55/23328	2.05985e-05	0.000500962	0.000348799	Il6/Il1b/Arid5a/Il1r1/Tlr2/Ddx21/Gprc5b/Sema7a/Nlrp3/Wnt5a/Mavs/B2m/Cd74	13
GO:0002027	regulation of heart rate	18/1427	97/23328	2.13112e-05	0.000516061	0.000359312	Agt/Nppa/Cav3/Kcne4/Gch1/Irx5/Ank2/Kcnd3/Ryr2/Cacna2d1/Cacnb2/Dsc2/Gpd1l/Casq2/Crhr2/Kcnj5/Tnni3k/Kcnj2	18
GO:0051271	negative regulation of cellular component movement	40/1427	326/23328	2.2129e-05	0.000531349	0.000369956	Serpine1/Timp1/Thbs1/Bcr/Il33/Dbn1/Has1/Actn1/Sema6b/Sema3f/Kank1/Apex1/Il1rn/Sema7a/Emilin1/Cyp1b1/Stat3/Igfbp3/Tgfb1/Ptpn23/Arhgdia/Rabgef1/Cd63/Spred1/Adgrg1/Adam15/Actn4/Sema3c/Aif1/Wnt5a/Synj2bp/Clasp2/Dcn/Sfrp1/Cd74/Meox2/Osbpl8/Frmd5/Clasp1/Igfbp5	40
GO:0002830	positive regulation of type 2 immune response	7/1427	16/23328	2.21316e-05	0.000531349	0.000369956	Il4ra/Il6/Il33/Clcf1/Nlrp3/Rara/Cd74	7
GO:0070374	positive regulation of ERK1 and ERK2 cascade	30/1427	216/23328	2.26083e-05	0.000539164	0.000375397	Ccl2/Ccl7/Ccn2/Il6/Il1b/Icam1/Ccr1/Ccl6/Ngf/Ccl4/C5ar1/Ccl17/Ccl3/Ccl9/Gcnt2/Tlr2/Spry2/Cavin3/Sema7a/Atp6v0c/Rara/Tgfb1/Csf1r/Denn2b/Vegfa/Fbxw7/Prxl2c/Nqo2/Cd74/P2ry1	30
GO:0050731	positive regulation of peptidyl-tyrosine phosphorylation	28/1427	195/23328	2.26491e-05	0.000539164	0.000375397	Hbegf/Agt/Itga5/Il6/Thbs4/Icam1/Clcf1/Ereg/Syk/Tnfrsf1a/Cd24a/Crlf1/Osm/Gprc5b/Ehd4/Ptpn1/Tgfb1/Hcls1/Pibf1/Csf1r/Vegfa/Igf1/Fbxw7/Ghr/Il15/Cd74/Ighm/Epha4	28
GO:1900542	regulation of purine nucleotide metabolic process	16/1427	80/23328	2.29781e-05	0.000543059	0.000378109	Ier3/Myc/Eif6/Bcl2l1/Pdk4/Adora2b/Stat3/Zbtb7a/Nos2/Zbtb20/Ogt/Igf1/Prxl2c/Ppara/Prkaa2/Entpd5	16
GO:0042063	gliogenesis	41/1427	338/23328	2.30366e-05	0.000543059	0.000378109	Ccl2/S100a9/S100a8/Agt/Myc/Il6/Il1b/Il33/Clcf1/B4galt5/Nab2/Tgfb2/Ldlr/C5ar1/Ccl3/Id2/Egr2/Vcan/Csf1/Tlr2/Rela/Stat3/Tgfb1/Etv5/Adgrg1/Sox9/Nfib/Csf1r/Prpf19/Qk/Epm2a/Ckap5/Slc25a46/Hexb/Igf1/Tppp/Efemp1/Klf15/P2ry1/Gpr157/Epha4	41
GO:0006110	regulation of glycolytic process	12/1427	48/23328	2.32789e-05	0.000543059	0.000378109	Ier3/Myc/Eif6/Stat3/Zbtb7a/Zbtb20/Ogt/Igf1/Prxl2c/Ppara/Prkaa2/Entpd5	12
GO:1903115	regulation of actin filament-based movement	12/1427	48/23328	2.32789e-05	0.000543059	0.000378109	Dbn1/Pdpn/Cav3/Akap6/Fgf13/Ank2/Ryr2/Dsc2/Casq2/Kcnj2/Pln/Rnf207	12
GO:0032271	regulation of protein polymerization	31/1427	227/23328	2.32961e-05	0.000543059	0.000378109	Dbn1/Icam1/Tmsb10/Gda/Hsp90aa1/Kank1/Cav3/Capg/Arf6/Cdc42ep4/Tlr2/Arpc1b/Eps8/Myo1c/Vasp/Fes/Cttn/Hcls1/Pfn1/Met/Pfn4/Fhod3/Ckap5/Arfgef1/Clasp2/Add3/Tppp/Tmod4/Myadm/Arhgap18/Lmod3	31
GO:0034660	ncRNA metabolic process	50/1427	444/23328	2.37662e-05	0.00055173	0.000384147	Il6/Rrp12/Nop2/Zc3h12a/Nhp2/Eif6/Gar1/Rcl1/Ftsj3/Rps28/Wdr74/Rpl35/Ddx21/Nifk/Pelo/Wdr46/Nob1/Rrs1/Nol9/Rrp9/Rps15/Rela/Ddx54/Stat3/Fbl/Rps16/Urb1/Rps19/Vars/Tut1/Exosc5/Rpl11/Qtrt1/Bop1/Bysl/Ddx56/Sart1/Tarsl2/Qrsl1/Trmt2b/Ints10/Ints6l/Prkra/Trmt1l/Mrpl1/Osgepl1/Grsf1/Lars2/Tfb1m/Trmt5	50
GO:0071634	regulation of transforming growth factor beta production	10/1427	34/23328	2.40603e-05	0.000556259	0.0003873	Thbs1/Ptgs2/Tgfb2/Cd24a/Lrrc32/Furin/Met/Laptm4b/Itgb6/Lum	10
GO:0071674	mononuclear cell migration	17/1427	89/23328	2.42352e-05	0.000557884	0.000388432	Ccl2/Serpine1/Ccl7/Thbs1/Ccr1/Ccl6/Lgals3/Ccl4/C5ar1/Ccl17/Ccl3/Ccl9/Csf1/Tgfb1/Rps19/Csf1r/Aif1	17
GO:0014897	striated muscle hypertrophy	19/1427	107/23328	2.43292e-05	0.000557884	0.000388432	Agt/Nppb/Nppa/Tnfrsf1a/Cav3/Lmna/Ctdp1/Cdk9/Akap6/Ttn/Ryr2/Adk/Mlip/Trpc3/Igf1/Ppara/Mef2a/Klf15/Igfbp5	19
GO:0030279	negative regulation of ossification	18/1427	98/23328	2.46317e-05	0.000562525	0.000391662	Ccr1/Ahsg/Id2/Smad7/P2ry2/Hdac7/Id3/Tgfb1/Srgn/Sox9/Smad6/Riox1/Ecm1/Tmem64/Twsg1/Sfrp1/Igfbp5/Mir133a-1	18
GO:0086009	membrane repolarization	11/1427	41/23328	2.47814e-05	0.00056365	0.000392446	Nppa/Cav3/Kcne4/Akap6/Kcnd3/Akap7/Cacna2d1/Casq2/Kcnj5/Kcnj2/Rnf207	11
GO:0048771	tissue remodeling	28/1427	196/23328	2.49091e-05	0.000564271	0.000392878	Timp1/Agt/Bcr/Il6/Thbs4/Adam8/Syk/Tgfb2/Tgm2/Epha2/Cd24a/Ahsg/Tmbim1/Ubash3b/Pdk4/Hamp/Bax/B4galt1/Mmp14/Idua/Sema3c/Ppargc1b/Tmem64/Csf1r/Vegfa/Igf1/Sfrp1/Igfbp5	28
GO:0035924	cellular response to vascular endothelial growth factor stimulus	13/1427	56/23328	2.53353e-05	0.000571621	0.000397996	Hspb1/Sphk1/Egr3/Map2k3/Xbp1/Spry2/Myo1c/Rela/Cd63/Tspan12/Vegfa/Dcn/Gab1	13
GO:0050707	regulation of cytokine secretion	14/1427	64/23328	2.56645e-05	0.000576732	0.000401555	Agt/Il6/Cd14/Syk/Lrrc32/Tlr2/Socs1/Clec4e/Gapdh/Srgn/Fgr/Gpam/Hdac9/Agtr1a	14
GO:0051607	defense response to virus	32/1427	239/23328	2.58745e-05	0.000579136	0.000403228	Plscr1/Fgl2/Il6/Il1b/Il33/Sting1/Zc3h12a/Ifitm1/Bcl2l1/Ripk3/Ddx21/Polr3d/Nlrp3/Ifitm2/Exosc5/Gpatch3/Polr3e/Cnot7/Sec14l1/Il10rb/Tlr3/Mavs/Fv1/Nt5c3/Ddx60/Gpam/Cxcl9/Stat1/Mill2/Il15/Ifngr2/Abcc9	32
GO:0031098	stress-activated protein kinase signaling cascade	35/1427	272/23328	2.6103e-05	0.000581932	0.000405175	Agt/Ccn2/Sphk1/Nppa/Pak6/Il1b/Gadd45g/Syk/Map2k3/Tgfb2/Zc3h12a/Cav3/Myd88/Igf1r/Ltbr/Zfp36l1/Dnaja1/Il1rn/Ptpn1/Cryab/Met/Prdx1/Mapk9/Tlr3/Wnt5a/Vegfa/Fktn/Gab1/Rnf13/Sh3rf2/Sfrp1/Crhr2/Fgd4/Klhl31/Epha4	35
GO:0071901	negative regulation of protein serine/threonine kinase activity	20/1427	117/23328	2.67319e-05	0.000592486	0.000412523	Agt/Nppa/Il1b/Dusp5/Cdkn1a/Irak3/Cav3/Spry2/Dnaja1/Dusp4/Rasip1/Tnfaip3/Ptpn1/Uchl1/Sh2b3/Spred1/Tesk1/Chordc1/Sfrp1/Pkia	20
GO:0006140	regulation of nucleotide metabolic process	16/1427	81/23328	2.70258e-05	0.000592486	0.000412523	Ier3/Myc/Eif6/Bcl2l1/Pdk4/Adora2b/Stat3/Zbtb7a/Nos2/Zbtb20/Ogt/Igf1/Prxl2c/Ppara/Prkaa2/Entpd5	16
GO:0045598	regulation of fat cell differentiation	23/1427	146/23328	2.70605e-05	0.000592486	0.000412523	Pim1/Ptgs2/Ccdc85b/Zbtb16/Cebpb/Zc3h12a/Id2/Medag/Xbp1/Zfp36l1/Cebpa/Tgfb1/Zfp36l2/Metrnl/Sh3pxd2b/Ncor2/Tmem64/Wnt5a/Vegfa/Igf1/Fndc5/Sfrp1/Lpin1	23
GO:0061041	regulation of wound healing	23/1427	146/23328	2.70605e-05	0.000592486	0.000412523	Ccl2/Serpine1/S100a9/Hbegf/Thbs1/Tnfrsf12a/Selp/Pdpn/Plek/Syk/Thbd/Kank1/Ubash3b/Anxa2/Xbp1/Myh9/Sh2b3/Actg1/Wfdc1/Arfgef1/Clasp2/Rab3a/Clasp1	23
GO:0010594	regulation of endothelial cell migration	25/1427	166/23328	2.71037e-05	0.000592486	0.000412523	Hmox1/Thbs1/Agt/Hspb1/Ptgs2/Map2k3/Zc3h12a/Epha2/Adora2b/Hdac7/Atoh8/Tgfb1/Glul/Spred1/Met/Wnt5a/Synj2bp/Prcp/Vegfa/Igf1/Dcn/Fbxw7/Hdac9/Meox2/Prox1	25
GO:0006937	regulation of muscle contraction	24/1427	156/23328	2.72756e-05	0.000593932	0.00041353	Ccn2/Sphk1/Nppa/Dbn1/Ptgs2/Zc3h12a/Cav3/Smad7/Adora2b/Cttn/Pawr/Akap6/Fgf13/Ank2/Ryr2/Dsc2/Casq2/Casq1/Gucy1a1/Tnni3k/Smtn/Kcnj2/Pln/Rnf207	24
GO:1903055	positive regulation of extracellular matrix organization	8/1427	22/23328	2.83592e-05	0.000610968	0.000425391	Agt/Il6/Pdpn/Tgfb2/Emilin1/Sox9/Clasp2/Clasp1	8
GO:0043502	regulation of muscle adaptation	18/1427	99/23328	2.84055e-05	0.000610968	0.000425391	Agt/Tnfrsf1a/Cav3/Lmna/Ctdp1/Cdk9/Akap6/Adk/Aif1/Mlip/Ndufs4/Gtf2i/Trpc3/Cmya5/Igf1/Ppara/Mef2a/Igfbp5	18
GO:0046031	ADP metabolic process	18/1427	99/23328	2.84055e-05	0.000610968	0.000425391	Ier3/Myc/Eif6/Pfkp/Gapdh/Stat3/Zbtb7a/Dhtkd1/Zbtb20/Ogt/Ak1/Igf1/Prxl2c/Ppara/Ak3/Prkaa2/Entpd5/Pfkfb2	18
GO:0030041	actin filament polymerization	27/1427	187/23328	2.8493e-05	0.000610968	0.000425391	Dbn1/Icam1/Tmsb10/Kank1/Capg/Arf6/Cdc42ep4/Tlr2/Arpc1b/Eps8/Myo1c/Vasp/Cttn/Hcls1/Pfn1/Pfn4/Fhod3/Aif1/Pstpip2/Mtss1/Arfgef1/Msrb2/Add3/Tmod4/Myadm/Arhgap18/Lmod3	27
GO:0006692	prostanoid metabolic process	12/1427	49/23328	2.91244e-05	0.000619776	0.000431524	Sphk1/Il1b/Pdpn/Ptgs2/Tnfrsf1a/Pibf1/Mapk9/Pnpla8/Ptgr2/Akr1c14/Cd74/Hpgd	12
GO:0006693	prostaglandin metabolic process	12/1427	49/23328	2.91244e-05	0.000619776	0.000431524	Sphk1/Il1b/Pdpn/Ptgs2/Tnfrsf1a/Pibf1/Mapk9/Pnpla8/Ptgr2/Akr1c14/Cd74/Hpgd	12
GO:0035051	cardiocyte differentiation	26/1427	177/23328	2.94085e-05	0.000623461	0.00043409	Agt/Xirp1/Tgfb2/Cav3/Lmna/Ctdp1/Nrap/Rara/Tgfb1/Smad6/Met/Akap6/Sema3c/Ttn/Fhod3/Sgcb/Rarb/Vegfa/Igf1/Ppara/Mylk3/Mef2a/Prox1/Nebl/Fhl2/Mir208a	26
GO:0006091	generation of precursor metabolites and energy	46/1427	400/23328	2.9521e-05	0.000623492	0.000434112	Ier3/Myc/Cyb561/Gnas/Eif6/Stk40/Pfkp/Cavin3/Adh1/Gapdh/Bax/Stat3/Ndufb8/Mybbp1a/Zbtb7a/Slc25a13/Pdhb/Dhtkd1/Acat1/Afg1l/Sdhaf2/Gnpda1/Ndufaf1/Grb10/Zbtb20/Epm2a/Pcdh12/Ogt/Crot/Dguok/Ndufs4/Phkg1/Phkb/Tefm/Igf1/Agl/Prxl2c/Ppp1r3c/Oxct1/Etfbkmt/Ppara/Etfrf1/Prkaa2/Lyrm7/Entpd5/Pfkfb2	46
GO:0002366	leukocyte activation involved in immune response	36/1427	285/23328	3.00957e-05	0.000630888	0.000439261	Hmox1/Sbno2/Nppa/Fgl2/Bcl3/Il4ra/Bcr/Il6/Clec4d/Il33/Icam1/Gadd45g/Clcf1/Syk/Lgals3/Shb/Zc3h12a/Nfkbiz/Smad7/Stx11/Xbp1/Relb/Adora2b/Clec4e/Fes/Tnfaip3/Nlrp3/Rara/Stat3/Tgfb1/Rabgef1/Slc11a1/Fgr/Lfng/Cd74/Shld1	36
GO:0071222	cellular response to lipopolysaccharide	36/1427	285/23328	3.00957e-05	0.000630888	0.000439261	Ccl2/Cxcl5/Serpine1/Cxcl1/Sbno2/Plscr1/Ankrd1/Bcr/Cxcl2/Il6/Cd14/Il1b/Arid5a/Lilrb4a/Cebpb/Litaf/Zc3h12a/Myd88/Tnip2/Xbp1/Gch1/Rela/Tnfaip3/Nlrp3/Rara/Tgfb1/Adam9/Nos2/Ly96/Ogt/Ly86/Plscr4/B2m/Cxcl9/Stat1/Irgm2	36
GO:0046390	ribose phosphate biosynthetic process	24/1427	157/23328	3.03604e-05	0.000634069	0.000441476	Nppb/Uck2/Nppa/Myc/Atp5k/Ctps/Bcl2l1/Aprt/Pdk4/Stat3/Tgfb1/Nme2/Atp5e/Slc25a13/Acsl1/Prps2/Pdhb/Acat1/Dguok/Gucy1b1/Ak1/Pank1/Ak3/Gucy1a1	24
GO:1901293	nucleoside phosphate biosynthetic process	29/1427	209/23328	3.1291e-05	0.000651085	0.000453323	Nppb/Uck2/Nppa/Myc/Atp5k/Ctps/Bcl2l1/Aprt/Pdk4/Adora2b/Stat3/Tgfb1/Nme2/Atp5e/Slc25a13/Acsl1/Prps2/Pdhb/Nos2/Acat1/Adk/Dguok/Rrm2b/Gucy1b1/Ak1/Nmnat1/Pank1/Ak3/Gucy1a1	29
GO:0001959	regulation of cytokine-mediated signaling pathway	19/1427	109/23328	3.18237e-05	0.000652501	0.000454309	Sphk1/Il6/Il1r2/Syk/Cd24a/Irak3/Il1r1/Ptprf/Csf1/Socs1/Il1rn/Sh2b3/Rabgef1/Ecm1/Cnot7/Wnt5a/Mavs/Cd74/Irgm2	19
GO:0002702	positive regulation of production of molecular mediator of immune response	19/1427	109/23328	3.18237e-05	0.000652501	0.000454309	Il4ra/Il6/Il1b/Il33/Clcf1/Arid5a/Il1r1/Xbp1/Tlr2/Ddx21/Gprc5b/Sema7a/Nlrp3/Tgfb1/Wnt5a/Mavs/B2m/Cd74/Shld1	19
GO:0014896	muscle hypertrophy	19/1427	109/23328	3.18237e-05	0.000652501	0.000454309	Agt/Nppb/Nppa/Tnfrsf1a/Cav3/Lmna/Ctdp1/Cdk9/Akap6/Ttn/Ryr2/Adk/Mlip/Trpc3/Igf1/Ppara/Mef2a/Klf15/Igfbp5	19
GO:0051897	positive regulation of protein kinase B signaling	19/1427	109/23328	3.18237e-05	0.000652501	0.000454309	Hbegf/Thbs1/Il6/Adam8/Hsp90aa1/Igf1r/Gdf15/Gcnt2/Spry2/Osm/Rara/Tgfb1/Hcls1/Met/Arfgef1/Vegfa/Igf1/Osbpl8/Igfbp5	19
GO:0062197	cellular response to chemical stress	40/1427	332/23328	3.36642e-05	0.000687729	0.000478837	Lcn2/Hmox1/Ankrd2/Thbs1/Hspb1/Sphk1/Il6/Atf4/Ptgs2/Srxn1/Zc3h12a/Mmp3/Apex1/Xbp1/Zfp36l1/Relb/Ripk3/Dnaja1/Gch1/Rela/Tnfaip3/Cyp1b1/Etv5/Pawr/Rad52/Romo1/Met/Ppargc1b/Xrcc5/Prdx1/Mapk9/Aif1/Zfp277/Oxr1/Prkra/Mtr/Fut8/Fbxw7/Stk39/Prkaa2	40
GO:0050673	epithelial cell proliferation	49/1427	438/23328	3.38664e-05	0.000689354	0.000479968	Ccl2/Hmox1/Thbs1/Nppb/Myc/Il6/Thbs4/Lrg1/Egr3/Ereg/Cebpb/Tgfb2/Epha2/C5ar1/Id2/Azin1/Xbp1/Zfp36l1/Adora2b/Zfp703/Tnfaip3/Atoh8/Sfn/Bax/Stat3/Igfbp3/Tgfb1/Nme2/Glul/B4galt1/Sox9/Ecm1/Nfib/Adk/Wfdc1/Ccnd2/Wnt5a/Synj2bp/Mtss1/Vegfa/Igf1/Lims1/B2m/Stat1/Intu/Sfrp1/Prox1/Agtr1a/Igfbp5	49
GO:0050866	negative regulation of cell activation	29/1427	210/23328	3.42221e-05	0.000694078	0.000483258	Hmox1/Sdc4/Fgl2/Il4ra/Bcr/Lgals3/Cebpb/Zc3h12a/Ldlr/Cd24a/Id2/Lrrc32/Smad7/Ubash3b/Socs1/Emilin1/Tnfaip3/Cblb/Tgfb1/Pawr/Sh2b3/Rabgef1/Fgr/Pibf1/Zc3h8/Twsg1/Sfrp1/Cd74/H2-Aa	29
GO:0060759	regulation of response to cytokine stimulus	20/1427	119/23328	3.44274e-05	0.00069573	0.000484408	Sphk1/Il6/Il1r2/Syk/Cd24a/Irak3/Il1r1/Ptprf/Csf1/Tlr2/Socs1/Il1rn/Sh2b3/Rabgef1/Ecm1/Cnot7/Wnt5a/Mavs/Cd74/Irgm2	20
GO:0050863	regulation of T cell activation	39/1427	321/23328	3.48073e-05	0.000700887	0.000487998	Ccl2/Sdc4/Fgl2/Il4ra/Il6/Il1b/Adam8/Egr3/Syk/Zbtb16/Lgals3/Shb/Cebpb/Hsp90aa1/Zc3h12a/Nfkbiz/Cd24a/Lrrc32/Smad7/Xbp1/Ripk3/Socs1/Nlrp3/Cblb/Rara/Tgfb1/Pawr/Sart1/Zc3h8/H2-DMa/Adk/Bmi1/Aif1/Igf1/Gpam/Twsg1/Il15/Cd74/H2-Aa	39
GO:0061448	connective tissue development	35/1427	276/23328	3.5527e-05	0.000712823	0.000496309	Thbs1/Ccn2/Snai1/Arid5a/Zbtb16/Lox/Tgfb2/Gnas/Id2/Smad7/Lmna/Scx/Csf1/Slc39a14/Xbp1/Por/Ubb/Rela/Rara/Tgfb1/Sh3pxd2b/Mustn1/Zbtb7a/Sox9/Chst11/Ecm1/Idua/Bbs2/Nfib/Wnt5a/Rarb/Igf1/Efemp1/Prrx1/Adamts7	35
GO:0090407	organophosphate biosynthetic process	48/1427	427/23328	3.58982e-05	0.000717708	0.00049971	Nppb/Uck2/Plscr1/Nppa/Myc/Plek/Itpkc/Atp5k/Ctps/Bcl2l1/Aprt/Pdk4/Lcat/Adora2b/Pgs1/Stat3/Tgfb1/Nme2/Atp5e/Slc25a13/Acsl1/Serac1/Prps2/Pdhb/Nos2/Acat1/Lpcat1/Lpgat1/Adk/Dpm3/Gnpat/Pyurf/Dguok/Rrm2b/Gucy1b1/Hexb/Chpt1/Ak1/Nmnat1/Pigg/Lclat1/Gpam/Pank1/Ak3/Fitm2/Gucy1a1/P2ry1/Ppip5k2	48
GO:0032496	response to lipopolysaccharide	43/1427	368/23328	3.63788e-05	0.000724738	0.000504605	Ccl2/Cxcl5/Serpine1/S100a9/S100a8/Cxcl1/Sbno2/Plscr1/Ankrd1/Bcr/Cxcl2/Il6/Cd14/Il1b/Ptgs2/Arid5a/Lilrb4a/Cebpb/Litaf/Zc3h12a/Irak3/Myd88/Tnip2/Xbp1/Gch1/Hnrnpa0/Rela/Tnfaip3/Nlrp3/Rara/Tgfb1/Adam9/Slc11a1/Smad6/Nos2/Ly96/Ogt/Ly86/Plscr4/B2m/Cxcl9/Stat1/Irgm2	43
GO:0051047	positive regulation of secretion	49/1427	440/23328	3.80727e-05	0.000755803	0.000526234	S100a9/S100a8/Agt/Nppb/Sphk1/Ankrd1/Sdc4/Nppa/Il4ra/Il6/Cd14/Il1b/Inhbb/Il33/Clcf1/Syk/Lgals3/Tgfb2/Arf6/Bcl2l1/Xbp1/Tlr2/P2ry2/Adora2b/Clec4e/Gapdh/Rasl10b/Tgfb1/Adam9/Ptpn23/Ptbp1/Glul/Aacs/Fgr/Ttn/Golph3l/Mapk9/Sybu/Igf1/Clasp2/Selenot/Dnm1l/Oxct1/Rab3a/Crhr2/P2ry1/Agtr1a/Clasp1/Pfkfb2	49
GO:0043542	endothelial cell migration	29/1427	212/23328	4.08417e-05	0.000807918	0.000562519	Hmox1/Thbs1/Agt/Hspb1/Adam8/Ptgs2/Egr3/Map2k3/Zc3h12a/Epha2/Myh9/Adora2b/Hdac7/Cyp1b1/Atoh8/Tgfb1/Glul/Spred1/Met/Wnt5a/Synj2bp/Prcp/Vegfa/Igf1/Dcn/Fbxw7/Hdac9/Meox2/Prox1	29
GO:0032637	interleukin-8 production	15/1427	75/23328	4.10542e-05	0.000809272	0.000563462	Serpine1/Bcl3/Il6/Cd14/Il1b/Syk/Myd88/Tlr2/Rela/Stat3/Nos2/Tlr3/Wnt5a/Mavs/Cd74	15
GO:0010573	vascular endothelial growth factor production	10/1427	36/23328	4.16888e-05	0.000816054	0.000568185	Ccl2/Il6/Il1b/Atf4/Ptgs2/C5ar1/Adora2b/Cyp1b1/Adgrg1/Aqp4	10
GO:0071604	transforming growth factor beta production	10/1427	36/23328	4.16888e-05	0.000816054	0.000568185	Thbs1/Ptgs2/Tgfb2/Cd24a/Lrrc32/Furin/Met/Laptm4b/Itgb6/Lum	10
GO:0030239	myofibril assembly	14/1427	67/23328	4.41838e-05	0.00086189	0.000600098	Xirp1/Cav3/Nrap/Actg1/Ttn/Fhod3/Tmod4/Casq2/Casq1/Mylk3/Mef2a/Prox1/Nebl/Lmod3	14
GO:0032722	positive regulation of chemokine production	12/1427	51/23328	4.47285e-05	0.000869498	0.000605395	Il6/Il1b/Il17ra/Syk/Tlr2/P2ry2/Adora2b/Mcoln2/Mapk9/Tlr3/Mavs/Cd74	12
GO:0051403	stress-activated MAPK cascade	33/1427	257/23328	4.57241e-05	0.000885785	0.000616735	Agt/Ccn2/Sphk1/Nppa/Il1b/Gadd45g/Syk/Map2k3/Tgfb2/Zc3h12a/Cav3/Myd88/Igf1r/Ltbr/Zfp36l1/Dnaja1/Il1rn/Ptpn1/Cryab/Met/Prdx1/Mapk9/Tlr3/Wnt5a/Vegfa/Fktn/Gab1/Sh3rf2/Sfrp1/Crhr2/Fgd4/Klhl31/Epha4	33
GO:0009152	purine ribonucleotide biosynthetic process	22/1427	141/23328	4.66161e-05	0.000899963	0.000626607	Nppb/Nppa/Myc/Atp5k/Bcl2l1/Aprt/Pdk4/Stat3/Tgfb1/Nme2/Atp5e/Slc25a13/Acsl1/Prps2/Pdhb/Acat1/Dguok/Gucy1b1/Ak1/Pank1/Ak3/Gucy1a1	22
GO:0002831	regulation of response to biotic stimulus	36/1427	291/23328	4.68967e-05	0.00090228	0.00062822	Cxcl5/Cxcl1/Plscr1/Fgl2/Il1b/Adam8/Ccr1/Ereg/Sting1/Zc3h12a/Cd24a/Irak3/Tlr2/Socs1/Polr3d/Tnfaip3/Rps19/Gpatch3/Fgr/Cnot7/Serpinb9/Sec14l1/Xrcc5/Wnt5a/Ly96/Mavs/Ly86/Ifi203/Appl2/Ddx60/Mndal/Stat1/Mill2/Il15/Cd74/Irgm2	36
GO:0006631	fatty acid metabolic process	46/1427	408/23328	4.81331e-05	0.000922907	0.000642581	Agt/Sphk1/Il1b/Pdpn/Mid1ip1/Ptgs2/Tnfrsf1a/Eif6/Por/Pdk4/Cyp1b1/Lipe/Cpt1b/Elovl1/Aacs/Sox9/Pibf1/Acsl1/Acat1/Mapk9/Lpgat1/Hadh/Fads1/Hacd4/Hacd1/Qk/Gnpat/Crot/Pnpla8/Aasdh/Ptgr2/Cpt2/Decr2/Asah2/Akr1c14/Oxsm/Appl2/Gpam/Etfbkmt/Scd2/Ppara/Prkaa2/Cd74/Ces1d/Hpgd/Lpin1	46
GO:0003300	cardiac muscle hypertrophy	18/1427	103/23328	4.9166e-05	0.000934622	0.000650738	Agt/Nppb/Nppa/Tnfrsf1a/Cav3/Lmna/Ctdp1/Cdk9/Akap6/Ttn/Ryr2/Adk/Mlip/Trpc3/Igf1/Ppara/Mef2a/Klf15	18
GO:1904062	regulation of cation transmembrane transport	42/1427	361/23328	4.92806e-05	0.000934622	0.000650738	Ccl2/Rrad/Agt/Arc/Nppa/Fhl1/Ngf/Tgfb2/Cav3/Ubash3b/Fxyd5/Kcne4/Ahnak/Hamp/Gpr35/Bax/Tgfb1/Cd63/Akap6/Fgf13/Ank2/Asph/Ryr2/Akap7/Cacna2d1/Trdn/Cacnb2/Gpd1l/Tspan13/Slc36a2/Nedd4/Pm20d1/Casq2/Casq1/Stk39/Dhrs7c/Ifngr2/Kcnj11/Kcnj2/Agtr1a/Pln/Rnf207	42
GO:0048738	cardiac muscle tissue development	33/1427	258/23328	4.94149e-05	0.000934622	0.000650738	Agt/Xirp1/Ankrd1/Pim1/Tgfb2/Id2/Cav3/Smad7/Lmna/Ctdp1/Nrap/Rara/Tgfb1/Met/Akap6/Ttn/Fhod3/Sgcb/Ryr2/Wnt5a/Rarb/Vegfa/Igf1/Ptcd2/Ppara/Mylk3/Mef2a/Prox1/Nebl/Fhl2/Pln/Mir208a/Mir133a-1	33
GO:0045807	positive regulation of endocytosis	20/1427	122/23328	4.96945e-05	0.000934622	0.000650738	Serpine1/Sele/Cd14/Syk/Cav3/Bcl2l1/Anxa2/Eef2k/Picalm/Cd63/Actn4/Mff/Wnt5a/Synj2bp/Rab21/Vegfa/B2m/Dnm1l/Appl2/Ighm	20
GO:0090092	regulation of transmembrane receptor protein serine/threonine kinase signaling pathway	32/1427	247/23328	4.97412e-05	0.000934622	0.000650738	Thbs1/Rasl11b/Inhbb/Fstl3/Lrg1/Lox/Tgfb2/Itga3/Cav3/Smad7/Gdf15/Xbp1/Vasn/Spry2/Tsku/Pelo/Zfp703/Emilin1/Tgfb1/Spred1/Lemd2/Furin/Zbtb7a/Smad6/Chst11/Wnt5a/Synj2bp/Hjv/Neo1/Twsg1/Sfrp1/Aspn	32
GO:0033002	muscle cell proliferation	31/1427	236/23328	4.97423e-05	0.000934622	0.000650738	Hmox1/Hbegf/Thbs1/Agt/Nppb/Myc/Il6/Adamts1/Pim1/Ptgs2/Ereg/Cdkn1a/Tgfb2/Tgm2/Id2/Myd88/Igf1r/Tnfaip3/Stat3/Igfbp3/Xrcc5/Aif1/Vegfa/Igf1/Nqo2/Stat1/Rgs5/Il15/Hpgd/Igfbp5/Mir133a-1	31
GO:1903531	negative regulation of secretion by cell	27/1427	193/23328	5.00555e-05	0.000937373	0.000652654	Hmox1/Bcr/Il6/Il1b/Inhbb/Il33/Midn/Tnfrsf1a/Lrrc32/Cry1/Rhbdf1/Il1rn/Osm/Pim3/Igfbp3/Rabgef1/Srgn/Idua/Hadh/Pde4c/Maob/Neo1/Hdac9/Sfrp1/Crhr2/Kcnj11/P2ry1	27
GO:0000027	ribosomal large subunit assembly	9/1427	30/23328	5.1751e-05	0.000965903	0.000672518	Ppan/Nop2/Rpl38/Rpl23a/Nle1/Rrs1/Rpl11/Bop1/Fastkd2	9
GO:0002763	positive regulation of myeloid leukocyte differentiation	14/1427	68/23328	5.25386e-05	0.000977357	0.000680493	Ccr1/Gnas/Ccl3/Id2/Klf10/Csf1/Zfp36l1/Fes/Tgfb1/Hcls1/Ppargc1b/Tmem64/Csf1r/Cd74	14
GO:0002691	regulation of cellular extravasation	10/1427	37/23328	5.40143e-05	0.000998198	0.000695004	Ccl2/Sele/Bcr/Icam1/Adam8/Selp/Il1r1/Ripk3/Plvap/Pawr	10
GO:0014823	response to activity	10/1427	37/23328	5.40143e-05	0.000998198	0.000695004	Agt/Il6/Cry1/Metrnl/Ryr2/Hadh/Gpam/Fndc5/Perm1/Prkaa2	10
GO:0045124	regulation of bone resorption	12/1427	52/23328	5.49366e-05	0.00101191	0.000704554	Il6/Adam8/Syk/Ahsg/Ubash3b/Pdk4/Hamp/Idua/Ppargc1b/Tmem64/Csf1r/Vegfa	12
GO:0008286	insulin receptor signaling pathway	20/1427	123/23328	5.59826e-05	0.00102003	0.000710203	Socs3/Agt/Il1b/Ahsg/Kank1/Ptprf/Igf1r/Slc39a14/Pdk4/Socs1/Eif4ebp1/Rela/Ptpn1/C2cd5/Grb10/Ogt/Opa1/Rhoq/Osbpl8/Grb14	20
GO:0009132	nucleoside diphosphate metabolic process	20/1427	123/23328	5.59826e-05	0.00102003	0.000710203	Ier3/Myc/Eif6/Pfkp/Gapdh/Stat3/Nme2/Zbtb7a/Dhtkd1/Zbtb20/Ogt/Ak1/Igf1/Prxl2c/Nudt7/Ppara/Ak3/Prkaa2/Entpd5/Pfkfb2	20
GO:0009135	purine nucleoside diphosphate metabolic process	18/1427	104/23328	5.61034e-05	0.00102003	0.000710203	Ier3/Myc/Eif6/Pfkp/Gapdh/Stat3/Zbtb7a/Dhtkd1/Zbtb20/Ogt/Ak1/Igf1/Prxl2c/Ppara/Ak3/Prkaa2/Entpd5/Pfkfb2	18
GO:0009179	purine ribonucleoside diphosphate metabolic process	18/1427	104/23328	5.61034e-05	0.00102003	0.000710203	Ier3/Myc/Eif6/Pfkp/Gapdh/Stat3/Zbtb7a/Dhtkd1/Zbtb20/Ogt/Ak1/Igf1/Prxl2c/Ppara/Ak3/Prkaa2/Entpd5/Pfkfb2	18
GO:0033673	negative regulation of kinase activity	30/1427	227/23328	5.8291e-05	0.00105638	0.000735515	Agt/Hspb1/Nppa/Il6/Il1b/Dusp5/Gadd45g/Cdkn1a/Midn/Shb/Irak3/Cav3/Ubash3b/Igf1r/Mvp/Spry2/Dnaja1/Dusp4/Rasip1/Cox11/Tnfaip3/Cblb/Ptpn1/Uchl1/Sh2b3/Spred1/Tesk1/Chordc1/Sfrp1/Pkia	30
GO:0006869	lipid transport	42/1427	364/23328	5.96133e-05	0.00107687	0.000749782	Thbs1/Agt/Plscr1/Il1b/Slc10a6/Syk/Ldlr/Anxa2/Atp8b1/P2ry2/Cry1/Spns2/Lcat/Slc2a1/Igfbp3/Gramd1a/Cpt1b/Lima1/Acsl1/Serac1/Nos2/Lrat/Mapk9/Tmem30a/Gulp1/Osbpl1a/Crot/Pnpla8/Plscr4/Prelid2/Abca6/Pitpnc1/Abca8b/Gramd1b/Eepd1/Ces1d/Osbpl8/Abca9/Plscr5/Agtr1a/Vldlr/Abca8a	42
GO:0006109	regulation of carbohydrate metabolic process	27/1427	195/23328	5.99921e-05	0.00108024	0.000752128	Ier3/Myc/Il6/Midn/Plek/Eif6/Cry1/Pdk4/Adora2b/Cox11/Stat3/Igfbp3/Tgfb1/Zbtb7a/Pfkfb1/Grb10/Zbtb20/Ogt/Igf1/Gpt2/Prxl2c/Ppp1r3c/Ppara/Prkaa2/Entpd5/P2ry1/Pfkfb2	27
GO:1901201	regulation of extracellular matrix assembly	6/1427	13/23328	6.12362e-05	0.00109912	0.000765272	Agt/Emilin1/Sox9/Clasp2/Antxr1/Clasp1	6
GO:0032677	regulation of interleukin-8 production	14/1427	69/23328	6.22407e-05	0.00111006	0.000772887	Serpine1/Bcl3/Il6/Cd14/Il1b/Syk/Myd88/Tlr2/Rela/Stat3/Tlr3/Wnt5a/Mavs/Cd74	14
GO:0048146	positive regulation of fibroblast proliferation	14/1427	69/23328	6.22407e-05	0.00111006	0.000772887	Serpine1/Agt/Sphk1/Myc/Fosl2/Ereg/Cdkn1a/Anxa2/Tgfb1/Tgif1/Wnt5a/Ndufs4/Igf1/Cd74	14
GO:0001837	epithelial to mesenchymal transition	22/1427	144/23328	6.45591e-05	0.00114776	0.000799139	Il6/Il1b/Pdpn/Snai1/Tgfb2/Smad7/Gcnt2/Vasn/Spry2/Hnrnpab/Zfp703/Tgfb1/Pawr/Spred1/Sox9/Adam15/Sdhaf2/Wnt5a/Vegfa/Clasp2/Sfrp1/Clasp1	22
GO:0070228	regulation of lymphocyte apoptotic process	15/1427	78/23328	6.618e-05	0.00117287	0.000816619	Myc/Adam8/Lgals3/Tgfb2/Cd24a/Ripk3/Pdcd7/Bax/Noc2l/Serpinb9/Zc3h8/Wnt5a/Fnip1/Gpam/Cd74	15
GO:0002683	negative regulation of immune system process	50/1427	462/23328	6.64858e-05	0.00117458	0.000817813	Hmox1/Thbs1/Sdc4/Fgl2/Myc/Il4ra/Bcr/Il33/Fstl3/Ccr1/Zbtb16/Lgals3/Cebpb/Tgfb2/Zc3h12a/Ldlr/Cd24a/Irak3/Id2/Lrrc32/Smad7/Ubash3b/Zfp36l1/Socs1/Emilin1/Tnfaip3/Cblb/Rara/Tgfb1/Pawr/Rps19/Tjp2/Rabgef1/Nme2/Gpatch3/Fgr/Sox9/Pibf1/Cnot7/Serpinb9/Sec14l1/Zc3h8/Igf1/Fbxw7/Gpam/Mill2/Twsg1/Sfrp1/Cd74/H2-Aa	50
GO:0006469	negative regulation of protein kinase activity	28/1427	207/23328	6.72285e-05	0.00118398	0.000824356	Agt/Hspb1/Nppa/Il6/Il1b/Dusp5/Gadd45g/Cdkn1a/Shb/Irak3/Cav3/Ubash3b/Igf1r/Mvp/Spry2/Dnaja1/Dusp4/Rasip1/Tnfaip3/Cblb/Ptpn1/Uchl1/Sh2b3/Spred1/Tesk1/Chordc1/Sfrp1/Pkia	28
GO:0006633	fatty acid biosynthetic process	22/1427	145/23328	7.17822e-05	0.00126023	0.000877443	Agt/Sphk1/Il1b/Mid1ip1/Ptgs2/Eif6/Pdk4/Elovl1/Pibf1/Mapk9/Lpgat1/Fads1/Hacd4/Hacd1/Qk/Pnpla8/Decr2/Asah2/Oxsm/Scd2/Prkaa2/Cd74	22
GO:0006165	nucleoside diphosphate phosphorylation	18/1427	106/23328	7.26239e-05	0.00127103	0.000884966	Ier3/Myc/Eif6/Pfkp/Gapdh/Stat3/Nme2/Zbtb7a/Dhtkd1/Zbtb20/Ogt/Ak1/Igf1/Prxl2c/Ppara/Prkaa2/Entpd5/Pfkfb2	18
GO:1904018	positive regulation of vasculature development	28/1427	208/23328	7.3239e-05	0.00127782	0.00088969	Serpine1/Hmox1/Thbs1/Hspb1/Sphk1/Itga5/Il1b/Lrg1/Mir27b/Ptgs2/Tnfrsf1a/Lgals3/Zc3h12a/C5ar1/Btg1/Xbp1/Hdac7/Cyp1b1/Stat3/Ecm1/Tlr3/Wnt5a/Vegfa/Gab1/Erap1/Hdac9/Cma1/Agtr1a	28
GO:0045862	positive regulation of proteolysis	40/1427	344/23328	7.45952e-05	0.00129745	0.000903359	S100a9/S100a8/Klhl40/Ccn2/Myc/Il1b/Il33/Adam8/Syk/Ngf/Zc3h12a/Smad7/Rnf19b/Xbp1/Plk3/Myh9/Picalm/Pacsin3/Nlrp3/Tnip1/Bax/Stat3/Pawr/Adam9/Csnk1d/Ecscr/Mmp14/Rnf139/Rnf144a/Asph/Mapk9/Sh3d19/Ogt/Zyg11b/Fbxw7/Sh3rf2/Stat1/Cyfip2/Antxr1/Epha4	40
GO:0046850	regulation of bone remodeling	13/1427	62/23328	7.90729e-05	0.00136687	0.000951692	Il6/Adam8/Syk/Ahsg/Ubash3b/Pdk4/Hamp/Idua/Ppargc1b/Tmem64/Csf1r/Vegfa/Sfrp1	13
GO:0051926	negative regulation of calcium ion transport	13/1427	62/23328	7.90729e-05	0.00136687	0.000951692	Rrad/Icam1/Ptgs2/Tgfb2/Cav3/Pacsin3/Gpr35/Tgfb1/Pawr/Trdn/Casq2/Crhr2/Pln	13
GO:0034599	cellular response to oxidative stress	34/1427	276/23328	8.1793e-05	0.00140179	0.000976007	Lcn2/Hmox1/Ankrd2/Thbs1/Hspb1/Sphk1/Il6/Atf4/Srxn1/Zc3h12a/Mmp3/Apex1/Xbp1/Ripk3/Gch1/Rela/Tnfaip3/Cyp1b1/Etv5/Pawr/Rad52/Romo1/Met/Ppargc1b/Prdx1/Mapk9/Aif1/Zfp277/Oxr1/Prkra/Mtr/Fut8/Fbxw7/Prkaa2	34
GO:0048145	regulation of fibroblast proliferation	18/1427	107/23328	8.23913e-05	0.00140179	0.000976007	Serpine1/Agt/Sphk1/Myc/Fosl2/Ereg/Cdkn1a/Anxa2/Bax/Tgfb1/Pawr/Tgif1/Ifi30/Wnt5a/Ndufs4/Igf1/Sfrp1/Cd74	18
GO:1904894	positive regulation of receptor signaling pathway via STAT	18/1427	107/23328	8.23913e-05	0.00140179	0.000976007	Cxcl5/Agt/Il6/Clcf1/Tnfrsf1a/Crlf2/Crlf1/Socs1/Osm/Cyp1b1/Hcls1/Pibf1/Csf1r/Il10rb/Igf1/Ghr/Il15/Agtr1a	18
GO:0010880	regulation of release of sequestered calcium ion into cytosol by sarcoplasmic reticulum	7/1427	19/23328	8.28398e-05	0.00140179	0.000976007	Ank2/Ryr2/Trdn/Casq2/Casq1/Dhrs7c/Pln	7
GO:0048311	mitochondrion distribution	7/1427	19/23328	8.28398e-05	0.00140179	0.000976007	Mfn1/Synj2bp/Ogt/Opa1/Dnm1l/Mef2a/Atcay	7
GO:0055003	cardiac myofibril assembly	7/1427	19/23328	8.28398e-05	0.00140179	0.000976007	Nrap/Ttn/Fhod3/Mylk3/Mef2a/Prox1/Nebl	7
GO:0061081	positive regulation of myeloid leukocyte cytokine production involved in immune response	7/1427	19/23328	8.28398e-05	0.00140179	0.000976007	Tlr2/Ddx21/Gprc5b/Sema7a/Wnt5a/Mavs/Cd74	7
GO:0030308	negative regulation of cell growth	27/1427	199/23328	8.53454e-05	0.00143554	0.000999507	Rrad/Agt/Nppb/Nppa/Sertad1/Fhl1/Ccdc85b/Cdkn1a/Tgfb2/Sema6b/Sema3f/Ahsg/Cav3/Cgref1/Ctdp1/Sema7a/Tgfb1/Cryab/Cdkn2d/Adam15/Sema3c/Fgf13/Wnt5a/Rtn4r/Mndal/Ppara/Sfrp1	27
GO:0050714	positive regulation of protein secretion	27/1427	199/23328	8.53454e-05	0.00143554	0.000999507	Agt/Ankrd1/Il6/Cd14/Il33/Syk/Tgfb2/Arf6/Xbp1/Tlr2/Clec4e/Gapdh/Tgfb1/Adam9/Ptpn23/Ptbp1/Glul/Aacs/Fgr/Ttn/Golph3l/Sybu/Igf1/Dnm1l/Oxct1/Agtr1a/Pfkfb2	27
GO:0062013	positive regulation of small molecule metabolic process	23/1427	157/23328	8.63964e-05	0.00143641	0.00100011	Agt/Myc/Il1b/Mid1ip1/Ptgs2/Bcl2l1/Por/Rdh10/Adora2b/Stat3/Nos2/Mapk9/Lpgat1/Zbtb20/Igf1/Gpt2/Prxl2c/Ppara/Prkaa2/Cd74/Ces1d/Entpd5/P2ry1	23
GO:0042509	regulation of tyrosine phosphorylation of STAT protein	14/1427	71/23328	8.642e-05	0.00143641	0.00100011	Socs3/Il6/Clcf1/Tnfrsf1a/Crlf1/Socs1/Osm/Sh2b3/Hcls1/Pibf1/Cnot7/Csf1r/Igf1/Il15	14
GO:0043407	negative regulation of MAP kinase activity	14/1427	71/23328	8.642e-05	0.00143641	0.00100011	Agt/Nppa/Il1b/Dusp5/Irak3/Cav3/Spry2/Dnaja1/Dusp4/Ptpn1/Uchl1/Sh2b3/Spred1/Sfrp1	14
GO:1901796	regulation of signal transduction by p53 class mediator	14/1427	71/23328	8.642e-05	0.00143641	0.00100011	Ankrd2/Ankrd1/Snai1/Nop2/Ubb/Rrs1/Hic1/Rpl11/Spred1/Bop1/Kmt5a/Rrm2b/Steap3/Cd74	14
GO:0045667	regulation of osteoblast differentiation	22/1427	147/23328	8.84225e-05	0.00146536	0.00102027	Il6/Atf4/Cebpd/Cebpb/Gnas/Pdlim7/Id2/Lmna/Clic1/Hdac7/Id3/Cebpa/Sox9/Smad6/Riox1/Tmem64/Vegfa/Igf1/Twsg1/Sfrp1/Igfbp5/Mir133a-1	22
GO:0014902	myotube differentiation	20/1427	127/23328	8.87996e-05	0.00146728	0.00102161	Ankrd2/Klhl40/Il4ra/Rcan1/Bhlhe41/Cav3/Cd53/Gdf15/Plekho1/Xbp1/Myh9/Mamstr/Mmp14/Met/Hacd1/Igf1/Neo1/Cxcl9/Hdac9/Lmod3	20
GO:0010574	regulation of vascular endothelial growth factor production	9/1427	32/23328	9.07912e-05	0.00148825	0.00103621	Ccl2/Il6/Il1b/Atf4/Ptgs2/C5ar1/Adora2b/Cyp1b1/Aqp4	9
GO:0060306	regulation of membrane repolarization	9/1427	32/23328	9.07912e-05	0.00148825	0.00103621	Nppa/Cav3/Kcne4/Akap6/Akap7/Cacna2d1/Casq2/Kcnj2/Rnf207	9
GO:0002695	negative regulation of leukocyte activation	26/1427	189/23328	9.08632e-05	0.00148825	0.00103621	Hmox1/Sdc4/Fgl2/Il4ra/Bcr/Lgals3/Cebpb/Zc3h12a/Ldlr/Cd24a/Id2/Lrrc32/Smad7/Socs1/Tnfaip3/Cblb/Tgfb1/Pawr/Rabgef1/Fgr/Pibf1/Zc3h8/Twsg1/Sfrp1/Cd74/H2-Aa	26
GO:0050870	positive regulation of T cell activation	27/1427	200/23328	9.30249e-05	0.00151053	0.00105172	Ccl2/Il4ra/Il6/Il1b/Adam8/Egr3/Syk/Zbtb16/Shb/Hsp90aa1/Nfkbiz/Cd24a/Xbp1/Socs1/Nlrp3/Rara/Tgfb1/Sart1/H2-DMa/Adk/Bmi1/Aif1/Igf1/Gpam/Il15/Cd74/H2-Aa	27
GO:0051216	cartilage development	27/1427	200/23328	9.30249e-05	0.00151053	0.00105172	Thbs1/Ccn2/Snai1/Arid5a/Zbtb16/Tgfb2/Gnas/Smad7/Scx/Slc39a14/Por/Rela/Rara/Tgfb1/Mustn1/Zbtb7a/Sox9/Chst11/Ecm1/Idua/Bbs2/Nfib/Wnt5a/Rarb/Efemp1/Prrx1/Adamts7	27
GO:0009185	ribonucleoside diphosphate metabolic process	18/1427	108/23328	9.32992e-05	0.00151053	0.00105172	Ier3/Myc/Eif6/Pfkp/Gapdh/Stat3/Zbtb7a/Dhtkd1/Zbtb20/Ogt/Ak1/Igf1/Prxl2c/Ppara/Ak3/Prkaa2/Entpd5/Pfkfb2	18
GO:0046939	nucleotide phosphorylation	18/1427	108/23328	9.32992e-05	0.00151053	0.00105172	Ier3/Myc/Eif6/Pfkp/Gapdh/Stat3/Nme2/Zbtb7a/Dhtkd1/Zbtb20/Ogt/Ak1/Igf1/Prxl2c/Ppara/Prkaa2/Entpd5/Pfkfb2	18
GO:0051646	mitochondrion localization	11/1427	47/23328	9.73597e-05	0.00156984	0.00109301	Ubb/Uchl1/Kif1b/Mfn1/Sybu/Synj2bp/Ogt/Opa1/Dnm1l/Mef2a/Atcay	11
GO:0050678	regulation of epithelial cell proliferation	42/1427	372/23328	9.75209e-05	0.00156984	0.00109301	Ccl2/Hmox1/Thbs1/Nppb/Myc/Il6/Thbs4/Lrg1/Egr3/Tgfb2/C5ar1/Azin1/Xbp1/Zfp36l1/Adora2b/Zfp703/Tnfaip3/Atoh8/Sfn/Bax/Stat3/Tgfb1/Nme2/Glul/B4galt1/Sox9/Ecm1/Nfib/Wfdc1/Ccnd2/Wnt5a/Synj2bp/Mtss1/Vegfa/Igf1/Lims1/B2m/Stat1/Intu/Sfrp1/Prox1/Agtr1a	42
GO:0051017	actin filament bundle assembly	24/1427	169/23328	0.000100972	0.00162074	0.00112845	Ccn2/Sdc4/Dbn1/Plek/Actn1/Rhoc/Eps8/Zyx/Sh3pxd2b/Pawr/Lima1/S100a10/Pfn1/Synpo/Actg1/Tesk1/Actn4/Met/Aif1/Mtss1/Kank2/Clasp2/Add3/Clasp1	24
GO:0032494	response to peptidoglycan	6/1427	14/23328	0.000101612	0.00162636	0.00113237	Irak3/C5ar1/Myd88/Tlr2/Rela/Nlrp3	6
GO:1900076	regulation of cellular response to insulin stimulus	16/1427	90/23328	0.000102719	0.00163941	0.00114145	Socs3/Agt/Il1b/Ahsg/Kank1/Ptprf/Socs1/Myo1c/Rela/Ptpn1/Grb10/Ogt/Opa1/Appl2/Osbpl8/Grb14	16
GO:0046209	nitric oxide metabolic process	15/1427	81/23328	0.000103848	0.00165274	0.00115074	Ptx3/Agt/Il6/Il1b/Icam1/Ptgs2/Hsp90aa1/Zc3h12a/Tlr2/Por/Cyp1b1/Nos2/Mapk9/Aif1/Igf1	15
GO:0071902	positive regulation of protein serine/threonine kinase activity	35/1427	291/23328	0.000105031	0.00166685	0.00116056	Thbs1/Agt/Il1b/Adam8/Gadd45g/Pim1/Map3k6/Syk/Map2k3/Cd24a/Gdf15/Il1rn/Ptpn1/Pik3r5/Tgfb1/Adam9/Met/Akap6/Acsl1/Csf1r/Tcim/Ccnd2/Wnt5a/Vegfa/Grm1/Igf1/Gab1/Ghr/Stk39/Cd74/Prox1/Fgd4/Ighm/Epha4/Irgm2	35
GO:0048144	fibroblast proliferation	18/1427	109/23328	0.000105459	0.00166893	0.001162	Serpine1/Agt/Sphk1/Myc/Fosl2/Ereg/Cdkn1a/Anxa2/Bax/Tgfb1/Pawr/Tgif1/Ifi30/Wnt5a/Ndufs4/Igf1/Sfrp1/Cd74	18
GO:0040013	negative regulation of locomotion	38/1427	326/23328	0.000105934	0.00167173	0.00116396	Serpine1/Timp1/Thbs1/Bcr/Il33/Dbn1/Has1/Sema6b/Sema3f/Kank1/Apex1/Il1rn/Sema7a/Emilin1/Cyp1b1/Stat3/Igfbp3/Tgfb1/Ptpn23/Arhgdia/Rabgef1/Cd63/Spred1/Adgrg1/Adam15/Sema3c/Aif1/Wnt5a/Synj2bp/Clasp2/Dcn/Sfrp1/Cd74/Meox2/Osbpl8/Frmd5/Clasp1/Igfbp5	38
GO:0071496	cellular response to external stimulus	34/1427	280/23328	0.00010865	0.00170979	0.00119045	Angptl4/Ankrd1/Inhbb/Fosl1/Atf4/Pim1/Ppan/Cdkn1a/Zc3h12a/Klf10/Scx/Gabarapl1/Xbp1/Pdk4/Slc2a1/Adora2b/Hamp/Fes/Arhgdia/Mybbp1a/Glul/Bag3/Sox9/Vps41/Fads1/Kank2/Dsc2/Rnase4/Rragd/Fnip1/Ppara/Prkaa2/Slc38a3/Mir208a	34
GO:0070302	regulation of stress-activated protein kinase signaling cascade	30/1427	235/23328	0.000110333	0.00172112	0.00119834	Ccn2/Sphk1/Nppa/Il1b/Gadd45g/Syk/Tgfb2/Zc3h12a/Cav3/Myd88/Igf1r/Ltbr/Dnaja1/Il1rn/Ptpn1/Met/Prdx1/Mapk9/Tlr3/Wnt5a/Vegfa/Fktn/Gab1/Rnf13/Sh3rf2/Sfrp1/Crhr2/Fgd4/Klhl31/Epha4	30
GO:0010565	regulation of cellular ketone metabolic process	21/1427	139/23328	0.000110428	0.00172112	0.00119834	Agt/Il1b/Mid1ip1/Ptgs2/Eif6/Pdk4/Rdh10/Ncor2/Sox9/Pibf1/Mapk9/Lpgat1/Pptc7/Appl2/Etfbkmt/Ppara/Cd74/Ces1d/Prox1/Hpgd/Atcay	21
GO:0045981	positive regulation of nucleotide metabolic process	10/1427	40/23328	0.000111117	0.00172112	0.00119834	Myc/Bcl2l1/Adora2b/Stat3/Nos2/Zbtb20/Igf1/Prxl2c/Prkaa2/Entpd5	10
GO:0086004	regulation of cardiac muscle cell contraction	10/1427	40/23328	0.000111117	0.00172112	0.00119834	Cav3/Akap6/Fgf13/Ank2/Ryr2/Dsc2/Casq2/Kcnj2/Pln/Rnf207	10
GO:1900544	positive regulation of purine nucleotide metabolic process	10/1427	40/23328	0.000111117	0.00172112	0.00119834	Myc/Bcl2l1/Adora2b/Stat3/Nos2/Zbtb20/Igf1/Prxl2c/Prkaa2/Entpd5	10
GO:0034104	negative regulation of tissue remodeling	8/1427	26/23328	0.000111208	0.00172112	0.00119834	Agt/Bcr/Il6/Cd24a/Ubash3b/Hamp/Vegfa/Sfrp1	8
GO:0042116	macrophage activation	17/1427	100/23328	0.000112478	0.00173599	0.0012087	Thbs1/Sbno2/Sphk1/Il4ra/Il33/Syk/Ldlr/C5ar1/Tnip2/Tlr2/Hamp/Cebpa/Slc11a1/Aif1/Tlr3/Wnt5a/Ifngr2	17
GO:0060485	mesenchyme development	34/1427	281/23328	0.0001165	0.00179314	0.00124849	Thbs1/Plaur/Myc/Il6/Il1b/Pdpn/Snai1/Tgfb2/Sema6b/Sema3f/Smad7/Scx/Gcnt2/Zfp36l1/Vasn/Spry2/Rdh10/Hnrnpab/Zfp703/Sema7a/Tgfb1/Pawr/Nrtn/Spred1/Sox9/Adam15/Sema3c/Sdhaf2/Wnt5a/Vegfa/Clasp2/Nedd4/Sfrp1/Clasp1	34
GO:0022408	negative regulation of cell-cell adhesion	26/1427	192/23328	0.000118156	0.0018134	0.0012626	Sdc4/Fgl2/Il4ra/Adam8/Lgals3/Cebpb/Zc3h12a/Cd24a/Lrrc32/Smad7/Ubash3b/Socs1/Il1rn/Zfp703/Tnfaip3/Cblb/Tgfb1/Pawr/Sh2b3/Zc3h8/Vegfa/Ppara/Myadm/Twsg1/Cd74/H2-Aa	26
GO:1902893	regulation of pri-miRNA transcription by RNA polymerase II	12/1427	56/23328	0.000118462	0.0018134	0.0012626	Fosl1/Tgfb2/Gnl3/Spi1/Rela/Atoh8/Stat3/Tgfb1/Sox9/Smad6/Nfib/Ppara	12
GO:0038061	NIK/NF-kappaB signaling	18/1427	110/23328	0.000118992	0.00181657	0.0012648	Agt/Sphk1/Cd14/Il1b/Litaf/Zc3h12a/Tlr2/Relb/Nfkb2/Hdac7/Rela/Nlrp3/Actn4/Prdx1/Tcim/Tlr3/Lims1/Nr3c2	18
GO:1901019	regulation of calcium ion transmembrane transporter activity	15/1427	82/23328	0.000120002	0.00182594	0.00127132	Rrad/Nppa/Cav3/Ahnak/Gpr35/Akap6/Ank2/Asph/Ryr2/Cacna2d1/Trdn/Cacnb2/Casq2/Casq1/Pln	15
GO:0048762	mesenchymal cell differentiation	29/1427	225/23328	0.000120285	0.00182594	0.00127132	Plaur/Il6/Il1b/Pdpn/Snai1/Tgfb2/Sema6b/Sema3f/Smad7/Gcnt2/Vasn/Spry2/Rdh10/Hnrnpab/Zfp703/Sema7a/Tgfb1/Pawr/Nrtn/Spred1/Sox9/Adam15/Sema3c/Sdhaf2/Wnt5a/Vegfa/Clasp2/Sfrp1/Clasp1	29
GO:0007160	cell-matrix adhesion	28/1427	214/23328	0.000120581	0.00182594	0.00127132	Serpine1/Thbs1/Agt/Ccn2/Sdc4/Bcr/Adam8/Actn1/Ninj1/Csf1/Emilin1/Cttn/Zyx/Vcl/Adam9/S100a10/Cd63/B4galt1/Mmp14/Actg1/Adam15/Jam3/Vegfa/Clasp2/Lims1/Sned1/Itgb6/Clasp1	28
GO:0001655	urogenital system development	42/1427	376/23328	0.000123718	0.0018684	0.00130089	Plaur/Agt/Myc/Adamts1/Tnc/Zbtb16/Tgfb2/Itga3/Id2/Smad7/Igf1r/Vcan/Crlf1/Odc1/Fem1b/Rdh10/Nle1/Basp1/Id3/Bax/Rara/Tgfb1/Sox9/Smad6/Wnt5a/Mtss1/Pbx1/Kank2/Rrm2b/Nek1/Rarb/Vegfa/Igf1/Zfp950/Ptcd2/Nfia/Stat1/Sfrp1/Cc2d2a/Klf15/Agtr1a/Epha4	42
GO:0042093	T-helper cell differentiation	13/1427	65/23328	0.000131726	0.00198401	0.00138138	Bcl3/Il4ra/Il6/Gadd45g/Shb/Zc3h12a/Nfkbiz/Smad7/Relb/Nlrp3/Rara/Stat3/Tgfb1	13
GO:0051348	negative regulation of transferase activity	32/1427	260/23328	0.00013281	0.00199499	0.00138903	Agt/Hspb1/Nppa/Il6/Il1b/Dusp5/Gadd45g/Cdkn1a/Midn/Shb/Irak3/Cav3/Smad7/Ubash3b/Igf1r/Mvp/Spry2/Dnaja1/Dusp4/Rasip1/Cox11/Tnfaip3/Cblb/Ptpn1/Uchl1/Sh2b3/Rpl11/Spred1/Tesk1/Chordc1/Sfrp1/Pkia	32
GO:0061572	actin filament bundle organization	24/1427	172/23328	0.000133312	0.0019972	0.00139056	Ccn2/Sdc4/Dbn1/Plek/Actn1/Rhoc/Eps8/Zyx/Sh3pxd2b/Pawr/Lima1/S100a10/Pfn1/Synpo/Actg1/Tesk1/Actn4/Met/Aif1/Mtss1/Kank2/Clasp2/Add3/Clasp1	24
GO:0008630	intrinsic apoptotic signaling pathway in response to DNA damage	18/1427	111/23328	0.000134027	0.00200256	0.0013943	Hmox1/Ier3/Plscr1/Bcl3/Myc/Cdkn1a/Snai1/Tnfrsf1a/Epha2/Bcl2l1/Hic1/Sfn/Bax/Phlda3/Cdkn2d/Chek2/Steap3/Cd74	18
GO:0006096	glycolytic process	16/1427	92/23328	0.000134446	0.00200349	0.00139495	Ier3/Myc/Eif6/Pfkp/Gapdh/Stat3/Zbtb7a/Dhtkd1/Zbtb20/Ogt/Igf1/Prxl2c/Ppara/Prkaa2/Entpd5/Pfkfb2	16
GO:0002369	T cell cytokine production	10/1427	41/23328	0.000138967	0.00206148	0.00143533	Il6/Il1b/Arid5a/Smad7/Il1r1/Crlf2/Nlrp3/Slc11a1/Stard7/B2m	10
GO:0009991	response to extracellular stimulus	42/1427	378/23328	0.000139071	0.00206148	0.00143533	Angptl4/Inhbb/Fosl1/Atf4/Pim1/Ppan/Cdkn1a/Lilrb4a/Zc3h12a/Ldlr/Klf10/Gdf15/Gabarapl1/Xbp1/Pdk4/Slc2a1/Adora2b/Hamp/Eif4ebp1/Fes/Plec/Mybbp1a/Glul/Aacs/Cdkn2d/Bbs2/Tmem135/Vps41/Oma1/Fads1/Kank2/Dsc2/Rnase4/Agl/Rragd/Fnip1/Appl2/Ppara/Stat1/Bche/Prkaa2/Slc38a3	42
GO:0002548	monocyte chemotaxis	12/1427	57/23328	0.000141786	0.00209619	0.00145949	Ccl2/Serpine1/Ccl7/Ccr1/Ccl6/Lgals3/Ccl4/Ccl17/Ccl3/Ccl9/Rps19/Aif1	12
GO:0046890	regulation of lipid biosynthetic process	25/1427	184/23328	0.000150074	0.00221291	0.00154076	Agt/Sphk1/Il1b/Mid1ip1/Ptgs2/Snai1/Ldlr/Eif6/Igf1r/Por/Pdk4/Rdh10/Adora2b/Pibf1/Lpcat1/Mapk9/Thrsp/Lpgat1/Zbtb20/Igf1/Gpam/Fitm2/Cd74/Ces1d/Prox1	25
GO:2000108	positive regulation of leukocyte apoptotic process	9/1427	34/23328	0.000151956	0.00223478	0.00155599	Myc/Adam8/Tgfb2/Cd24a/Pdcd7/Bax/Zc3h8/Wnt5a/Fnip1	9
GO:0031668	cellular response to extracellular stimulus	28/1427	217/23328	0.000153266	0.00223746	0.00155785	Angptl4/Inhbb/Fosl1/Atf4/Pim1/Ppan/Cdkn1a/Zc3h12a/Klf10/Gabarapl1/Xbp1/Pdk4/Slc2a1/Adora2b/Hamp/Fes/Mybbp1a/Glul/Vps41/Fads1/Kank2/Dsc2/Rnase4/Rragd/Fnip1/Ppara/Prkaa2/Slc38a3	28
GO:0006757	ATP generation from ADP	16/1427	93/23328	0.000153293	0.00223746	0.00155785	Ier3/Myc/Eif6/Pfkp/Gapdh/Stat3/Zbtb7a/Dhtkd1/Zbtb20/Ogt/Igf1/Prxl2c/Ppara/Prkaa2/Entpd5/Pfkfb2	16
GO:0090101	negative regulation of transmembrane receptor protein serine/threonine kinase signaling pathway	19/1427	122/23328	0.000153333	0.00223746	0.00155785	Rasl11b/Fstl3/Smad7/Xbp1/Vasn/Spry2/Tsku/Emilin1/Spred1/Lemd2/Zbtb7a/Smad6/Chst11/Wnt5a/Synj2bp/Hjv/Twsg1/Sfrp1/Aspn	19
GO:1903169	regulation of calcium ion transmembrane transport	23/1427	163/23328	0.00015384	0.00223904	0.00155895	Rrad/Nppa/Ngf/Tgfb2/Cav3/Ubash3b/Ahnak/Gpr35/Bax/Tgfb1/Akap6/Ank2/Asph/Ryr2/Cacna2d1/Trdn/Cacnb2/Tspan13/Casq2/Casq1/Dhrs7c/Agtr1a/Pln	23
GO:0002294	CD4-positive, alpha-beta T cell differentiation involved in immune response	13/1427	66/23328	0.000154957	0.00224948	0.00156622	Bcl3/Il4ra/Il6/Gadd45g/Shb/Zc3h12a/Nfkbiz/Smad7/Relb/Nlrp3/Rara/Stat3/Tgfb1	13
GO:0007260	tyrosine phosphorylation of STAT protein	14/1427	75/23328	0.000160105	0.00230044	0.0016017	Socs3/Il6/Clcf1/Tnfrsf1a/Crlf1/Socs1/Osm/Sh2b3/Hcls1/Pibf1/Cnot7/Csf1r/Igf1/Il15	14
GO:0014743	regulation of muscle hypertrophy	14/1427	75/23328	0.000160105	0.00230044	0.0016017	Agt/Tnfrsf1a/Cav3/Lmna/Ctdp1/Cdk9/Akap6/Adk/Mlip/Trpc3/Igf1/Ppara/Mef2a/Igfbp5	14
GO:0046626	regulation of insulin receptor signaling pathway	14/1427	75/23328	0.000160105	0.00230044	0.0016017	Socs3/Agt/Il1b/Ahsg/Kank1/Ptprf/Socs1/Rela/Ptpn1/Grb10/Ogt/Opa1/Osbpl8/Grb14	14
GO:0048747	muscle fiber development	14/1427	75/23328	0.000160105	0.00230044	0.0016017	Flnc/Klhl40/Rcan1/Lox/Nrap/Uchl1/Ttn/Sgcb/Vegfa/Ptcd2/Hdac9/Nebl/Lmod3/Mir208a	14
GO:0007173	epidermal growth factor receptor signaling pathway	17/1427	103/23328	0.000163436	0.00232451	0.00161846	Hbegf/Plaur/Agt/Nppa/Ereg/Ptprf/Mvp/Rhbdf1/Ptpn12/Cblb/Tgfb1/Sox9/Aplp2/Kif16b/Fbxw7/Gab1/Efemp1	17
GO:0010595	positive regulation of endothelial cell migration	17/1427	103/23328	0.000163436	0.00232451	0.00161846	Hmox1/Thbs1/Agt/Hspb1/Ptgs2/Map2k3/Zc3h12a/Adora2b/Hdac7/Atoh8/Tgfb1/Met/Wnt5a/Vegfa/Igf1/Hdac9/Prox1	17
GO:0046427	positive regulation of receptor signaling pathway via JAK-STAT	17/1427	103/23328	0.000163436	0.00232451	0.00161846	Cxcl5/Agt/Il6/Clcf1/Tnfrsf1a/Crlf1/Socs1/Osm/Cyp1b1/Hcls1/Pibf1/Csf1r/Il10rb/Igf1/Ghr/Il15/Agtr1a	17
GO:0072676	lymphocyte migration	17/1427	103/23328	0.000163436	0.00232451	0.00161846	Ccl2/Ccl7/Ch25h/Icam1/Adam8/Ccl6/Ccl4/Ccl17/Ccl3/Ccl9/Ripk3/Spns2/Ecm1/Aif1/Wnt5a/Jam2/Stk39	17
GO:0060907	positive regulation of macrophage cytokine production	5/1427	10/23328	0.000165346	0.00233256	0.00162406	Tlr2/Gprc5b/Sema7a/Wnt5a/Cd74	5
GO:0090091	positive regulation of extracellular matrix disassembly	5/1427	10/23328	0.000165346	0.00233256	0.00162406	Il6/Pdpn/Tgfb2/Clasp2/Clasp1	5
GO:0072330	monocarboxylic acid biosynthetic process	26/1427	196/23328	0.000165838	0.00233256	0.00162406	Agt/Sphk1/Il1b/Mid1ip1/Ptgs2/Eif6/Pdk4/Rdh10/Elovl1/Pibf1/Mapk9/Lpgat1/Fads1/Hacd4/Hacd1/Qk/Pnpla8/Decr2/Asah2/Oxsm/Scd2/Prkaa2/Cd74/Ces1d/Prox1/Cyp27a1	26
GO:0097696	receptor signaling pathway via STAT	26/1427	196/23328	0.000165838	0.00233256	0.00162406	Cxcl5/Socs3/Agt/Bcl3/Il6/Clcf1/Tnfrsf1a/Crlf2/Crlf1/Socs1/Osm/Hamp/Cyp1b1/Stat3/Sh2b3/Hcls1/Pibf1/Cnot7/Nlk/Csf1r/Il10rb/Igf1/Ghr/Stat1/Il15/Agtr1a	26
GO:0070838	divalent metal ion transport	49/1427	467/23328	0.000166342	0.00233256	0.00162406	Serpine1/Rrad/Agt/Ccn2/Nppa/Icam1/Ccr1/Ptgs2/Lgals3/Ngf/Tgfb2/Ccl4/Cav3/Ubash3b/Slc39a14/Ahnak/Pacsin3/Gpr35/Bax/Slc39a6/Tgfb1/Mcoln2/Pawr/Slc11a1/Slc39a1/Akap6/Ank2/Asph/Ryr2/Cacna2d1/Epm2a/Trdn/Magt1/Cacnb2/Tspan13/Trpc3/Mmgt1/Stc2/Igf1/Opa1/Tmco1/Dnm1l/Casq2/Casq1/Dhrs7c/Crhr2/Kcnj2/Agtr1a/Pln	49
GO:0030522	intracellular receptor signaling pathway	27/1427	207/23328	0.000166493	0.00233256	0.00162406	Pim1/Srarp/Cry1/Dnaja1/Rela/Tnfaip3/Trim16/Rara/Stat3/Ncor2/Tgif1/Gpatch3/Zbtb7a/Actn4/Ppargc1b/Sec14l1/Kank2/Esrrg/Mavs/Prcp/Rarb/Igf1/Ddx60/Sfrp1/Nr3c2/Rxrg/Irgm2	27
GO:0035456	response to interferon-beta	12/1427	58/23328	0.00016893	0.00234913	0.0016356	Plscr1/Sting1/Ifitm1/Ifitm2/Ifi203/Mndal/Gm12185/Stat1/F830016B08Rik/Iigp1/Irgm2/Gm4841	12
GO:0043470	regulation of carbohydrate catabolic process	12/1427	58/23328	0.00016893	0.00234913	0.0016356	Ier3/Myc/Eif6/Stat3/Zbtb7a/Zbtb20/Ogt/Igf1/Prxl2c/Ppara/Prkaa2/Entpd5	12
GO:0061614	pri-miRNA transcription by RNA polymerase II	12/1427	58/23328	0.00016893	0.00234913	0.0016356	Fosl1/Tgfb2/Gnl3/Spi1/Rela/Atoh8/Stat3/Tgfb1/Sox9/Smad6/Nfib/Ppara	12
GO:0014808	release of sequestered calcium ion into cytosol by sarcoplasmic reticulum	7/1427	21/23328	0.00017156	0.00237981	0.00165696	Ank2/Ryr2/Trdn/Casq2/Casq1/Dhrs7c/Pln	7
GO:1900077	negative regulation of cellular response to insulin stimulus	10/1427	42/23328	0.000172479	0.00238667	0.00166174	Socs3/Il1b/Ahsg/Kank1/Ptprf/Socs1/Rela/Grb10/Appl2/Grb14	10
GO:0043270	positive regulation of ion transport	38/1427	334/23328	0.000175092	0.00241687	0.00168276	Ccl2/Serpine1/Cxcl1/Agt/Arc/Nppa/Il1b/Fhl1/Atf4/Ccr1/Lgals3/Cebpb/Gnas/Ccl4/P2ry2/Bax/Akap6/Ank2/Asph/Ryr2/Mapk9/Akap7/Cacna2d1/Trdn/Cacnb2/Gpd1l/Trpc3/Slc36a2/Casq1/Stk39/Crhr2/Ifngr2/Kcnj11/P2ry1/Kcnj2/Slc38a3/Agtr1a/Rnf207	38
GO:0052548	regulation of endopeptidase activity	39/1427	346/23328	0.000175996	0.00242256	0.00168673	Serpine1/Serpina3n/Timp1/S100a9/Thbs1/S100a8/Plaur/Agt/Ccn2/Myc/Il6/Ptgs2/Syk/Ngf/Ahsg/Mical1/Por/Nle1/Picalm/Nlrp3/Gapdh/Sfn/Bax/Stat3/Pawr/Cryab/Furin/Cdkn2d/Asph/Serpinb9/Mapk9/Dele1/Vegfa/Igf1/Fnip1/Timp2/Stat1/Cyfip2/Epha4	39
GO:0045926	negative regulation of growth	32/1427	264/23328	0.000176367	0.00242256	0.00168673	Rrad/Agt/Nppb/Nppa/Sertad1/Fhl1/Ccdc85b/Cdkn1a/Tgfb2/Sema6b/Gnas/Sema3f/Ahsg/Cav3/Gdf15/Cgref1/Ctdp1/Sema7a/Tgfb1/Cryab/Cdkn2d/Adam15/Sema3c/Fgf13/Bbs2/Wnt5a/Rtn4r/Stc2/Mndal/Ppara/Sfrp1/Igfbp5	32
GO:0050679	positive regulation of epithelial cell proliferation	27/1427	208/23328	0.000180403	0.00247197	0.00172113	Ccl2/Hmox1/Myc/Il6/Thbs4/Lrg1/Egr3/C5ar1/Azin1/Xbp1/Adora2b/Zfp703/Tnfaip3/Stat3/Tgfb1/Nme2/Glul/B4galt1/Sox9/Ecm1/Ccnd2/Wnt5a/Vegfa/Igf1/Sfrp1/Prox1/Agtr1a	27
GO:0002293	alpha-beta T cell differentiation involved in immune response	13/1427	67/23328	0.000181625	0.00247996	0.00172669	Bcl3/Il4ra/Il6/Gadd45g/Shb/Zc3h12a/Nfkbiz/Smad7/Relb/Nlrp3/Rara/Stat3/Tgfb1	13
GO:0046034	ATP metabolic process	31/1427	253/23328	0.000181869	0.00247996	0.00172669	Ier3/Myc/Atp5k/Eif6/Bcl2l1/Pfkp/Gapdh/Stat3/Tgfb1/Ndufb8/Atp5e/Zbtb7a/Slc25a13/Dhtkd1/Afg1l/Sdhaf2/Ndufaf1/Zbtb20/Ogt/Dguok/Ak1/Tefm/Igf1/Nmnat1/Dnm1l/Prxl2c/Ppara/Ak3/Prkaa2/Entpd5/Pfkfb2	31
GO:0051147	regulation of muscle cell differentiation	23/1427	165/23328	0.000184964	0.00251605	0.00175182	Ankrd2/Il4ra/Ereg/Bhlhe41/Id2/Cav3/Cd53/Gdf15/Xbp1/Ctdp1/Mamstr/Tgfb1/Ptbp1/Mmp14/Cdk9/Akap6/Igf1/Cxcl9/Ppara/Mylk3/Hdac9/Prox1/Lmod3	23
GO:0051153	regulation of striated muscle cell differentiation	19/1427	124/23328	0.000190688	0.00258764	0.00180167	Ankrd2/Il4ra/Bhlhe41/Cav3/Cd53/Gdf15/Xbp1/Ctdp1/Mamstr/Tgfb1/Mmp14/Akap6/Igf1/Cxcl9/Ppara/Mylk3/Hdac9/Prox1/Lmod3	19
GO:0019932	second-messenger-mediated signaling	47/1427	445/23328	0.000192342	0.0026038	0.00181292	Mt2/Thbs1/Nppb/Sphk1/Nppa/Mt1/Rcan1/Ccr1/Selp/Syk/Gnas/Cd24a/Ccl4/Tox3/Adora2b/Gapdh/Nme2/Ptbp1/Adgrg1/Sox9/Akap6/Ank2/Asph/Nos2/Ryr2/Trdn/Ndufs4/Gucy1b1/Vegfa/Cmya5/Grm1/Ube2b/Igf1/Adgre1/Ackr4/Pde7b/Casq2/Casq1/Gucy1a1/Crhr2/Pde7a/3425401B19Rik/Pde4a/Fhl2/Agtr1a/Pln/Irgm2	47
GO:0032660	regulation of interleukin-17 production	9/1427	35/23328	0.000193532	0.00260963	0.00181698	Sphk1/Il6/Arid5a/Slc7a5/Myd88/Tlr2/Osm/Tgfb1/Il15	9
GO:0072511	divalent inorganic cation transport	49/1427	470/23328	0.000193702	0.00260963	0.00181698	Serpine1/Rrad/Agt/Ccn2/Nppa/Icam1/Ccr1/Ptgs2/Lgals3/Ngf/Tgfb2/Ccl4/Cav3/Ubash3b/Slc39a14/Ahnak/Pacsin3/Gpr35/Bax/Slc39a6/Tgfb1/Mcoln2/Pawr/Slc11a1/Slc39a1/Akap6/Ank2/Asph/Ryr2/Cacna2d1/Epm2a/Trdn/Magt1/Cacnb2/Tspan13/Trpc3/Mmgt1/Stc2/Igf1/Opa1/Tmco1/Dnm1l/Casq2/Casq1/Dhrs7c/Crhr2/Kcnj2/Agtr1a/Pln	49
GO:0007229	integrin-mediated signaling pathway	16/1427	95/23328	0.00019799	0.00265207	0.00184652	Timp1/Ccn2/Itga5/Plek/Syk/Itga3/Sema7a/Zyx/Nme2/Cd63/Fgr/Adam15/Fut8/Itga9/Lims1/Itgb6	16
GO:0002693	positive regulation of cellular extravasation	8/1427	28/23328	0.000198268	0.00265207	0.00184652	Ccl2/Sele/Icam1/Adam8/Selp/Il1r1/Plvap/Pawr	8
GO:2000178	negative regulation of neural precursor cell proliferation	8/1427	28/23328	0.000198268	0.00265207	0.00184652	Il1b/Btg2/Kctd11/Cd24a/Tgfb1/Wnt5a/Lims1/Appl2	8
GO:0034764	positive regulation of transmembrane transport	30/1427	243/23328	0.000200801	0.00267957	0.00186567	Ccl2/Agt/Arc/Nppa/Azin1/Bax/Met/Akap6/Ank2/Asph/Ryr2/C2cd5/Akap7/Cacna2d1/Trdn/Cacnb2/Ak1/Slc36a2/Igf1/Casq1/Stk39/Mef2a/Rhoq/Ifngr2/Osbpl8/Klf15/Kcnj11/Kcnj2/Agtr1a/Rnf207	30
GO:0032872	regulation of stress-activated MAPK cascade	29/1427	232/23328	0.000205463	0.00273529	0.00190447	Ccn2/Sphk1/Nppa/Il1b/Gadd45g/Syk/Tgfb2/Zc3h12a/Cav3/Myd88/Igf1r/Ltbr/Dnaja1/Il1rn/Ptpn1/Met/Prdx1/Mapk9/Tlr3/Wnt5a/Vegfa/Fktn/Gab1/Sh3rf2/Sfrp1/Crhr2/Fgd4/Klhl31/Epha4	29
GO:2001057	reactive nitrogen species metabolic process	15/1427	86/23328	0.000208472	0.00276593	0.0019258	Ptx3/Agt/Il6/Il1b/Icam1/Ptgs2/Hsp90aa1/Zc3h12a/Tlr2/Por/Cyp1b1/Nos2/Mapk9/Aif1/Igf1	15
GO:0072331	signal transduction by p53 class mediator	20/1427	135/23328	0.00020875	0.00276593	0.0019258	Ankrd2/Ankrd1/Bcl3/Cdkn1a/Snai1/Nop2/Ubb/Rrs1/Hic1/Bax/Phlda3/Mybbp1a/Rpl11/Spred1/Bop1/Chek2/Kmt5a/Rrm2b/Steap3/Cd74	20
GO:0008064	regulation of actin polymerization or depolymerization	25/1427	188/23328	0.000211086	0.00278326	0.00193787	Dbn1/Icam1/Tmsb10/Plek/Kank1/Capg/Arf6/Cdc42ep4/Tlr2/Arpc1b/Eps8/Myo1c/Vasp/Cttn/Lima1/Hcls1/Pfn1/Pfn4/Fhod3/Arfgef1/Add3/Tmod4/Myadm/Arhgap18/Lmod3	25
GO:0002287	alpha-beta T cell activation involved in immune response	13/1427	68/23328	0.000212136	0.00278326	0.00193787	Bcl3/Il4ra/Il6/Gadd45g/Shb/Zc3h12a/Nfkbiz/Smad7/Relb/Nlrp3/Rara/Stat3/Tgfb1	13
GO:0030837	negative regulation of actin filament polymerization	13/1427	68/23328	0.000212136	0.00278326	0.00193787	Tmsb10/Kank1/Capg/Tlr2/Eps8/Pfn1/Pfn4/Fhod3/Arfgef1/Add3/Tmod4/Myadm/Lmod3	13
GO:0042304	regulation of fatty acid biosynthetic process	10/1427	43/23328	0.000212535	0.00278326	0.00193787	Agt/Il1b/Mid1ip1/Ptgs2/Eif6/Pdk4/Pibf1/Mapk9/Lpgat1/Cd74	10
GO:1903053	regulation of extracellular matrix organization	10/1427	43/23328	0.000212535	0.00278326	0.00193787	Agt/Il6/Pdpn/Tnfrsf1a/Tgfb2/Emilin1/Sox9/Clasp2/Antxr1/Clasp1	10
GO:0006809	nitric oxide biosynthetic process	14/1427	77/23328	0.000213963	0.00279123	0.00194341	Ptx3/Agt/Il6/Il1b/Icam1/Ptgs2/Hsp90aa1/Zc3h12a/Tlr2/Cyp1b1/Nos2/Mapk9/Aif1/Igf1	14
GO:0045666	positive regulation of neuron differentiation	49/1427	472/23328	0.000214136	0.00279123	0.00194341	Cxcl5/S100a9/Tnfrsf12a/Agt/Hspb1/Sphk1/Ankrd1/Il6/Adamts1/Dbn1/Ngf/Kctd11/Itga3/Cd24a/Ptprf/Igf1r/Eef2k/P2ry2/Picalm/Gprc5b/Sema7a/Fes/Rara/Etv5/Nme2/Ptbp1/Csnk1d/Tgif1/Ddx56/Met/Mfn1/Cyb5d2/Tmem30a/Prpf19/Qk/Wnt5a/Fig4/Rab21/Rarb/Vegfa/Opa1/Dnm1l/Timp2/Plxnb1/Prox1/Tmem106b/Cpeb3/Vldlr/Epha4	49
GO:0002690	positive regulation of leukocyte chemotaxis	16/1427	96/23328	0.000224302	0.00291696	0.00203096	Ccl2/Serpine1/Thbs1/Il1b/Thbs4/Ccr1/Ccl4/C5ar1/Csf1/Csf1r/Aif1/Wnt5a/Vegfa/Dnm1l/Stk39/Cd74	16
GO:0050821	protein stabilization	24/1427	178/23328	0.000226715	0.00294153	0.00204807	Pim1/Hsp90aa1/Smad7/Rassf1/Tnip2/Gapdh/Rpl11/Cryab/Pfn1/Bag3/Ifi30/Zbed3/Ank2/Cog7/Nlk/Chek2/Prkra/Ube2b/Igf1/Fbxw7/Ccnh/Cd74/Epha4/Irgm2	24
GO:0010721	negative regulation of cell development	42/1427	387/23328	0.000231715	0.00299948	0.00208841	Il1b/Rtn4rl2/Shb/Kctd11/Sema6b/Ldlr/Sema3f/Cd24a/Id2/Kank1/Cav3/Arf6/Ctdp1/Sema7a/Stat3/Tgfb1/Tjp2/Ptbp1/Adgrg1/Sox9/Actn4/Sema3c/Fgf13/Ttc3/Prpf19/Wnt5a/Snapin/Pbx1/Dguok/Rtn4r/Vegfa/Igf1/Fbxw7/B2m/Pcm1/Appl2/Neo1/Ppara/Efemp1/Rap1gap2/Grb14/Epha4	42
GO:0035710	CD4-positive, alpha-beta T cell activation	17/1427	106/23328	0.000233489	0.0030155	0.00209957	Bcl3/Il4ra/Il6/Gadd45g/Shb/Lilrb4a/Cebpb/Zc3h12a/Nfkbiz/Smad7/Relb/Socs1/Nlrp3/Rara/Stat3/Tgfb1/Twsg1	17
GO:0090303	positive regulation of wound healing	12/1427	60/23328	0.000236707	0.00304652	0.00212117	Ccl2/Serpine1/S100a9/Hbegf/Thbs1/Selp/Pdpn/Plek/Kank1/Xbp1/Actg1/Arfgef1	12
GO:0002792	negative regulation of peptide secretion	18/1427	116/23328	0.000236976	0.00304652	0.00212117	Il6/Il1b/Inhbb/Il33/Midn/Lrrc32/Rhbdf1/Pim3/Srgn/Idua/Hadh/Pde4c/Neo1/Hdac9/Sfrp1/Cd74/Crhr2/Kcnj11	18
GO:1903514	release of sequestered calcium ion into cytosol by endoplasmic reticulum	7/1427	22/23328	0.000238387	0.00305767	0.00212893	Ank2/Ryr2/Trdn/Casq2/Casq1/Dhrs7c/Pln	7
GO:0007264	small GTPase mediated signal transduction	46/1427	437/23328	0.000241501	0.00309055	0.00215182	Hmox1/Bcr/Rnd1/Cnksr1/Pdpn/Ngf/Tgfb2/Itga3/Rhoc/Kank1/Rassf1/Arf6/Cdc42ep4/Csf1/Spry2/Eps8/Rasip1/Cyth3/Gpr35/Dok3/Rnd3/Arhgdia/Rabgef1/Kctd10/Adgrg1/Met/Stambp/Aif1/Arhgef9/Synj2bp/Ogt/Kank2/Arfgef1/Ctnnal1/Ralgapa1/Rtn4r/Ralgapa2/Igf1/Timp2/Rasgrp3/Rhoq/Rap1gap2/Fgd4/Plaat1/Arhgap18/Agtr1a	46
GO:0000463	maturation of LSU-rRNA from tricistronic rRNA transcript (SSU-rRNA, 5.8S rRNA, LSU-rRNA)	6/1427	16/23328	0.000243665	0.00311024	0.00216553	Ftsj3/Rpl35/Nifk/Nol9/Urb1/Bop1	6
GO:0003401	axis elongation	9/1427	36/23328	0.000244147	0.00311024	0.00216553	Tnc/Zfp568/Spry2/Rdh10/Tgfb1/Sox9/Wnt5a/Ppp2r3a/Sfrp1	9
GO:0008625	extrinsic apoptotic signaling pathway via death domain receptors	14/1427	78/23328	0.00024629	0.00312338	0.00217468	Serpine1/Hmox1/Thbs1/Icam1/Lgals3/Ngf/Tmbim1/Bcl2l1/Fem1b/Tnfaip3/Bax/Bag3/Dele1/Sfrp1	14
GO:1903036	positive regulation of response to wounding	14/1427	78/23328	0.00024629	0.00312338	0.00217468	Ccl2/Serpine1/S100a9/Hbegf/Thbs1/Selp/Pdpn/Plek/Cd24a/Kank1/Igf1r/Xbp1/Actg1/Arfgef1	14
GO:0006949	syncytium formation	13/1427	69/23328	0.000246933	0.00312448	0.00217544	Sbno2/Il4ra/Adam8/Cav3/Cd53/Gdf15/Plekho1/Myh9/Adam9/Neo1/Cxcl9/Stat1/Ccng1	13
GO:0031334	positive regulation of protein-containing complex assembly	29/1427	235/23328	0.00025609	0.00323307	0.00225105	Icam1/Gda/Plek/Syk/Lgals3/Hsp90aa1/Rhoc/Cd24a/Mmp3/Cav3/Arf6/Cdc42ep4/Arpc1b/Rasip1/Myo1c/Vasp/Fes/Bax/Tgfb1/Cttn/Pfn1/Met/Mapk9/Ckap5/Vegfa/Tppp/Fnip1/Slf1/Lmod3	29
GO:0051250	negative regulation of lymphocyte activation	22/1427	158/23328	0.000256777	0.00323447	0.00225202	Sdc4/Fgl2/Il4ra/Lgals3/Cebpb/Zc3h12a/Cd24a/Id2/Lrrc32/Smad7/Socs1/Tnfaip3/Cblb/Tgfb1/Pawr/Fgr/Pibf1/Zc3h8/Twsg1/Sfrp1/Cd74/H2-Aa	22
GO:0099622	cardiac muscle cell membrane repolarization	8/1427	29/23328	0.000259209	0.0032578	0.00226827	Nppa/Cav3/Kcne4/Kcnd3/Cacna2d1/Kcnj5/Kcnj2/Rnf207	8
GO:0050709	negative regulation of protein secretion	17/1427	107/23328	0.00026203	0.0032859	0.00228783	Il6/Il1b/Inhbb/Il33/Midn/Lrrc32/Rhbdf1/Pim3/Srgn/Idua/Hadh/Pde4c/Neo1/Hdac9/Sfrp1/Crhr2/Kcnj11	17
GO:1904950	negative regulation of establishment of protein localization	23/1427	169/23328	0.00026433	0.00330737	0.00230278	Il6/Il1b/Inhbb/Il33/Midn/Lrrc32/Dnaja1/Rhbdf1/Pim3/Rangap1/Srgn/Bag3/Idua/Hadh/Ogt/Erlec1/Pde4c/Neo1/Hdac9/Sfrp1/Crhr2/Kcnj11/Pkia	23
GO:0034765	regulation of ion transmembrane transport	50/1427	489/23328	0.000266251	0.003324	0.00231436	Ccl2/Thbs1/Rrad/Agt/Arc/Nppa/Fhl1/Ngf/Tgfb2/Cav3/Ubash3b/Clic1/Fxyd5/Kcne4/Ahnak/Hamp/Gpr35/Bax/Tgfb1/Cd63/Akap6/Fgf13/Ank2/Asph/Kcnd3/Ryr2/Akap7/Cacna2d1/Trdn/Cacnb2/Gpd1l/Tspan13/Slc36a2/Nedd4/Pm20d1/Casq2/Casq1/Stk39/Dhrs7c/Clcn1/Kcnj5/Kcnv2/Kcnd2/Ifngr2/Kcnj11/Kcnj2/Agtr1a/Pln/Rnf207/Kcnj3	50
GO:0007259	receptor signaling pathway via JAK-STAT	25/1427	191/23328	0.000270336	0.00336007	0.00233947	Cxcl5/Socs3/Agt/Bcl3/Il6/Clcf1/Tnfrsf1a/Crlf1/Socs1/Osm/Hamp/Cyp1b1/Stat3/Sh2b3/Hcls1/Pibf1/Cnot7/Nlk/Csf1r/Il10rb/Igf1/Ghr/Stat1/Il15/Agtr1a	25
GO:0030832	regulation of actin filament length	25/1427	191/23328	0.000270336	0.00336007	0.00233947	Dbn1/Icam1/Tmsb10/Plek/Kank1/Capg/Arf6/Cdc42ep4/Tlr2/Arpc1b/Eps8/Myo1c/Vasp/Cttn/Lima1/Hcls1/Pfn1/Pfn4/Fhod3/Arfgef1/Add3/Tmod4/Myadm/Arhgap18/Lmod3	25
GO:0032418	lysosome localization	14/1427	79/23328	0.000282725	0.00349857	0.00243591	Hmox1/Nppa/Il4ra/Syk/Myh9/Adora2b/Fes/Rabgef1/Fgr/Kif1b/Snapin/Arl8b/Rab3a/Tmem106b	14
GO:0051279	regulation of release of sequestered calcium ion into cytosol	14/1427	79/23328	0.000282725	0.00349857	0.00243591	Ngf/Tgfb2/Ubash3b/Bax/Tgfb1/Akap6/Ank2/Asph/Ryr2/Trdn/Casq2/Casq1/Dhrs7c/Pln	14
GO:0010810	regulation of cell-substrate adhesion	27/1427	214/23328	0.000287757	0.0035386	0.00246378	Serpine1/Thbs1/Sdc4/Itga5/Dbn1/Pdpn/Itga3/Kank1/Ninj1/Gcnt2/Csf1/Spock2/Emilin1/Vcl/S100a10/Mmp14/Actg1/Adam15/Actn4/Hacd1/Egflam/Vegfa/Clasp2/Lims1/Myadm/Clasp1/Ecm2	27
GO:0032984	protein-containing complex disassembly	27/1427	214/23328	0.000287757	0.0035386	0.00246378	Myc/Mid1ip1/Plek/Irak3/Capg/Mical1/Igf1r/Eps8/Trim54/Mical2/Lima1/Map1s/Fgf13/Asph/Lix1/Stx17/Zfand1/Snapin/Smarcd1/Clasp2/Add3/Tmod4/Fyco1/Nedd1/Clasp1/Lmod3/Irgm2	27
GO:0048312	intracellular distribution of mitochondria	5/1427	11/23328	0.00028785	0.0035386	0.00246378	Mfn1/Synj2bp/Ogt/Opa1/Dnm1l	5
GO:0002285	lymphocyte activation involved in immune response	26/1427	203/23328	0.000291506	0.00357572	0.00248963	Fgl2/Bcl3/Il4ra/Il6/Clec4d/Icam1/Gadd45g/Clcf1/Lgals3/Shb/Zc3h12a/Nfkbiz/Smad7/Stx11/Xbp1/Relb/Clec4e/Tnfaip3/Nlrp3/Rara/Stat3/Tgfb1/Slc11a1/Lfng/Cd74/Shld1	26
GO:0048247	lymphocyte chemotaxis	11/1427	53/23328	0.000303983	0.00372065	0.00259053	Ccl2/Ccl7/Ch25h/Adam8/Ccl6/Ccl4/Ccl17/Ccl3/Ccl9/Wnt5a/Stk39	11
GO:0030833	regulation of actin filament polymerization	23/1427	171/23328	0.000314247	0.00382959	0.00266638	Dbn1/Icam1/Tmsb10/Kank1/Capg/Arf6/Cdc42ep4/Tlr2/Arpc1b/Eps8/Myo1c/Vasp/Cttn/Hcls1/Pfn1/Pfn4/Fhod3/Arfgef1/Add3/Tmod4/Myadm/Arhgap18/Lmod3	23
GO:0051494	negative regulation of cytoskeleton organization	23/1427	171/23328	0.000314247	0.00382959	0.00266638	Dbn1/Mid1ip1/Tmsb10/Kank1/Cav3/Capg/Tlr2/Eps8/Trim54/Lima1/Pfn1/Met/Fgf13/Pfn4/Fhod3/Kank2/Arfgef1/Clasp2/Add3/Tmod4/Myadm/Clasp1/Lmod3	23
GO:0051346	negative regulation of hydrolase activity	43/1427	405/23328	0.000315623	0.00383803	0.00267226	Ptx3/Serpine1/Serpina3n/Timp1/Thbs1/Angptl4/Plaur/Agt/Il6/Dbn1/Ppp1r15a/Ptgs2/Ngf/Tgfb2/Ahsg/Ell/Mical1/Slc39a14/Por/Spry2/Nle1/Picalm/Gapdh/Sfn/Pi15/Spred1/Cryab/Cdkn2d/Ecm1/Serpinb9/Mcm2/Wfdc1/Epm2a/Arfgef1/Cnst/Vegfa/Cmya5/Igf1/Sh3rf2/Fnip1/Timp2/Hdac9/Gpsm1	43
GO:0002703	regulation of leukocyte mediated immunity	31/1427	261/23328	0.00031659	0.00384148	0.00267466	Ccl2/Cxcl5/Hmox1/Cxcl1/Nppa/Il4ra/Bcr/Il6/Il1b/Clcf1/Arid5a/Syk/Cd24a/Smad7/Il1r1/Tlr2/Ripk3/Ddx21/Adora2b/Fes/Nlrp3/Tgfb1/Rabgef1/Fgr/Serpinb9/Tlr3/Cd55/Mavs/B2m/H2-T24/Shld1	31
GO:0032651	regulation of interleukin-1 beta production	14/1427	80/23328	0.000323687	0.00391069	0.00272285	Hspb1/Sphk1/Il6/Zc3h12a/Ccl3/Tlr2/Tnfaip3/Nlrp3/Trim16/Stat3/Wnt5a/Igf1/Mndal/Aqp4	14
GO:2001259	positive regulation of cation channel activity	14/1427	80/23328	0.000323687	0.00391069	0.00272285	Ccl2/Arc/Nppa/Akap6/Ank2/Asph/Akap7/Cacna2d1/Trdn/Cacnb2/Casq1/Ifngr2/Kcnj11/Rnf207	14
GO:0051043	regulation of membrane protein ectodomain proteolysis	7/1427	23/23328	0.000324676	0.00391422	0.00272531	Timp1/Il1b/Adam8/Pacsin3/Adam9/Sh3d19/Timp2	7
GO:0031099	regeneration	21/1427	150/23328	0.000325494	0.00391569	0.00272633	Cxcl5/Serpine1/Hmox1/Il6/Rtn4rl2/Cdkn1a/Tnc/Cebpb/Ninj1/Ptprf/Igf1r/P2rx5/Tgfb1/Mustn1/Rtn4r/Lifr/Igf1/Mtr/Neo1/Prrx1/Epha4	21
GO:0030865	cortical cytoskeleton organization	12/1427	62/23328	0.00032633	0.00391598	0.00272654	Rnd1/Plek/Actn1/Rhoc/Arf6/Cavin3/Rnd3/Synpo/Fhod3/Epb41l3/Septin7/Rhoq	12
GO:0043534	blood vessel endothelial cell migration	18/1427	119/23328	0.000327349	0.00391598	0.00272654	Hmox1/Thbs1/Hspb1/Adam8/Ptgs2/Egr3/Map2k3/Epha2/Myh9/Hdac7/Tgfb1/Spred1/Prcp/Vegfa/Igf1/Fbxw7/Hdac9/Meox2	18
GO:0002062	chondrocyte differentiation	17/1427	109/23328	0.000328307	0.00391598	0.00272654	Ccn2/Arid5a/Zbtb16/Smad7/Scx/Slc39a14/Por/Rela/Tgfb1/Mustn1/Sox9/Chst11/Ecm1/Nfib/Rarb/Efemp1/Adamts7	17
GO:0009141	nucleoside triphosphate metabolic process	17/1427	109/23328	0.000328307	0.00391598	0.00272654	Myc/Atp5k/Ctps/Bcl2l1/Stat3/Tgfb1/Nme2/Atp5e/Mfn1/Slc25a13/Adk/Dguok/Rrm2b/Ak1/Opa1/Ak3/Rhoq	17
GO:0072001	renal system development	37/1427	333/23328	0.000337322	0.00401499	0.00279547	Agt/Myc/Adamts1/Zbtb16/Tgfb2/Itga3/Id2/Smad7/Vcan/Crlf1/Odc1/Rdh10/Nle1/Basp1/Id3/Bax/Rara/Tgfb1/Sox9/Smad6/Wnt5a/Mtss1/Pbx1/Kank2/Rrm2b/Nek1/Rarb/Vegfa/Zfp950/Ptcd2/Nfia/Stat1/Sfrp1/Cc2d2a/Klf15/Agtr1a/Epha4	37
GO:0033623	regulation of integrin activation	6/1427	17/23328	0.000357135	0.00423288	0.00294718	Selp/Plek/Cd24a/Rasip1/Jam3/Fblim1	6
GO:0055012	ventricular cardiac muscle cell differentiation	6/1427	17/23328	0.000357135	0.00423288	0.00294718	Lmna/Rara/Rarb/Mef2a/Prox1/Fhl2	6
GO:0042278	purine nucleoside metabolic process	11/1427	54/23328	0.000360896	0.00426844	0.00297194	Aprt/Nme2/Mfn1/Adk/Adal/Dguok/Ak1/Opa1/Nt5c3/Ak3/Rhoq	11
GO:0006090	pyruvate metabolic process	18/1427	120/23328	0.000363487	0.00429006	0.00298699	Ier3/Myc/Eif6/Pfkp/Pdk4/Gapdh/Stat3/Zbtb7a/Pdhb/Dhtkd1/Zbtb20/Ogt/Igf1/Prxl2c/Ppara/Prkaa2/Entpd5/Pfkfb2	18
GO:0002526	acute inflammatory response	17/1427	110/23328	0.000366569	0.00430833	0.00299971	Serpina3n/Cxcl1/Plscr1/Il6/Il1b/Icam1/Adam8/Hp/Ptgs2/Ahsg/Il1rn/Nlrp3/Stat3/B4galt1/Serpinb9/Prcp/Mylk3	17
GO:0032612	interleukin-1 production	17/1427	110/23328	0.000366569	0.00430833	0.00299971	Hspb1/Sphk1/Il6/Il1b/Il1r2/Zc3h12a/Ccl3/Tlr2/Tnfaip3/Nlrp3/Trim16/Stat3/S100a13/Wnt5a/Igf1/Mndal/Aqp4	17
GO:1904892	regulation of receptor signaling pathway via STAT	23/1427	173/23328	0.000372261	0.0043661	0.00303993	Cxcl5/Socs3/Agt/Bcl3/Il6/Clcf1/Tnfrsf1a/Crlf2/Crlf1/Socs1/Osm/Cyp1b1/Sh2b3/Hcls1/Pibf1/Cnot7/Nlk/Csf1r/Il10rb/Igf1/Ghr/Il15/Agtr1a	23
GO:0031647	regulation of protein stability	33/1427	287/23328	0.000374397	0.004382	0.00305101	Pim1/B4galt5/Hsp90aa1/Smad7/Rassf1/Lmna/Tnip2/Xbp1/Rnf149/Gapdh/Rpl11/Cryab/Pfn1/Bag3/Ifi30/Rnf139/Zbed3/Ank2/Asph/Qrsl1/Cog7/Nlk/Dpm3/Chek2/Prkra/Ube2b/Igf1/Fbxw7/Ccnh/Cd74/Tmem25/Epha4/Irgm2	33
GO:0046627	negative regulation of insulin receptor signaling pathway	9/1427	38/23328	0.000378487	0.00442066	0.00307792	Socs3/Il1b/Ahsg/Kank1/Ptprf/Socs1/Rela/Grb10/Grb14	9
GO:0009895	negative regulation of catabolic process	35/1427	311/23328	0.000379676	0.00442536	0.00308119	Timp1/Hmox1/Ier3/Klhl40/Il1b/Tent5b/Hp/Qsox1/Irak3/Myd88/Anxa2/Azin1/Rasip1/Hnrnpa0/Rela/Tnfaip3/Stat3/Ptbp1/Rpl11/Slc11a1/Furin/Nos2/Qk/Lrpprc/Ogt/Laptm4b/Erlec1/Vegfa/Nmnat1/Timp2/Etfbkmt/Ppara/Ybx2/Zkscan3/Epha4	35
GO:0010830	regulation of myotube differentiation	12/1427	63/23328	0.00038097	0.00442745	0.00308265	Ankrd2/Il4ra/Bhlhe41/Cav3/Cd53/Gdf15/Xbp1/Mamstr/Mmp14/Cxcl9/Hdac9/Lmod3	12
GO:0010611	regulation of cardiac muscle hypertrophy	13/1427	72/23328	0.000382023	0.00442745	0.00308265	Agt/Tnfrsf1a/Cav3/Lmna/Ctdp1/Cdk9/Akap6/Adk/Mlip/Trpc3/Igf1/Ppara/Mef2a	13
GO:0006636	unsaturated fatty acid biosynthetic process	10/1427	46/23328	0.000382221	0.00442745	0.00308265	Sphk1/Il1b/Ptgs2/Pibf1/Mapk9/Fads1/Pnpla8/Decr2/Scd2/Cd74	10
GO:0048638	regulation of developmental growth	43/1427	409/23328	0.000388767	0.00449401	0.00312899	Serpine1/Tnfrsf12a/Agt/Dbn1/Pim1/Cdkn1a/Ngf/Sema6b/Gnas/Sema3f/Cav3/Smad7/Igf1r/Gdf15/P2rx5/Csf1/Ctdp1/Por/Picalm/Foxs1/Sema7a/Stat3/Cttn/Sh3pxd2b/Akap6/Sema3c/Fgf13/Bbs2/Wnt5a/Rab21/Rtn4r/Vegfa/Stc2/Igf1/Clasp2/Ppp2r3a/Ghr/Gpam/Ppara/Sfrp1/Prox1/Mir208a/Mir133a-1	43
GO:0032611	interleukin-1 beta production	15/1427	91/23328	0.000394033	0.00454553	0.00316487	Hspb1/Sphk1/Il6/Il1b/Zc3h12a/Ccl3/Tlr2/Tnfaip3/Nlrp3/Trim16/Stat3/Wnt5a/Igf1/Mndal/Aqp4	15
GO:0032147	activation of protein kinase activity	29/1427	242/23328	0.000419533	0.00482979	0.00336278	Thbs1/Agt/Pak6/Il1b/Gadd45g/Map3k6/Syk/Map2k3/Tgfb2/Gdf15/Ripk3/Socs1/Ptpn1/Adam9/Slc11a1/Met/Pibf1/Wnt5a/Vegfa/Grm1/Igf1/Gab1/Ghr/Stk39/Cd74/Osbpl8/Fgd4/Agtr1a/Ighm	29
GO:0002828	regulation of type 2 immune response	8/1427	31/23328	0.000427055	0.00488634	0.00340215	Il4ra/Il6/Il33/Clcf1/Nlrp3/Rara/Ecm1/Cd74	8
GO:0048535	lymph node development	8/1427	31/23328	0.000427055	0.00488634	0.00340215	Pdpn/Id2/Ltbr/Nfkb2/Ripk3/Spns2/Tgfb1/Il15	8
GO:0061036	positive regulation of cartilage development	8/1427	31/23328	0.000427055	0.00488634	0.00340215	Zbtb16/Smad7/Scx/Por/Rela/Mustn1/Sox9/Wnt5a	8
GO:0034763	negative regulation of transmembrane transport	19/1427	132/23328	0.000431556	0.00492781	0.00343103	Thbs1/Rrad/Myc/Il1b/Tgfb2/Cav3/Kcne4/Hamp/Gpr35/Tgfb1/Grb10/Trdn/Nedd4/Appl2/Casq2/Stk39/Rhoq/Upk3b/Pln	19
GO:0035743	CD4-positive, alpha-beta T cell cytokine production	7/1427	24/23328	0.000434306	0.00494256	0.0034413	Il6/Il1b/Arid5a/Il1r1/Crlf2/Nlrp3/Stard7	7
GO:0019318	hexose metabolic process	28/1427	231/23328	0.000434608	0.00494256	0.0034413	Myc/Il6/Atf4/Midn/Slc39a14/Cry1/Pfkp/Pdk4/Adora2b/Cox11/Gapdh/Igfbp3/B4galt1/Crtc2/Pmm1/Pdhb/Pfkfb1/Oma1/Gnpda1/Grb10/Ogt/Igf1/Gpt2/Ppp1r3c/Ppara/Kcnj11/Pfkfb2/Galm	28
GO:0051224	negative regulation of protein transport	22/1427	164/23328	0.000435794	0.00494604	0.00344372	Il6/Il1b/Inhbb/Il33/Midn/Lrrc32/Rhbdf1/Pim3/Rangap1/Srgn/Bag3/Idua/Hadh/Ogt/Erlec1/Pde4c/Neo1/Hdac9/Sfrp1/Crhr2/Kcnj11/Pkia	22
GO:0002886	regulation of myeloid leukocyte mediated immunity	13/1427	73/23328	0.000439146	0.00496403	0.00345625	Cxcl5/Hmox1/Cxcl1/Nppa/Il4ra/Bcr/Syk/Ddx21/Adora2b/Fes/Rabgef1/Fgr/Mavs	13
GO:0051155	positive regulation of striated muscle cell differentiation	13/1427	73/23328	0.000439146	0.00496403	0.00345625	Il4ra/Cav3/Cd53/Gdf15/Mamstr/Tgfb1/Mmp14/Akap6/Igf1/Cxcl9/Mylk3/Prox1/Lmod3	13
GO:1903557	positive regulation of tumor necrosis factor superfamily cytokine production	12/1427	64/23328	0.000443142	0.00499914	0.00348069	Ccl2/Cd14/Adam8/Tnfrsf1a/Ccl4/Ccl3/Myd88/Tlr2/Tlr3/Ly96/Zbtb20/Mavs	12
GO:0007265	Ras protein signal transduction	38/1427	350/23328	0.000445367	0.00501408	0.00349109	Bcr/Cnksr1/Pdpn/Ngf/Tgfb2/Itga3/Kank1/Rassf1/Arf6/Cdc42ep4/Csf1/Spry2/Eps8/Rasip1/Cyth3/Gpr35/Dok3/Arhgdia/Rabgef1/Kctd10/Adgrg1/Met/Stambp/Aif1/Arhgef9/Synj2bp/Ogt/Kank2/Arfgef1/Ctnnal1/Rtn4r/Ralgapa2/Igf1/Timp2/Rasgrp3/Fgd4/Plaat1/Agtr1a	38
GO:1903555	regulation of tumor necrosis factor superfamily cytokine production	18/1427	122/23328	0.000446251	0.00501408	0.00349109	Ccl2/Cd14/Adam8/Tnfrsf1a/Zc3h12a/Cd24a/Irak3/Ccl4/Ccl3/Myd88/Tlr2/Tnfaip3/Rara/Tlr3/Ly96/Zbtb20/Mavs/Igf1	18
GO:0038127	ERBB signaling pathway	17/1427	112/23328	0.000454779	0.00509228	0.00354554	Hbegf/Plaur/Agt/Nppa/Ereg/Ptprf/Mvp/Rhbdf1/Ptpn12/Cblb/Tgfb1/Sox9/Aplp2/Kif16b/Fbxw7/Gab1/Efemp1	17
GO:0070227	lymphocyte apoptotic process	16/1427	102/23328	0.000455024	0.00509228	0.00354554	Myc/Adam8/Lgals3/Tgfb2/Cd24a/Ripk3/Lmbr1l/Pdcd7/Bax/Noc2l/Serpinb9/Zc3h8/Wnt5a/Fnip1/Gpam/Cd74	16
GO:0042088	T-helper 1 type immune response	10/1427	47/23328	0.00045921	0.00512891	0.00357105	Bcl3/Il4ra/Il1b/Il33/Gadd45g/Arid5a/Il1r1/Relb/Slc11a1/Vegfa	10
GO:0090049	regulation of cell migration involved in sprouting angiogenesis	9/1427	39/23328	0.000465592	0.00518987	0.00361349	Hmox1/Thbs1/Ptgs2/Hdac7/Spred1/Vegfa/Fbxw7/Hdac9/Meox2	9
GO:0031392	regulation of prostaglandin biosynthetic process	5/1427	12/23328	0.000468616	0.00520293	0.00362259	Il1b/Ptgs2/Pibf1/Mapk9/Cd74	5
GO:0032754	positive regulation of interleukin-5 production	5/1427	12/23328	0.000468616	0.00520293	0.00362259	Il33/Il17ra/Crlf2/Nlrp3/Rara	5
GO:0006606	protein import into nucleus	22/1427	165/23328	0.000474383	0.00525658	0.00365993	Agt/Il6/Ptgs2/Cdkn1a/Syk/Tnfrsf1a/Hsp90aa1/Zc3h12a/Lmna/Xbp1/Stat3/Tgfb1/Hcls1/Bag3/Cse1l/Kpna3/Ipo13/Fam53b/Epm2a/Mavs/Appl2/Pkia	22
GO:0006874	cellular calcium ion homeostasis	48/1427	476/23328	0.000477328	0.00526967	0.00366905	Ccl2/Cxcl1/Agt/Cxcl2/Il1b/Atf4/Ccr1/Ngf/Tgfb2/Tgm2/Cd24a/C5ar1/Ccl3/Cav3/Ubash3b/P2ry2/Anxa7/Gpr35/Bax/Tgfb1/Pawr/Synpo/Akap6/Ank2/Immt/Asph/Tmem64/Ryr2/1600014C10Rik/Wnt5a/Cacna2d1/Trdn/Nptn/Gtf2i/Hexb/Trpc3/Stc2/Grm1/Selenot/Tmco1/Ackr4/Casq2/Casq1/Dhrs7c/P2ry1/Gpr157/Agtr1a/Pln	48
GO:0002532	production of molecular mediator involved in inflammatory response	14/1427	83/23328	0.000478378	0.00526967	0.00366905	Serpine1/Nppa/Il4ra/Il6/Il17ra/Il1r2/Syk/Zc3h12a/Myd88/Stat3/Rps19/Nos2/Appl2/Pld4	14
GO:0009199	ribonucleoside triphosphate metabolic process	14/1427	83/23328	0.000478378	0.00526967	0.00366905	Myc/Atp5k/Ctps/Bcl2l1/Stat3/Tgfb1/Nme2/Atp5e/Mfn1/Slc25a13/Dguok/Opa1/Ak3/Rhoq	14
GO:0090316	positive regulation of intracellular protein transport	20/1427	144/23328	0.000495875	0.00545171	0.0037958	Ccl2/Il6/Ptgs2/Tnfrsf1a/Hsp90aa1/Zc3h12a/Xbp1/Plk3/Myo1c/Sfn/Tgfb1/Hcls1/Bag3/Asph/C2cd5/Tmem30a/Zfand1/Mavs/Fbxw7/Pcm1	20
GO:0097191	extrinsic apoptotic signaling pathway	28/1427	233/23328	0.000499497	0.0054808	0.00381606	Lcn2/Serpine1/Hmox1/Thbs1/Tnfrsf12a/Agt/Il1b/Il33/Icam1/Lgals3/Ngf/Tgfb2/Lmna/Tmbim1/Bcl2l1/Ltbr/Fem1b/Rela/Tnfaip3/Bax/Tgfb1/Cttn/Bag3/Tlr3/Dele1/Vegfa/Igf1/Sfrp1	28
GO:0150115	cell-substrate junction organization	15/1427	93/23328	0.000500622	0.00548245	0.0038172	Sdc4/Itga5/Bcr/Actn1/Arf6/Plec/Cttn/Vcl/S100a10/Mmp14/Actg1/Vegfa/Clasp2/Lims1/Clasp1	15
GO:0009119	ribonucleoside metabolic process	11/1427	56/23328	0.000501789	0.00548454	0.00381865	Aprt/Upp1/Nme2/Mfn1/Adk/Adal/Ak1/Opa1/Nt5c3/Ak3/Rhoq	11
GO:1901214	regulation of neuron death	40/1427	377/23328	0.000508491	0.00553797	0.00385586	Hmox1/Agt/Il6/Mt1/Il1b/Atf4/Adam8/Btg2/Clcf1/Tnfrsf1a/Ngf/Cebpb/Tgfb2/C5ar1/Ccl3/Bcl2l1/Ptprf/Crlf1/Csf1/Ubb/Tox3/Picalm/Hdac7/Bax/Stat3/Egln2/Pawr/Xrcc2/Stambp/Wnt5a/Oxr1/Vegfa/Igf1/Nmnat1/Fbxw7/Ghr/Pm20d1/Neo1/Nqo2/Ppara	40
GO:0010522	regulation of calcium ion transport into cytosol	16/1427	103/23328	0.00050865	0.00553797	0.00385586	Ngf/Tgfb2/Ubash3b/Bax/Tgfb1/Akap6/Ank2/Asph/Ryr2/Trdn/Trpc3/Casq2/Casq1/Dhrs7c/Agtr1a/Pln	16
GO:0031669	cellular response to nutrient levels	24/1427	188/23328	0.000513351	0.00557084	0.00387874	Angptl4/Inhbb/Atf4/Pim1/Cdkn1a/Zc3h12a/Klf10/Gabarapl1/Xbp1/Pdk4/Slc2a1/Fes/Mybbp1a/Glul/Vps41/Fads1/Kank2/Dsc2/Rnase4/Rragd/Fnip1/Ppara/Prkaa2/Slc38a3	24
GO:0045454	cell redox homeostasis	12/1427	65/23328	0.000513651	0.00557084	0.00387874	Il6/Txnrd1/Qsox1/Apex1/Egln2/Qsox2/Tmx3/Prdx1/Erp44/Tmx2/Selenot/Tmx1	12
GO:0046631	alpha-beta T cell activation	22/1427	166/23328	0.000515918	0.00558439	0.00388818	Bcl3/Il4ra/Il6/Gadd45g/Syk/Zbtb16/Shb/Lilrb4a/Cebpb/Zc3h12a/Nfkbiz/Cd24a/Smad7/Relb/Socs1/Nlrp3/Cblb/Rara/Stat3/Tgfb1/Twsg1/Il15	22
GO:0061138	morphogenesis of a branching epithelium	27/1427	222/23328	0.000516889	0.00558439	0.00388818	Socs3/Agt/Myc/Il6/Tnc/Tgm2/Epha2/Cav3/Csf1/Fem1b/Spry2/Rdh10/Rasip1/Tgfb1/Etv5/B4galt1/Mmp14/Sox9/Met/Sema3c/Wnt5a/Pbx1/Vegfa/Igf1/Sfrp1/Prox1/Agtr1a	27
GO:0055076	transition metal ion homeostasis	19/1427	134/23328	0.000522524	0.00562364	0.0039155	Mt2/Lcn2/Hmox1/Myc/Mt1/Slc39a14/Ftl1/Picalm/Hamp/Slc39a6/Slc11a1/Slc31a1/Ank1/Aplp2/Hjv/B2m/Steap3/Neo1/Abcb7	19
GO:1903038	negative regulation of leukocyte cell-cell adhesion	19/1427	134/23328	0.000522524	0.00562364	0.0039155	Sdc4/Fgl2/Il4ra/Adam8/Lgals3/Cebpb/Zc3h12a/Cd24a/Lrrc32/Smad7/Socs1/Cblb/Tgfb1/Pawr/Zc3h8/Ppara/Twsg1/Cd74/H2-Aa	19
GO:0031346	positive regulation of cell projection organization	48/1427	478/23328	0.000523791	0.0056265	0.0039175	Cxcl5/Lcn2/S100a9/Tnfrsf12a/Agt/Hspb1/Sphk1/Ankrd1/Il6/Adamts1/Dbn1/Ngf/Hsp90aa1/Itga3/Cd24a/Ptprf/Igf1r/Eef2k/Cdc42ep4/P2ry2/Eps8/Picalm/Gprc5b/Sema7a/Fes/Nme2/Ptbp1/Pfn1/Ddx56/Met/Mfn1/Tmem30a/Septin7/Qk/Wnt5a/Fig4/Rab21/Vegfa/Opa1/Dnm1l/Gpm6a/Efemp1/Rhoq/Plxnb1/Tmem106b/Cpeb3/Vldlr/Epha4	48
GO:0051098	regulation of binding	41/1427	390/23328	0.000525114	0.00562995	0.0039199	Hmox1/Plaur/Plscr1/Xirp1/Myc/Cdkn1a/Sting1/Lox/Ngf/Niban2/Tgfb2/Id2/Ubash3b/Ptprf/Anxa2/Edf1/Gtf2f1/Bax/Cblb/Rara/Tgfb1/S100a10/Rpl11/Zbtb7a/Adam15/Cdk9/Lfng/Met/Aktip/Nfib/Wnt5a/Snapin/Aplp2/Igf1/Fbxw7/B2m/Ppara/Gpsm1/Ybx2/P2ry1/Epha4	41
GO:0051090	regulation of DNA-binding transcription factor activity	43/1427	415/23328	0.000526996	0.00563936	0.00392645	Hmox1/Sphk1/Il6/Il1b/Fosl1/Icam1/Adam8/Pim1/Sting1/Syk/Ngf/Pprc1/Zc3h12a/Irak3/Id2/Smad7/Myd88/Igf1r/Bhlhe40/Tlr2/Ripk3/Foxs1/Id3/Rela/Tnfaip3/Cyp1b1/Nlrp3/Stat3/Tgfb1/Hcls1/Rpl11/Crtc2/Zbtb7a/Ppargc1b/Tlr3/Wnt5a/Pbx1/Mavs/E130311K13Rik/Vegfa/Rps6ka5/Crhr2/Prox1	43
GO:0042180	cellular ketone metabolic process	26/1427	211/23328	0.0005323	0.00568529	0.00395843	Agt/Il1b/Mid1ip1/Ptgs2/Eif6/Pdk4/Rdh10/Akr1b8/Coq8b/Ncor2/Sox9/Pibf1/Mapk9/Lpgat1/Coq8a/Pptc7/Akr1c14/Appl2/Oxct1/Etfbkmt/Ppara/Cd74/Ces1d/Prox1/Hpgd/Atcay	26
GO:0007007	inner mitochondrial membrane organization	8/1427	32/23328	0.000539142	0.00571491	0.00397905	Myc/Timm13/Bax/Romo1/Tmem11/Immt/Oma1/Opa1	8
GO:0045577	regulation of B cell differentiation	8/1427	32/23328	0.000539142	0.00571491	0.00397905	Syk/Cd24a/Id2/Xbp1/Zfp36l1/Zfp36l2/Mmp14/Sfrp1	8
GO:0071354	cellular response to interleukin-6	8/1427	32/23328	0.000539142	0.00571491	0.00397905	Sbno2/Il6/Selp/Spi1/Cebpa/Rela/Stat3/Gab1	8
GO:0090075	relaxation of muscle	8/1427	32/23328	0.000539142	0.00571491	0.00397905	Adora2b/Pawr/Akap6/Ttn/Gucy1a1/P2ry1/Kcnj2/Pln	8
GO:1902905	positive regulation of supramolecular fiber organization	25/1427	200/23328	0.000545121	0.0057674	0.0040156	Ccn2/Sdc4/Icam1/Gda/Plek/Rhoc/Cav3/Arf6/Cdc42ep4/Arpc1b/Myo1c/Vasp/Fes/Cttn/Sh3pxd2b/S100a10/Pfn1/Synpo/Tesk1/Met/Mtss1/Ckap5/Mylk3/Prox1/Lmod3	25
GO:0000266	mitochondrial fission	10/1427	48/23328	0.000548638	0.005772	0.0040188	Mief2/Mfn1/Tmem135/Mff/Slc25a46/Dcn/Opa1/Dnm1l/Mtfp1/Lpin1	10
GO:0045429	positive regulation of nitric oxide biosynthetic process	10/1427	48/23328	0.000548638	0.005772	0.0040188	Ptx3/Agt/Il6/Il1b/Icam1/Ptgs2/Hsp90aa1/Tlr2/Mapk9/Aif1	10
GO:1902622	regulation of neutrophil migration	10/1427	48/23328	0.000548638	0.005772	0.0040188	Il1b/Thbs4/Adam8/C5ar1/Myd88/Il1r1/Pawr/Jam3/Dnm1l/Cd74	10
GO:0070997	neuron death	43/1427	416/23328	0.000553871	0.00581616	0.00404955	Hmox1/Agt/Cxcl2/Il6/Mt1/Il1b/Atf4/Adam8/Btg2/Clcf1/Tnfrsf1a/Ngf/Cebpb/Tgfb2/C5ar1/Ccl3/Bcl2l1/Ptprf/Crlf1/Csf1/Ubb/Tox3/Picalm/Hdac7/Gapdh/Bax/Stat3/Egln2/Pawr/Xrcc2/Stambp/Wnt5a/Oxr1/Ndufs4/Vegfa/Igf1/Nmnat1/Fbxw7/Ghr/Pm20d1/Neo1/Nqo2/Ppara	43
GO:0009267	cellular response to starvation	21/1427	156/23328	0.00055515	0.00581872	0.00405133	Angptl4/Inhbb/Atf4/Cdkn1a/Zc3h12a/Klf10/Gabarapl1/Xbp1/Pdk4/Slc2a1/Mybbp1a/Glul/Vps41/Fads1/Dsc2/Rnase4/Rragd/Fnip1/Ppara/Prkaa2/Slc38a3	21
GO:0043535	regulation of blood vessel endothelial cell migration	15/1427	94/23328	0.000562563	0.00588187	0.0040953	Hmox1/Thbs1/Hspb1/Ptgs2/Map2k3/Epha2/Hdac7/Tgfb1/Spred1/Prcp/Vegfa/Igf1/Fbxw7/Hdac9/Meox2	15
GO:1901222	regulation of NIK/NF-kappaB signaling	16/1427	104/23328	0.000567603	0.00588187	0.0040953	Agt/Sphk1/Cd14/Il1b/Litaf/Zc3h12a/Tlr2/Hdac7/Rela/Nlrp3/Actn4/Prdx1/Tcim/Tlr3/Lims1/Nr3c2	16
GO:1902106	negative regulation of leukocyte differentiation	16/1427	104/23328	0.000567603	0.00588187	0.0040953	Fgl2/Myc/Il4ra/Fstl3/Zc3h12a/Id2/Smad7/Ubash3b/Socs1/Rara/Tjp2/Nme2/Zc3h8/Fbxw7/Sfrp1/Cd74	16
GO:0007204	positive regulation of cytosolic calcium ion concentration	36/1427	330/23328	0.000568181	0.00588187	0.0040953	Cxcl1/Agt/Cxcl2/Il1b/Ccr1/Ngf/Tgfb2/Tgm2/Cd24a/C5ar1/Ccl3/Cav3/Ubash3b/P2ry2/Gpr35/Bax/Tgfb1/Pawr/Synpo/Akap6/Ank2/Asph/Ryr2/Cacna2d1/Trdn/Trpc3/Grm1/Selenot/Ackr4/Casq2/Casq1/Dhrs7c/P2ry1/Gpr157/Agtr1a/Pln	36
GO:0048872	homeostasis of number of cells	36/1427	330/23328	0.000568181	0.00588187	0.0040953	Ccl2/Cxcl5/Hmox1/Bcr/Il6/Lilrb4a/Tgfb2/Cd24a/Id2/Csf1/Zfp36l1/Ripk3/Spns2/Nle1/Spi1/Hamp/Tnfaip3/Bax/Stat3/Tgfb1/Rps19/Sh2b3/Hcls1/Zbtb7a/Sox9/Zc3h8/Jam3/Prdx1/Bmi1/Ank1/Exoc6/Vegfa/B2m/Gpam/Stat1/Cd74	36
GO:0001562	response to protozoan	9/1427	40/23328	0.000568504	0.00588187	0.0040953	Ier3/Bcl3/Il4ra/Il6/Myd88/Slc11a1/Gbp7/Iigp1/Irgm2	9
GO:0034105	positive regulation of tissue remodeling	9/1427	40/23328	0.000568504	0.00588187	0.0040953	Adam8/Syk/Ahsg/Tmbim1/Bax/B4galt1/Idua/Ppargc1b/Tmem64	9
GO:0001822	kidney development	35/1427	318/23328	0.000572528	0.00590412	0.00411079	Agt/Myc/Adamts1/Zbtb16/Tgfb2/Itga3/Id2/Smad7/Vcan/Crlf1/Odc1/Rdh10/Nle1/Basp1/Id3/Bax/Rara/Tgfb1/Sox9/Smad6/Wnt5a/Mtss1/Pbx1/Kank2/Rrm2b/Nek1/Rarb/Vegfa/Zfp950/Ptcd2/Sfrp1/Cc2d2a/Klf15/Agtr1a/Epha4	35
GO:0006470	protein dephosphorylation	28/1427	235/23328	0.000572756	0.00590412	0.00411079	Dusp5/Rcan1/Ppp1r15a/Dusp27/Ubash3b/Ptprf/Vcan/Ctdp1/Dusp4/Ptpn12/Ptpn1/Tgfb1/Pawr/Ptpn23/Ptbp1/Ppm1j/Ptp4a2/Sdhaf2/Epm2a/Cdc14b/Pptc7/Rprd1a/Cmya5/Ppp2r5c/Ppp2r3a/Nceh1/Ppm1k/Pdp2	28
GO:0009116	nucleoside metabolic process	13/1427	75/23328	0.000575321	0.00590887	0.0041141	Aprt/Upp1/Nme2/Mfn1/Prps2/Adk/Adal/Dguok/Ak1/Opa1/Nt5c3/Ak3/Rhoq	13
GO:1903670	regulation of sprouting angiogenesis	13/1427	75/23328	0.000575321	0.00590887	0.0041141	Hmox1/Thbs1/Itga5/Ptgs2/Hdac7/Glul/Spred1/Synj2bp/Vegfa/Fbxw7/Hdac9/Meox2/Agtr1a	13
GO:0055074	calcium ion homeostasis	49/1427	493/23328	0.000579977	0.00594583	0.00413983	Ccl2/Cxcl1/Agt/Cxcl2/Il1b/Atf4/Ccr1/Ngf/Tgfb2/Tgm2/Gnas/Cd24a/C5ar1/Ccl3/Cav3/Ubash3b/P2ry2/Anxa7/Gpr35/Bax/Tgfb1/Pawr/Synpo/Akap6/Ank2/Immt/Asph/Tmem64/Ryr2/1600014C10Rik/Wnt5a/Cacna2d1/Trdn/Nptn/Gtf2i/Hexb/Trpc3/Stc2/Grm1/Selenot/Tmco1/Ackr4/Casq2/Casq1/Dhrs7c/P2ry1/Gpr157/Agtr1a/Pln	49
GO:0046425	regulation of receptor signaling pathway via JAK-STAT	22/1427	168/23328	0.000608574	0.00622763	0.00433604	Cxcl5/Socs3/Agt/Bcl3/Il6/Clcf1/Tnfrsf1a/Crlf1/Socs1/Osm/Cyp1b1/Sh2b3/Hcls1/Pibf1/Cnot7/Nlk/Csf1r/Il10rb/Igf1/Ghr/Il15/Agtr1a	22
GO:0072659	protein localization to plasma membrane	33/1427	295/23328	0.000610567	0.00623666	0.00434233	Tnfrsf1a/Lgals3/Itga3/Epha2/Cav3/Arf6/Tmbim1/Bcl2l1/Anxa2/Picalm/Ehd4/Tgfb1/S100a10/Mmp14/Fgf13/Bbs2/Ank2/Golph3l/C2cd5/Epb41l3/Epm2a/Fcho2/Ank1/Cacnb2/Cnst/Clasp2/Myadm/Rab3a/Rhoq/Kcnj11/P2ry1/Prepl/Lrrc15	33
GO:0043367	CD4-positive, alpha-beta T cell differentiation	14/1427	85/23328	0.000613243	0.00625263	0.00435345	Bcl3/Il4ra/Il6/Gadd45g/Shb/Zc3h12a/Nfkbiz/Smad7/Relb/Socs1/Nlrp3/Rara/Stat3/Tgfb1	14
GO:0006006	glucose metabolic process	25/1427	202/23328	0.000632045	0.00643266	0.00447879	Myc/Il6/Atf4/Midn/Slc39a14/Cry1/Pfkp/Pdk4/Adora2b/Cox11/Gapdh/Igfbp3/Crtc2/Pdhb/Pfkfb1/Oma1/Grb10/Ogt/Igf1/Gpt2/Ppp1r3c/Ppara/Kcnj11/Pfkfb2/Galm	25
GO:0009100	glycoprotein metabolic process	36/1427	332/23328	0.000635308	0.00645418	0.00449378	Ptx3/Hbegf/Phlda1/B4galt5/Gfpt2/Ugdh/Gcnt2/Galnt16/Spock2/Sec1/B3gnt3/St3gal1/Tmem258/Tnip1/Fut2/Pawr/Mustn1/B4galt1/Chst11/Pmm1/Plod3/Idua/Cog7/Dpm3/Erp44/Egflam/Magt1/Ogt/Arfgef1/Poglut3/Fktn/Igf1/Fut8/Dcn/Il15/Entpd5	36
GO:0051495	positive regulation of cytoskeleton organization	27/1427	225/23328	0.000637284	0.00646257	0.00449962	Ccn2/Sdc4/Icam1/Gda/Plek/Rhoc/Cav3/Arf6/Cdc42ep4/Azin1/Arpc1b/Pfdn2/Myo1c/Vasp/Fes/Cttn/Sh3pxd2b/S100a10/Pfn1/Synpo/Tesk1/Met/Mtss1/Ckap5/Mylk3/Prox1/Lmod3	27
GO:1902041	regulation of extrinsic apoptotic signaling pathway via death domain receptors	10/1427	49/23328	0.000652004	0.00658805	0.00458699	Serpine1/Hmox1/Thbs1/Icam1/Lgals3/Tmbim1/Bcl2l1/Fem1b/Tnfaip3/Sfrp1	10
GO:1904407	positive regulation of nitric oxide metabolic process	10/1427	49/23328	0.000652004	0.00658805	0.00458699	Ptx3/Agt/Il6/Il1b/Icam1/Ptgs2/Hsp90aa1/Tlr2/Mapk9/Aif1	10
GO:1901605	alpha-amino acid metabolic process	23/1427	180/23328	0.000655719	0.0066137	0.00460484	Atf4/Txnrd1/Gfpt2/Ctps/Fpgs/Odc1/Azin1/Psat1/Hdc/Glul/Plod3/Nos2/Acat1/Aldh5a1/Adi1/Hibadh/Ddo/Mmut/Hibch/Aldh6a1/Mtr/Gpt2/Atcay	23
GO:0051170	import into nucleus	22/1427	169/23328	0.000660094	0.00664589	0.00462726	Agt/Il6/Ptgs2/Cdkn1a/Syk/Tnfrsf1a/Hsp90aa1/Zc3h12a/Lmna/Xbp1/Stat3/Tgfb1/Hcls1/Bag3/Cse1l/Kpna3/Ipo13/Fam53b/Epm2a/Mavs/Appl2/Pkia	22
GO:0050867	positive regulation of cell activation	49/1427	496/23328	0.000663284	0.00666606	0.0046413	Ccl2/Thbs1/Ccn2/Nppa/Il4ra/Il6/Il1b/Clec4d/Il33/Adam8/Selp/Pdpn/Clcf1/Egr3/Cdkn1a/Plek/Syk/Zbtb16/Shb/Hsp90aa1/Nfkbiz/Cd24a/Myd88/Crlf2/Tnip2/Xbp1/Socs1/Adora2b/Hamp/Cebpa/Nlrp3/Rara/Tgfb1/Mmp14/Fgr/Sart1/H2-DMa/Adk/Bmi1/Aif1/Wnt5a/Igf1/Gpam/Il15/Cd74/Sh3kbp1/Ighm/H2-Aa/Shld1	49
GO:0045672	positive regulation of osteoclast differentiation	8/1427	33/23328	0.000673876	0.00674927	0.00469924	Ccr1/Gnas/Ccl3/Klf10/Csf1/Ppargc1b/Tmem64/Csf1r	8
GO:0010639	negative regulation of organelle organization	43/1427	420/23328	0.000673966	0.00674927	0.00469924	Ier3/Dbn1/Mid1ip1/Tmsb10/Kank1/Cav3/Capg/Lmna/Tlr2/Eps8/Osm/H3f3b/Spi1/Trim54/Lima1/Pfn1/Bag3/Noc2l/Met/Fgf13/Mfn1/Pfn4/Fhod3/Tbc1d7/Xrcc5/Mcm2/Oma1/Tmem14a/Kank2/Arfgef1/Tbc1d4/Ube2b/Igf1/Clasp2/Opa1/Add3/Dnm1l/Tmod4/Myadm/Rps6ka2/H1f9/Clasp1/Lmod3	43
GO:0043406	positive regulation of MAP kinase activity	27/1427	226/23328	0.000682538	0.0068053	0.00473824	Thbs1/Agt/Il1b/Adam8/Gadd45g/Map3k6/Syk/Map2k3/Cd24a/Gdf15/Il1rn/Ptpn1/Pik3r5/Tgfb1/Adam9/Met/Wnt5a/Vegfa/Grm1/Igf1/Gab1/Ghr/Stk39/Cd74/Fgd4/Ighm/Epha4	27
GO:0000768	syncytium formation by plasma membrane fusion	12/1427	67/23328	0.000683195	0.0068053	0.00473824	Sbno2/Il4ra/Adam8/Cav3/Cd53/Gdf15/Plekho1/Myh9/Adam9/Neo1/Cxcl9/Stat1	12
GO:0140253	cell-cell fusion	12/1427	67/23328	0.000683195	0.0068053	0.00473824	Sbno2/Il4ra/Adam8/Cav3/Cd53/Gdf15/Plekho1/Myh9/Adam9/Neo1/Cxcl9/Stat1	12
GO:0042593	glucose homeostasis	31/1427	273/23328	0.000684643	0.00680766	0.00473989	Il6/Icam1/Cav3/Igf1r/Slc39a14/Xbp1/Cry1/Pdk4/Gprc5b/Cebpa/Pim3/Stat3/Ncor2/Aacs/Crtc2/Met/Tra2b/Sybu/Zbtb20/Ogt/Pde4c/Prcp/Igf1/Selenot/Appl2/Oxct1/Aqp4/Prkaa2/Crhr2/Klf15/Igfbp5	31
GO:0006953	acute-phase response	9/1427	41/23328	0.000689312	0.0068299	0.00475537	Serpina3n/Plscr1/Il6/Il1b/Hp/Ptgs2/Ahsg/Il1rn/Stat3	9
GO:0030225	macrophage differentiation	9/1427	41/23328	0.000689312	0.0068299	0.00475537	Id2/Csf1/Tlr2/Spi1/Cebpa/Tgfb1/Hcls1/Vegfa/Il15	9
GO:0031667	response to nutrient levels	37/1427	346/23328	0.000698966	0.00691336	0.00481348	Angptl4/Inhbb/Atf4/Pim1/Cdkn1a/Zc3h12a/Ldlr/Klf10/Gdf15/Gabarapl1/Xbp1/Pdk4/Slc2a1/Eif4ebp1/Fes/Plec/Mybbp1a/Glul/Aacs/Cdkn2d/Bbs2/Tmem135/Vps41/Oma1/Fads1/Kank2/Dsc2/Rnase4/Agl/Rragd/Fnip1/Appl2/Ppara/Stat1/Bche/Prkaa2/Slc38a3	37
GO:0002726	positive regulation of T cell cytokine production	6/1427	19/23328	0.000704353	0.00694221	0.00483357	Il6/Il1b/Arid5a/Il1r1/Nlrp3/B2m	6
GO:0035994	response to muscle stretch	6/1427	19/23328	0.000704353	0.00694221	0.00483357	Ankrd2/Ankrd1/Cav3/Rela/Ttn/Ryr2	6
GO:0052547	regulation of peptidase activity	43/1427	421/23328	0.000707384	0.00695986	0.00484586	Serpine1/Serpina3n/Timp1/S100a9/Thbs1/S100a8/Plaur/Agt/Ccn2/Myc/Il6/Ptgs2/Syk/Ngf/Ahsg/Mical1/Por/Nle1/Picalm/Nlrp3/Gapdh/Sfn/Bax/Stat3/Pi15/Pawr/Cryab/Furin/Cdkn2d/Ecm1/Asph/Serpinb9/Mapk9/Wfdc1/Dele1/Vegfa/Igf1/Fnip1/Timp2/Stat1/Cyfip2/Antxr1/Epha4	43
GO:0006520	cellular amino acid metabolic process	29/1427	250/23328	0.000713554	0.0070083	0.00487959	Atf4/Txnrd1/Gfpt2/Ctps/Fpgs/Odc1/Azin1/Psat1/Hdc/Vars/Glul/Plod3/Tarsl2/Nos2/Acat1/Qrsl1/Aldh5a1/Adi1/Hibadh/Ddo/Mmut/Hibch/Aldh6a1/Aasdh/Mtr/Gpt2/Pm20d1/Lars2/Atcay	29
GO:0033500	carbohydrate homeostasis	31/1427	274/23328	0.000727851	0.00713624	0.00496867	Il6/Icam1/Cav3/Igf1r/Slc39a14/Xbp1/Cry1/Pdk4/Gprc5b/Cebpa/Pim3/Stat3/Ncor2/Aacs/Crtc2/Met/Tra2b/Sybu/Zbtb20/Ogt/Pde4c/Prcp/Igf1/Selenot/Appl2/Oxct1/Aqp4/Prkaa2/Crhr2/Klf15/Igfbp5	31
GO:0010575	positive regulation of vascular endothelial growth factor production	7/1427	26/23328	0.00074118	0.00720406	0.00501589	Il6/Il1b/Atf4/Ptgs2/C5ar1/Adora2b/Cyp1b1	7
GO:0045723	positive regulation of fatty acid biosynthetic process	7/1427	26/23328	0.00074118	0.00720406	0.00501589	Agt/Il1b/Mid1ip1/Ptgs2/Mapk9/Lpgat1/Cd74	7
GO:0070168	negative regulation of biomineral tissue development	7/1427	26/23328	0.00074118	0.00720406	0.00501589	Ccr1/Ahsg/Tgfb1/Srgn/Sox9/Ecm1/Aspn	7
GO:0070584	mitochondrion morphogenesis	7/1427	26/23328	0.00074118	0.00720406	0.00501589	Bcl2l1/Bax/Mfn1/Immt/Mff/Opa1/Dnm1l	7
GO:0110150	negative regulation of biomineralization	7/1427	26/23328	0.00074118	0.00720406	0.00501589	Ccr1/Ahsg/Tgfb1/Srgn/Sox9/Ecm1/Aspn	7
GO:0010976	positive regulation of neuron projection development	39/1427	372/23328	0.00074711	0.00724916	0.00504729	Cxcl5/S100a9/Tnfrsf12a/Agt/Hspb1/Sphk1/Ankrd1/Il6/Adamts1/Dbn1/Ngf/Itga3/Cd24a/Ptprf/Igf1r/Eef2k/P2ry2/Picalm/Gprc5b/Sema7a/Fes/Nme2/Ptbp1/Ddx56/Met/Mfn1/Tmem30a/Qk/Wnt5a/Fig4/Rab21/Vegfa/Opa1/Dnm1l/Plxnb1/Tmem106b/Cpeb3/Vldlr/Epha4	39
GO:0001508	action potential	19/1427	138/23328	0.000755125	0.00730171	0.00508387	Cav3/P2rx5/Kcne4/Gpr35/Pawr/Fgf13/Ank2/Kcnd3/Ryr2/Cacna2d1/Cacnb2/Dsc2/Gpd1l/Scn7a/Clcn1/Kcnj5/Kcnd2/Kcnj2/Rnf207	19
GO:0071887	leukocyte apoptotic process	19/1427	138/23328	0.000755125	0.00730171	0.00508387	Myc/Il6/Adam8/Lgals3/Tgfb2/Cd24a/Plekho2/Ripk3/Lmbr1l/Pdcd7/Bax/Hcls1/Noc2l/Serpinb9/Zc3h8/Wnt5a/Fnip1/Gpam/Cd74	19
GO:0043370	regulation of CD4-positive, alpha-beta T cell differentiation	10/1427	50/23328	0.000770919	0.00742886	0.0051724	Il4ra/Il6/Shb/Zc3h12a/Nfkbiz/Smad7/Socs1/Nlrp3/Rara/Tgfb1	10
GO:0046128	purine ribonucleoside metabolic process	10/1427	50/23328	0.000770919	0.00742886	0.0051724	Aprt/Nme2/Mfn1/Adk/Adal/Ak1/Opa1/Nt5c3/Ak3/Rhoq	10
GO:0110020	regulation of actomyosin structure organization	16/1427	107/23328	0.000780776	0.00750544	0.00522572	Ccn2/Sdc4/Rhoc/Cav3/Sh3pxd2b/S100a10/Pfn1/Synpo/Actg1/Tesk1/Met/Kank2/Clasp2/Mylk3/Prox1/Clasp1	16
GO:0031348	negative regulation of defense response	27/1427	228/23328	0.000781538	0.00750544	0.00522572	Socs3/Ier3/Fgl2/Bcr/Ccr1/Il1r2/Tnfrsf1a/Zc3h12a/Ldlr/Tnfaip6/Cd24a/Irak3/Hamp/Tnfaip3/Nlrp3/Metrnl/Rps19/Rabgef1/Gpatch3/Cnot7/Serpinb9/Sec14l1/Wfdc1/Igf1/Appl2/Ppara/Mill2	27
GO:0046637	regulation of alpha-beta T cell differentiation	12/1427	68/23328	0.000784136	0.00751368	0.00523146	Il4ra/Il6/Syk/Zbtb16/Shb/Zc3h12a/Nfkbiz/Smad7/Socs1/Nlrp3/Rara/Tgfb1	12
GO:0045216	cell-cell junction organization	25/1427	205/23328	0.000785071	0.00751368	0.00523146	Agt/Il1b/Snai1/Tgfb2/Rhoc/Epha2/Pard6b/Smad7/Hdac7/Myo1c/Zfp703/Tgfb1/Vcl/Tjp2/Ptpn23/Actg1/Actn4/Jam3/Csf1r/Epb41l3/Gnpat/Mtss1/Vegfa/Lims1/Epha4	25
GO:0019217	regulation of fatty acid metabolic process	15/1427	97/23328	0.000789018	0.00753861	0.00524882	Agt/Il1b/Mid1ip1/Ptgs2/Eif6/Pdk4/Sox9/Pibf1/Mapk9/Lpgat1/Appl2/Etfbkmt/Ppara/Cd74/Hpgd	15
GO:1903320	regulation of protein modification by small protein conjugation or removal	28/1427	240/23328	0.000798579	0.00759796	0.00529014	Klhl40/Sphk1/Ngf/Hsp90aa1/Zc3h12a/Gnl3/Smad7/Rassf1/Cry1/Fem1b/Dnaja1/Rela/Tnfaip3/Tnip1/Cblb/Rpl11/Cdk9/Tbc1d7/Mapk9/Epm2a/Cdc14b/Ogt/Fbxw7/Dnm1l/Sh3rf2/Ube2d1/Dcun1d2/Ivns1abp	28
GO:0043244	regulation of protein-containing complex disassembly	18/1427	128/23328	0.000799287	0.00759796	0.00529014	Mid1ip1/Plek/Irak3/Capg/Igf1r/Eps8/Trim54/Lima1/Map1s/Fgf13/Asph/Clasp2/Add3/Tmod4/Fyco1/Clasp1/Lmod3/Irgm2	18
GO:0071706	tumor necrosis factor superfamily cytokine production	18/1427	128/23328	0.000799287	0.00759796	0.00529014	Ccl2/Cd14/Adam8/Tnfrsf1a/Zc3h12a/Cd24a/Irak3/Ccl4/Ccl3/Myd88/Tlr2/Tnfaip3/Rara/Tlr3/Ly96/Zbtb20/Mavs/Igf1	18
GO:0006509	membrane protein ectodomain proteolysis	9/1427	42/23328	0.000830266	0.00787911	0.0054859	Timp1/Il1b/Adam8/Myh9/Pacsin3/Adam9/Sh3d19/Erap1/Timp2	9
GO:0070741	response to interleukin-6	8/1427	34/23328	0.000834467	0.00790562	0.00550435	Sbno2/Il6/Selp/Spi1/Cebpa/Rela/Stat3/Gab1	8
GO:1904019	epithelial cell apoptotic process	17/1427	118/23328	0.000837216	0.00791831	0.00551319	Serpine1/Hmox1/Thbs1/Angptl4/Icam1/Ngf/Arf6/Bcl2l1/Igf1r/Tnip2/Xbp1/Zfp36l1/Tnfaip3/Ecscr/Ryr2/Tia1/Igf1	17
GO:0042391	regulation of membrane potential	45/1427	450/23328	0.00083901	0.00792195	0.00551572	Agt/Xirp1/Nppa/Myc/Il6/Fhl1/Dbn1/Cav3/Smad7/Bcl2l1/P2rx5/Clic1/Kcne4/Ubb/Il1rn/Gpr35/Bax/Pawr/Met/Akap6/Fgf13/Mfn1/Ank2/Tmem135/Kcnd3/Ryr2/Akap7/Cacna2d1/Trdn/Cacnb2/Ndufs4/Dsc2/Gpd1l/Dcn/B2m/Casq2/Scn7a/Clcn1/Kcnj5/Kcnd2/Tmem25/Kcnj11/Nr3c2/Kcnj2/Rnf207	45
GO:0009142	nucleoside triphosphate biosynthetic process	13/1427	78/23328	0.000845386	0.00796875	0.00554831	Myc/Atp5k/Ctps/Bcl2l1/Stat3/Tgfb1/Nme2/Atp5e/Slc25a13/Adk/Dguok/Ak1/Ak3	13
GO:0001763	morphogenesis of a branching structure	28/1427	241/23328	0.000852074	0.00801835	0.00558284	Socs3/Agt/Myc/Il6/Il1b/Tnc/Tgm2/Epha2/Cav3/Csf1/Fem1b/Spry2/Rdh10/Rasip1/Tgfb1/Etv5/B4galt1/Mmp14/Sox9/Met/Sema3c/Wnt5a/Pbx1/Vegfa/Igf1/Sfrp1/Prox1/Agtr1a	28
GO:0045446	endothelial cell differentiation	16/1427	108/23328	0.000865511	0.0081176	0.00565195	Agt/Il1b/Icam1/Pdpn/Tnfrsf1a/Myd88/Btg1/Atoh8/Vcl/Tjp2/Met/Plod3/Vegfa/Col15a1/Myadm/Prox1	16
GO:0045639	positive regulation of myeloid cell differentiation	16/1427	108/23328	0.000865511	0.0081176	0.00565195	Ccr1/Gnas/Ccl3/Id2/Klf10/Csf1/Zfp36l1/Fes/Stat3/Tgfb1/Hcls1/Ppargc1b/Tmem64/Csf1r/Stat1/Cd74	16
GO:0051480	regulation of cytosolic calcium ion concentration	39/1427	375/23328	0.000870425	0.00815008	0.00567456	Cxcl1/Agt/Cxcl2/Il1b/Ccr1/Ngf/Tgfb2/Tgm2/Cd24a/C5ar1/Ccl3/Cav3/Ubash3b/P2ry2/Gpr35/Bax/Tgfb1/Pawr/Synpo/Akap6/Ank2/Asph/Tmem64/Ryr2/Wnt5a/Cacna2d1/Trdn/Gtf2i/Trpc3/Grm1/Selenot/Ackr4/Casq2/Casq1/Dhrs7c/P2ry1/Gpr157/Agtr1a/Pln	39
GO:0009144	purine nucleoside triphosphate metabolic process	14/1427	88/23328	0.000875192	0.00816749	0.00568668	Myc/Atp5k/Bcl2l1/Stat3/Tgfb1/Nme2/Atp5e/Mfn1/Slc25a13/Adk/Dguok/Opa1/Ak3/Rhoq	14
GO:0035914	skeletal muscle cell differentiation	14/1427	88/23328	0.000875192	0.00816749	0.00568668	Ankrd2/Klhl40/Ankrd1/Myc/Maff/Btg2/Egr2/Scx/Sap30/Lemd2/Cops2/Hlf/Rbfox1/Asb2	14
GO:0032652	regulation of interleukin-1 production	15/1427	98/23328	0.000879901	0.00818424	0.00569835	Hspb1/Sphk1/Il6/Il1r2/Zc3h12a/Ccl3/Tlr2/Tnfaip3/Nlrp3/Trim16/Stat3/Wnt5a/Igf1/Mndal/Aqp4	15
GO:1901657	glycosyl compound metabolic process	15/1427	98/23328	0.000879901	0.00818424	0.00569835	Aprt/Akr1b8/Upp1/Nme2/Mfn1/Prps2/Adk/Adal/Dguok/Ak1/Opa1/Akr1c14/Nt5c3/Ak3/Rhoq	15
GO:0032388	positive regulation of intracellular transport	23/1427	184/23328	0.000890238	0.00824896	0.00574341	Ccl2/Il6/Ptgs2/Tnfrsf1a/Hsp90aa1/Zc3h12a/Anxa2/Xbp1/Plk3/Myo1c/Sfn/Tgfb1/Ptpn23/Hcls1/Bag3/Asph/C2cd5/Tmem30a/Zfand1/Rab21/Mavs/Fbxw7/Pcm1	23
GO:2001235	positive regulation of apoptotic signaling pathway	23/1427	184/23328	0.000890238	0.00824896	0.00574341	S100a9/Thbs1/Tnfrsf12a/S100a8/Plaur/Agt/Plscr1/Myc/Inhbb/Tgfb2/Ltbr/Ubb/Ripk3/Osm/Pdcd7/Bax/Rpl11/Mapk9/Prkra/Fbxw7/Dnm1l/Steap3/Sfrp1	23
GO:0019216	regulation of lipid metabolic process	38/1427	363/23328	0.000891264	0.00824896	0.00574341	Angptl4/Agt/Sphk1/Il1b/Mid1ip1/Ptgs2/Snai1/Ldlr/Id2/Eif6/Igf1r/Por/Pdk4/Rdh10/Adora2b/Pik3r5/Tgfb1/Fgr/Sox9/Pibf1/Lpcat1/Mapk9/Thrsp/Rbl2/Lpgat1/Zbtb20/Igf1/Appl2/Gpam/Etfbkmt/Ppara/Fitm2/Prkaa2/Cd74/Ces1d/Prox1/Hpgd/Agtr1a	38
GO:0042058	regulation of epidermal growth factor receptor signaling pathway	12/1427	69/23328	0.000897231	0.00827692	0.00576287	Hbegf/Plaur/Agt/Nppa/Ereg/Ptprf/Mvp/Rhbdf1/Ptpn12/Cblb/Aplp2/Fbxw7	12
GO:0045428	regulation of nitric oxide biosynthetic process	12/1427	69/23328	0.000897231	0.00827692	0.00576287	Ptx3/Agt/Il6/Il1b/Icam1/Ptgs2/Hsp90aa1/Zc3h12a/Tlr2/Mapk9/Aif1/Igf1	12
GO:0032330	regulation of chondrocyte differentiation	10/1427	51/23328	0.00090711	0.00835434	0.00581678	Ccn2/Zbtb16/Smad7/Por/Rela/Mustn1/Sox9/Rarb/Efemp1/Adamts7	10
GO:0000187	activation of MAPK activity	17/1427	119/23328	0.000922194	0.00845928	0.00588985	Thbs1/Agt/Il1b/Syk/Map2k3/Gdf15/Ptpn1/Met/Wnt5a/Grm1/Igf1/Gab1/Ghr/Stk39/Cd74/Fgd4/Ighm	17
GO:0070231	T cell apoptotic process	11/1427	60/23328	0.000923023	0.00845928	0.00588985	Adam8/Lgals3/Tgfb2/Ripk3/Lmbr1l/Pdcd7/Bax/Serpinb9/Zc3h8/Wnt5a/Gpam	11
GO:1905517	macrophage migration	11/1427	60/23328	0.000923023	0.00845928	0.00588985	Ccl2/Thbs1/Lgals3/C5ar1/Ccl3/Csf1/Emilin1/Gpr35/Mcoln2/Mmp14/Csf1r	11
GO:0030336	negative regulation of cell migration	31/1427	278/23328	0.000925531	0.00846846	0.00589623	Serpine1/Timp1/Thbs1/Bcr/Il33/Has1/Kank1/Apex1/Il1rn/Emilin1/Cyp1b1/Stat3/Igfbp3/Tgfb1/Ptpn23/Arhgdia/Rabgef1/Cd63/Spred1/Adgrg1/Adam15/Aif1/Synj2bp/Clasp2/Dcn/Sfrp1/Cd74/Meox2/Osbpl8/Clasp1/Igfbp5	31
GO:0009205	purine ribonucleoside triphosphate metabolic process	13/1427	79/23328	0.000956213	0.00873496	0.00608179	Myc/Atp5k/Bcl2l1/Stat3/Tgfb1/Nme2/Atp5e/Mfn1/Slc25a13/Dguok/Opa1/Ak3/Rhoq	13
GO:2000146	negative regulation of cell motility	32/1427	291/23328	0.000977351	0.00890865	0.00620272	Serpine1/Timp1/Thbs1/Bcr/Il33/Has1/Kank1/Apex1/Il1rn/Emilin1/Cyp1b1/Stat3/Igfbp3/Tgfb1/Ptpn23/Arhgdia/Rabgef1/Cd63/Spred1/Adgrg1/Adam15/Aif1/Synj2bp/Clasp2/Dcn/Sfrp1/Cd74/Meox2/Osbpl8/Frmd5/Clasp1/Igfbp5	32
GO:0043271	negative regulation of ion transport	22/1427	174/23328	0.000978397	0.00890865	0.00620272	Thbs1/Rrad/Il1b/Atf4/Icam1/Ptgs2/Tgfb2/Cav3/Kcne4/Il1rn/Pacsin3/Hamp/Gpr35/Tgfb1/Pawr/Trdn/Nedd4/Maob/Casq2/Stk39/Crhr2/Pln	22
GO:0032620	interleukin-17 production	9/1427	43/23328	0.000993783	0.0090195	0.0062799	Sphk1/Il6/Arid5a/Slc7a5/Myd88/Tlr2/Osm/Tgfb1/Il15	9
GO:0070232	regulation of T cell apoptotic process	9/1427	43/23328	0.000993783	0.0090195	0.0062799	Adam8/Lgals3/Tgfb2/Ripk3/Pdcd7/Serpinb9/Zc3h8/Wnt5a/Gpam	9
GO:0032680	regulation of tumor necrosis factor production	17/1427	120/23328	0.00101441	0.00919184	0.00639989	Ccl2/Cd14/Tnfrsf1a/Zc3h12a/Cd24a/Irak3/Ccl4/Ccl3/Myd88/Tlr2/Tnfaip3/Rara/Tlr3/Ly96/Zbtb20/Mavs/Igf1	17
GO:0030512	negative regulation of transforming growth factor beta receptor signaling pathway	12/1427	70/23328	0.00102359	0.00919317	0.00640082	Rasl11b/Smad7/Xbp1/Vasn/Spry2/Tsku/Emilin1/Spred1/Zbtb7a/Smad6/Chst11/Aspn	12
GO:0032922	circadian regulation of gene expression	12/1427	70/23328	0.00102359	0.00919317	0.00640082	Atf4/Bhlhe41/Id2/Bhlhe40/Cry1/Relb/Cavin3/Id3/Mybbp1a/Csnk1d/Ogt/Ppara	12
GO:0150076	neuroinflammatory response	12/1427	70/23328	0.00102359	0.00919317	0.00640082	Agt/Sphk1/Il1b/Il33/Ptgs2/Ldlr/C5ar1/Tlr2/Aif1/Tlr3/Igf1/Ifngr2	12
GO:0010719	negative regulation of epithelial to mesenchymal transition	8/1427	35/23328	0.00102437	0.00919317	0.00640082	Tgfb2/Vasn/Spry2/Pawr/Spred1/Sdhaf2/Vegfa/Sfrp1	8
GO:0072538	T-helper 17 type immune response	8/1427	35/23328	0.00102437	0.00919317	0.00640082	Il6/Arid5a/Zc3h12a/Nfkbiz/Smad7/Nlrp3/Stat3/Tgfb1	8
GO:0086091	regulation of heart rate by cardiac conduction	8/1427	35/23328	0.00102437	0.00919317	0.00640082	Kcne4/Ank2/Kcnd3/Cacna2d1/Cacnb2/Dsc2/Kcnj5/Kcnj2	8
GO:0032386	regulation of intracellular transport	35/1427	329/23328	0.00105166	0.00942301	0.00656085	Ccl2/Ier3/Il6/Dbn1/Ptgs2/Tnfrsf1a/Hsp90aa1/Zc3h12a/Anxa2/Xbp1/Plk3/Myo1c/Sfn/Ptpn1/Tgfb1/Ptpn23/Hcls1/Rangap1/Cryab/Bag3/Rnf139/Asph/C2cd5/Tmem30a/Zfand1/Epm2a/Rab21/Ogt/Erlec1/Mavs/Fbxw7/Pcm1/Reep1/Pkia/Pln	35
GO:0032231	regulation of actin filament bundle assembly	16/1427	110/23328	0.00105859	0.00945495	0.00658309	Ccn2/Sdc4/Dbn1/Plek/Rhoc/Sh3pxd2b/S100a10/Pfn1/Synpo/Actg1/Tesk1/Met/Mtss1/Kank2/Clasp2/Clasp1	16
GO:2000106	regulation of leukocyte apoptotic process	16/1427	110/23328	0.00105859	0.00945495	0.00658309	Myc/Adam8/Lgals3/Tgfb2/Cd24a/Ripk3/Pdcd7/Bax/Hcls1/Noc2l/Serpinb9/Zc3h8/Wnt5a/Fnip1/Gpam/Cd74	16
GO:0032481	positive regulation of type I interferon production	10/1427	52/23328	0.00106242	0.00945876	0.00658574	Cd14/Sting1/Syk/Myd88/Tlr2/Polr3d/Tlr3/Zbtb20/Mavs/Stat1	10
GO:0042307	positive regulation of protein import into nucleus	10/1427	52/23328	0.00106242	0.00945876	0.00658574	Il6/Ptgs2/Tnfrsf1a/Hsp90aa1/Zc3h12a/Xbp1/Tgfb1/Hcls1/Bag3/Mavs	10
GO:0042035	regulation of cytokine biosynthetic process	5/1427	14/23328	0.00106857	0.00945876	0.00658574	Inhbb/Ereg/Syk/Map2k3/Tia1	5
GO:0051284	positive regulation of sequestering of calcium ion	5/1427	14/23328	0.00106857	0.00945876	0.00658574	Tgfb2/Tgfb1/Ryr2/Trdn/Casq2	5
GO:2001279	regulation of unsaturated fatty acid biosynthetic process	5/1427	14/23328	0.00106857	0.00945876	0.00658574	Il1b/Ptgs2/Pibf1/Mapk9/Cd74	5
GO:1903829	positive regulation of cellular protein localization	34/1427	317/23328	0.00106912	0.00945876	0.00658574	Ccl2/Il6/Ptgs2/Tnfrsf1a/Lgals3/Tgfb2/Hsp90aa1/Itga3/Zc3h12a/Epha2/Gnl3/Arf6/Xbp1/Plk3/Myo1c/Sfn/Tgfb1/Hcls1/Bag3/Asph/C2cd5/Tmem30a/Zfand1/Synj2bp/Ogt/Cnst/Gpd1l/Mavs/Vegfa/Clasp2/Fbxw7/Pcm1/Prkaa2/Kcnj11	34
GO:0016052	carbohydrate catabolic process	19/1427	142/23328	0.00107168	0.00946649	0.00659112	Ier3/Myc/Eif6/Pfkp/Gapdh/Stat3/Zbtb7a/Dhtkd1/Zbtb20/Ogt/Hexb/Igf1/Agl/Prxl2c/Ppara/Prkaa2/Entpd5/Pfkfb2/Galm	19
GO:0030183	B cell differentiation	20/1427	153/23328	0.00107756	0.00950347	0.00661687	Bcl3/Il6/Clcf1/Syk/Cd24a/Id2/Xbp1/Zfp36l1/Hdac7/Tnfaip3/Bax/Zfp36l2/Mmp14/Zbtb7a/Lfng/Fnip1/Irf2bp2/Hdac9/Sfrp1/Ighm	20
GO:0046889	positive regulation of lipid biosynthetic process	15/1427	100/23328	0.00108842	0.00958425	0.00667311	Agt/Il1b/Mid1ip1/Ptgs2/Ldlr/Igf1r/Por/Rdh10/Adora2b/Mapk9/Lpgat1/Zbtb20/Igf1/Gpam/Cd74	15
GO:0034504	protein localization to nucleus	32/1427	293/23328	0.00109535	0.00963018	0.00670509	Agt/Il6/Ptgs2/Cdkn1a/Syk/Tnfrsf1a/Zbtb16/Tgfb2/Hsp90aa1/Zc3h12a/Lmna/Xbp1/Rrs1/Stat3/Tgfb1/Hcls1/Rangap1/Rpl11/Glul/Bag3/Zbtb7a/Sox9/Cse1l/Kpna3/Ipo13/Fam53b/Epm2a/Ogt/Mavs/Appl2/Osbpl8/Pkia	32
GO:0007044	cell-substrate junction assembly	14/1427	90/23328	0.00109771	0.00963579	0.006709	Sdc4/Itga5/Bcr/Actn1/Plec/Cttn/Vcl/S100a10/Mmp14/Actg1/Vegfa/Clasp2/Lims1/Clasp1	14
GO:0002688	regulation of leukocyte chemotaxis	17/1427	121/23328	0.00111434	0.00976659	0.00680007	Ccl2/Serpine1/Thbs1/Il1b/Thbs4/Ccr1/Ccl4/C5ar1/Csf1/Jam3/Csf1r/Aif1/Wnt5a/Vegfa/Dnm1l/Stk39/Cd74	17
GO:2000116	regulation of cysteine-type endopeptidase activity	27/1427	234/23328	0.00115742	0.0101232	0.0070484	S100a9/Thbs1/S100a8/Plaur/Ccn2/Myc/Il6/Ptgs2/Syk/Ngf/Mical1/Por/Nle1/Nlrp3/Sfn/Bax/Pawr/Cryab/Cdkn2d/Asph/Mapk9/Dele1/Vegfa/Igf1/Fnip1/Stat1/Cyfip2	27
GO:2001236	regulation of extrinsic apoptotic signaling pathway	21/1427	165/23328	0.00115864	0.0101232	0.0070484	Serpine1/Hmox1/Thbs1/Tnfrsf12a/Agt/Il1b/Icam1/Lgals3/Tgfb2/Lmna/Tmbim1/Bcl2l1/Ltbr/Fem1b/Rela/Tnfaip3/Bax/Cttn/Vegfa/Igf1/Sfrp1	21
GO:0001885	endothelial cell development	12/1427	71/23328	0.00116439	0.0101577	0.00707235	Agt/Il1b/Icam1/Tnfrsf1a/Myd88/Vcl/Tjp2/Met/Plod3/Vegfa/Col15a1/Myadm	12
GO:0022898	regulation of transmembrane transporter activity	30/1427	270/23328	0.00117399	0.0102255	0.00711962	Ccl2/Rrad/Arc/Nppa/Fhl1/Pim1/Cav3/Fxyd5/Kcne4/Ahnak/Gpr35/Akap6/Fgf13/Ank2/Asph/Ryr2/Akap7/Cacna2d1/Trdn/Cacnb2/Gpd1l/Nedd4/Pm20d1/Casq2/Casq1/Stk39/Ifngr2/Kcnj11/Pln/Rnf207	30
GO:1902895	positive regulation of pri-miRNA transcription by RNA polymerase II	9/1427	44/23328	0.00118244	0.0102832	0.00715977	Fosl1/Tgfb2/Gnl3/Spi1/Rela/Atoh8/Stat3/Tgfb1/Smad6	9
GO:0016525	negative regulation of angiogenesis	17/1427	122/23328	0.00122251	0.0105699	0.00735939	Ccl2/Serpine1/Thbs1/Agt/Adamts1/Tgfb2/Epha2/Spry2/Emilin1/Ecscr/Spred1/Synj2bp/Gtf2i/Dcn/Stat1/Crhr2/Meox2	17
GO:0031109	microtubule polymerization or depolymerization	17/1427	122/23328	0.00122251	0.0105699	0.00735939	Mid1ip1/Gda/Cav3/Trim54/Fes/Csnk1d/Cryab/Map1s/Met/Fgf13/Ska2/Ckap5/Mzt1/Clasp2/Tppp/Nedd1/Clasp1	17
GO:0050868	negative regulation of T cell activation	17/1427	122/23328	0.00122251	0.0105699	0.00735939	Sdc4/Fgl2/Il4ra/Lgals3/Cebpb/Zc3h12a/Cd24a/Lrrc32/Smad7/Socs1/Cblb/Tgfb1/Pawr/Zc3h8/Twsg1/Cd74/H2-Aa	17
GO:0031640	killing of cells of other organism	11/1427	62/23328	0.00122411	0.0105699	0.00735939	Ccl2/Cxcl5/Cxcl1/Cxcl2/Syk/Lgals3/Ccl17/Gapdh/Rps19/Romo1/Nos2	11
GO:0014015	positive regulation of gliogenesis	14/1427	91/23328	0.00122565	0.0105699	0.00735939	Myc/Il6/Il1b/Clcf1/Id2/Egr2/Csf1/Tlr2/Rela/Tgfb1/Etv5/Prpf19/Qk/Igf1	14
GO:0006816	calcium ion transport	42/1427	420/23328	0.0012267	0.0105699	0.00735939	Serpine1/Rrad/Agt/Ccn2/Nppa/Icam1/Ccr1/Ptgs2/Lgals3/Ngf/Tgfb2/Ccl4/Cav3/Ubash3b/Ahnak/Pacsin3/Gpr35/Bax/Tgfb1/Mcoln2/Pawr/Akap6/Ank2/Asph/Ryr2/Cacna2d1/Epm2a/Trdn/Cacnb2/Tspan13/Trpc3/Stc2/Igf1/Opa1/Tmco1/Dnm1l/Casq2/Casq1/Dhrs7c/Crhr2/Agtr1a/Pln	42
GO:0051056	regulation of small GTPase mediated signal transduction	30/1427	271/23328	0.00124483	0.0106982	0.00744869	Bcr/Ngf/Tgfb2/Itga3/Kank1/Arf6/Csf1/Spry2/Eps8/Rasip1/Cyth3/Gpr35/Arhgdia/Rabgef1/Kctd10/Adgrg1/Met/Stambp/Arhgef9/Ogt/Kank2/Arfgef1/Ralgapa1/Rtn4r/Ralgapa2/Igf1/Timp2/Rap1gap2/Fgd4/Arhgap18	30
GO:0042832	defense response to protozoan	8/1427	36/23328	0.00124729	0.0106982	0.00744869	Bcl3/Il4ra/Il6/Myd88/Slc11a1/Gbp7/Iigp1/Irgm2	8
GO:1902624	positive regulation of neutrophil migration	8/1427	36/23328	0.00124729	0.0106982	0.00744869	Il1b/Thbs4/Adam8/C5ar1/Il1r1/Pawr/Dnm1l/Cd74	8
GO:0032332	positive regulation of chondrocyte differentiation	6/1427	21/23328	0.00126765	0.0108396	0.00754717	Zbtb16/Smad7/Por/Rela/Mustn1/Sox9	6
GO:0045821	positive regulation of glycolytic process	6/1427	21/23328	0.00126765	0.0108396	0.00754717	Myc/Zbtb20/Igf1/Prxl2c/Prkaa2/Entpd5	6
GO:1903845	negative regulation of cellular response to transforming growth factor beta stimulus	12/1427	72/23328	0.00132086	0.0112604	0.00784015	Rasl11b/Smad7/Xbp1/Vasn/Spry2/Tsku/Emilin1/Spred1/Zbtb7a/Smad6/Chst11/Aspn	12
GO:0042594	response to starvation	22/1427	178/23328	0.00132086	0.0112604	0.00784015	Angptl4/Inhbb/Atf4/Cdkn1a/Zc3h12a/Klf10/Gabarapl1/Xbp1/Pdk4/Slc2a1/Eif4ebp1/Mybbp1a/Glul/Vps41/Fads1/Dsc2/Rnase4/Rragd/Fnip1/Ppara/Prkaa2/Slc38a3	22
GO:0007006	mitochondrial membrane organization	15/1427	102/23328	0.00133711	0.0113816	0.00792456	Ier3/Myc/Hsp90aa1/Bcl2l1/Timm13/Bax/Stat3/Romo1/Tmem11/Mfn1/Immt/Oma1/Tmem14a/Opa1/Mtfp1	15
GO:0051261	protein depolymerization	17/1427	123/23328	0.00133944	0.0113842	0.00792637	Mid1ip1/Plek/Capg/Mical1/Eps8/Trim54/Mical2/Lima1/Map1s/Fgf13/Asph/Clasp2/Add3/Tmod4/Nedd1/Clasp1/Lmod3	17
GO:0045834	positive regulation of lipid metabolic process	21/1427	167/23328	0.00135114	0.0114663	0.0079835	Angptl4/Agt/Il1b/Mid1ip1/Ptgs2/Ldlr/Igf1r/Por/Rdh10/Adora2b/Tgfb1/Fgr/Mapk9/Lpgat1/Zbtb20/Igf1/Gpam/Ppara/Cd74/Ces1d/Agtr1a	21
GO:0042098	T cell proliferation	25/1427	213/23328	0.00136006	0.0115246	0.00802413	Sdc4/Il6/Il1b/Syk/Lgals3/Lilrb4a/Cebpb/Ctps/Cd24a/Lrrc32/Ripk3/Lmbr1l/Bax/Cblb/Tgfb1/Pawr/Slc11a1/Adk/Bmi1/Aif1/Igf1/Gpam/Twsg1/Il15/H2-Aa	25
GO:0055072	iron ion homeostasis	14/1427	92/23328	0.00136583	0.0115561	0.00804603	Lcn2/Hmox1/Myc/Slc39a14/Ftl1/Picalm/Hamp/Slc11a1/Ank1/Hjv/B2m/Steap3/Neo1/Abcb7	14
GO:0002698	negative regulation of immune effector process	18/1427	134/23328	0.00136854	0.0115616	0.00804984	Hmox1/Fgl2/Il4ra/Bcr/Il33/Lgals3/Tgfb2/Zc3h12a/Irak3/Smad7/Tnfaip3/Tgfb1/Rps19/Rabgef1/Gpatch3/Serpinb9/Sec14l1/Mill2	18
GO:0072073	kidney epithelium development	19/1427	145/23328	0.00137792	0.0116234	0.00809287	Agt/Myc/Smad7/Vcan/Crlf1/Basp1/Rara/Tgfb1/Sox9/Smad6/Mtss1/Pbx1/Kank2/Rarb/Vegfa/Sfrp1/Klf15/Agtr1a/Epha4	19
GO:0010256	endomembrane system organization	41/1427	410/23328	0.00139256	0.0117292	0.00816656	S100a9/Plscr1/Tgfb2/Cav3/Lmna/Atp8b1/Plk3/Myh9/Pacsin3/Lman1l/Tmed9/Micall1/Ptbp1/Csnk1d/Srgn/Als2cl/Lemd2/Rab5c/Ank2/Aktip/Pacsin2/Golph3l/Polr2m/Cog7/Epb41l3/Stx17/Trdn/Mtss1/Rtn3/Arfgef1/Fam174b/Laptm4b/Clasp2/Plscr4/Casq1/Rab3a/Reep1/Plscr5/Dnajc28/Cavin2/Clasp1	41
GO:0009101	glycoprotein biosynthetic process	30/1427	273/23328	0.0013977	0.0117549	0.00818447	Hbegf/Phlda1/B4galt5/Gfpt2/Ugdh/Gcnt2/Galnt16/Sec1/B3gnt3/St3gal1/Tmem258/Tnip1/Fut2/Pawr/Mustn1/B4galt1/Chst11/Pmm1/Plod3/Cog7/Dpm3/Magt1/Ogt/Arfgef1/Poglut3/Fktn/Igf1/Fut8/Il15/Entpd5	30
GO:0032760	positive regulation of tumor necrosis factor production	11/1427	63/23328	0.00140246	0.0117597	0.00818782	Ccl2/Cd14/Tnfrsf1a/Ccl4/Ccl3/Myd88/Tlr2/Tlr3/Ly96/Zbtb20/Mavs	11
GO:1903428	positive regulation of reactive oxygen species biosynthetic process	11/1427	63/23328	0.00140246	0.0117597	0.00818782	Ptx3/Agt/Il6/Il1b/Icam1/Ptgs2/Hsp90aa1/Tlr2/Mapk9/Aif1/Ogt	11
GO:0035272	exocrine system development	10/1427	54/23328	0.00143832	0.0120245	0.00837218	Il6/Tgm2/Igf1r/Xbp1/Sox9/Met/Sema3c/Nfib/Igf1/Twsg1	10
GO:0070542	response to fatty acid	10/1427	54/23328	0.00143832	0.0120245	0.00837218	Zc3h12a/Gnas/Ldlr/Tlr2/Pdk4/Id3/Aacs/Sox9/Scd2/Prkaa2	10
GO:0019722	calcium-mediated signaling	25/1427	214/23328	0.00145268	0.0121265	0.00844321	Sphk1/Rcan1/Ccr1/Selp/Syk/Cd24a/Ccl4/Tox3/Ptbp1/Akap6/Ank2/Asph/Ryr2/Trdn/Cmya5/Grm1/Igf1/Ackr4/Casq2/Casq1/3425401B19Rik/Fhl2/Agtr1a/Pln/Irgm2	25
GO:0031330	negative regulation of cellular catabolic process	28/1427	250/23328	0.00149189	0.0123679	0.00861122	Timp1/Hmox1/Klhl40/Tent5b/Hp/Qsox1/Myd88/Anxa2/Rasip1/Hnrnpa0/Tnfaip3/Stat3/Ptbp1/Rpl11/Slc11a1/Furin/Qk/Lrpprc/Ogt/Laptm4b/Erlec1/Vegfa/Nmnat1/Timp2/Etfbkmt/Ybx2/Zkscan3/Epha4	28
GO:0014068	positive regulation of phosphatidylinositol 3-kinase signaling	12/1427	73/23328	0.00149431	0.0123679	0.00861122	Agt/Selp/Tgfb2/Igf1r/Osm/Rara/Hcls1/Fgr/Sox9/Igf1/Dcn/Plxnb1	12
GO:0042274	ribosomal small subunit biogenesis	12/1427	73/23328	0.00149431	0.0123679	0.00861122	Rcl1/Rpl38/Rps28/Wdr46/Nob1/Rrs1/Rps15/Rps16/Rps19/Surf6/Bysl/Xrcc5	12
GO:0001516	prostaglandin biosynthetic process	7/1427	29/23328	0.001497	0.0123679	0.00861122	Sphk1/Il1b/Ptgs2/Pibf1/Mapk9/Pnpla8/Cd74	7
GO:0043032	positive regulation of macrophage activation	7/1427	29/23328	0.001497	0.0123679	0.00861122	Thbs1/Il4ra/Il33/Tnip2/Hamp/Cebpa/Wnt5a	7
GO:0046457	prostanoid biosynthetic process	7/1427	29/23328	0.001497	0.0123679	0.00861122	Sphk1/Il1b/Ptgs2/Pibf1/Mapk9/Pnpla8/Cd74	7
GO:0070296	sarcoplasmic reticulum calcium ion transport	7/1427	29/23328	0.001497	0.0123679	0.00861122	Ank2/Ryr2/Trdn/Casq2/Casq1/Dhrs7c/Pln	7
GO:0009743	response to carbohydrate	24/1427	203/23328	0.0015197	0.0124509	0.00866902	Thbs1/Il1b/Icam1/Igf1r/Slc39a14/Xbp1/Zfp36l1/Pim3/Glul/Aacs/Tra2b/Sybu/Zbtb20/Ogt/Pde4c/Igf1/Selenot/Oxct1/Gpam/Aqp4/Prkaa2/Crhr2/Rps6ka2/Pfkfb2	24
GO:0010715	regulation of extracellular matrix disassembly	5/1427	15/23328	0.00152256	0.0124509	0.00866902	Il6/Pdpn/Tgfb2/Clasp2/Clasp1	5
GO:0042089	cytokine biosynthetic process	5/1427	15/23328	0.00152256	0.0124509	0.00866902	Inhbb/Ereg/Syk/Map2k3/Tia1	5
GO:0042976	activation of Janus kinase activity	5/1427	15/23328	0.00152256	0.0124509	0.00866902	Agt/Socs1/Pibf1/Ghr/Agtr1a	5
GO:0061430	bone trabecula morphogenesis	5/1427	15/23328	0.00152256	0.0124509	0.00866902	Sbno2/Ppargc1b/Vegfa/Sfrp1/Plxnb1	5
GO:0070234	positive regulation of T cell apoptotic process	5/1427	15/23328	0.00152256	0.0124509	0.00866902	Adam8/Tgfb2/Pdcd7/Zc3h8/Wnt5a	5
GO:1903799	negative regulation of production of miRNAs involved in gene silencing by miRNA	5/1427	15/23328	0.00152256	0.0124509	0.00866902	Il6/Zc3h12a/Stat3/Tgfb1/Ncor2	5
GO:0032272	negative regulation of protein polymerization	13/1427	83/23328	0.00152853	0.0124816	0.00869038	Tmsb10/Kank1/Capg/Tlr2/Eps8/Pfn1/Pfn4/Fhod3/Arfgef1/Add3/Tmod4/Myadm/Lmod3	13
GO:0016311	dephosphorylation	38/1427	374/23328	0.00153744	0.0125361	0.00872835	Dusp5/Rcan1/Ppp1r15a/Dusp27/Plek/Tgfb2/Ell/Ubash3b/Ptprf/Vcan/Ctdp1/Ripk3/Dusp4/Ptpn12/Ptpn1/Tgfb1/Pawr/Ptpn23/Ptbp1/Spred1/Plpp2/Ppm1j/Ppargc1b/Ptp4a2/Sdhaf2/Hdhd2/Epm2a/Cdc14b/Cnst/Pptc7/Rprd1a/Cmya5/Ppp2r5c/Ppp2r3a/Nceh1/Sh3rf2/Ppm1k/Pdp2	38
GO:0060560	developmental growth involved in morphogenesis	30/1427	275/23328	0.00156659	0.0127552	0.00888092	Tnfrsf12a/Pak6/Dbn1/Tnc/Ngf/Hsp90aa1/Sema6b/Sema3f/Zfp568/Csf1/Spry2/Rdh10/Picalm/Sema7a/Tgfb1/Cttn/Vcl/Jade2/Sox9/Sema3c/Fgf13/Septin7/Wnt5a/Rab21/Rtn4r/Vegfa/Clasp2/Ppp2r3a/Cyfip2/Sfrp1	30
GO:0070663	regulation of leukocyte proliferation	28/1427	251/23328	0.00158369	0.0128572	0.00895193	Sdc4/Il6/Il1b/Il33/Clcf1/Cdkn1a/Syk/Lgals3/Cebpb/Cd24a/Lrrc32/Myd88/Csf1/Ripk3/Cblb/Tgfb1/Pawr/Csf1r/Adk/Bmi1/Aif1/Igf1/Gpam/Twsg1/Il15/Cd74/Ighm/H2-Aa	28
GO:1901215	negative regulation of neuron death	28/1427	251/23328	0.00158369	0.0128572	0.00895193	Hmox1/Agt/Il6/Mt1/Atf4/Adam8/Btg2/Clcf1/Ngf/Cebpb/C5ar1/Bcl2l1/Crlf1/Csf1/Tox3/Hdac7/Bax/Stat3/Xrcc2/Stambp/Oxr1/Vegfa/Igf1/Nmnat1/Ghr/Pm20d1/Neo1/Ppara	28
GO:0045668	negative regulation of osteoblast differentiation	11/1427	64/23328	0.00160157	0.0129835	0.0090399	Id2/Hdac7/Id3/Sox9/Smad6/Riox1/Tmem64/Twsg1/Sfrp1/Igfbp5/Mir133a-1	11
GO:0014074	response to purine-containing compound	15/1427	104/23328	0.00163182	0.0132097	0.00919738	Il1b/Zfp36l1/Akap6/Asph/Ryr2/Akap7/Ndufs4/Trpc3/Casq2/Stat1/Prkaa2/Abcc9/Kcnj11/P2ry1/Igfbp5	15
GO:0045088	regulation of innate immune response	22/1427	181/23328	0.00164086	0.013216	0.00920174	Plscr1/Adam8/Ccr1/Ereg/Sting1/Irak3/Tlr2/Socs1/Polr3d/Tnfaip3/Rps19/Fgr/Cnot7/Serpinb9/Xrcc5/Wnt5a/Mavs/Ifi203/Appl2/Mndal/Cd74/Irgm2	22
GO:0010799	regulation of peptidyl-threonine phosphorylation	9/1427	46/23328	0.0016463	0.013216	0.00920174	Sphk1/Smad7/Spry2/Tgfb1/Spred1/Met/Wnt5a/Ogt/Irgm2	9
GO:0014850	response to muscle activity	6/1427	22/23328	0.00165362	0.013216	0.00920174	Agt/Metrnl/Ryr2/Fndc5/Perm1/Prkaa2	6
GO:0042107	cytokine metabolic process	6/1427	22/23328	0.00165362	0.013216	0.00920174	Inhbb/Ereg/Syk/Map2k3/Lilrb4a/Tia1	6
GO:0045624	positive regulation of T-helper cell differentiation	6/1427	22/23328	0.00165362	0.013216	0.00920174	Il4ra/Il6/Shb/Nfkbiz/Nlrp3/Rara	6
GO:0060602	branch elongation of an epithelium	6/1427	22/23328	0.00165362	0.013216	0.00920174	Tnc/Spry2/Rdh10/Tgfb1/Sox9/Wnt5a	6
GO:1904996	positive regulation of leukocyte adhesion to vascular endothelial cell	6/1427	22/23328	0.00165362	0.013216	0.00920174	Sele/Il6/Icam1/Selp/Rela/Pawr	6
GO:0002042	cell migration involved in sprouting angiogenesis	10/1427	55/23328	0.00166317	0.013216	0.00920174	Hmox1/Thbs1/Ptgs2/Egr3/Hdac7/Spred1/Vegfa/Fbxw7/Hdac9/Meox2	10
GO:0031529	ruffle organization	10/1427	55/23328	0.00166317	0.013216	0.00920174	Icam1/Plek/Kank1/Arf6/Eps8/Lima1/Pfn1/Csf1r/Aif1/Lpin1	10
GO:0033619	membrane protein proteolysis	10/1427	55/23328	0.00166317	0.013216	0.00920174	Timp1/Il1b/Adam8/Myh9/Pacsin3/Tgfb1/Adam9/Sh3d19/Erap1/Timp2	10
GO:0042531	positive regulation of tyrosine phosphorylation of STAT protein	10/1427	55/23328	0.00166317	0.013216	0.00920174	Il6/Clcf1/Tnfrsf1a/Crlf1/Osm/Hcls1/Pibf1/Csf1r/Igf1/Il15	10
GO:0045912	negative regulation of carbohydrate metabolic process	10/1427	55/23328	0.00166317	0.013216	0.00920174	Ier3/Il6/Midn/Plek/Cry1/Cox11/Stat3/Tgfb1/Grb10/Ppara	10
GO:0046580	negative regulation of Ras protein signal transduction	10/1427	55/23328	0.00166317	0.013216	0.00920174	Tgfb2/Itga3/Kank1/Spry2/Rasip1/Rabgef1/Kctd10/Met/Stambp/Timp2	10
GO:1901184	regulation of ERBB signaling pathway	12/1427	74/23328	0.00168611	0.0133265	0.00927867	Hbegf/Plaur/Agt/Nppa/Ereg/Ptprf/Mvp/Rhbdf1/Ptpn12/Cblb/Aplp2/Fbxw7	12
GO:0009408	response to heat	14/1427	94/23328	0.00168657	0.0133265	0.00927867	Ccl2/Hmox1/Ier5/Hsp90aa1/Il1r1/Hspb7/Dnaja1/Osm/Bag3/Tcim/Chordc1/Igf1/Casq1/Mill2	14
GO:1901879	regulation of protein depolymerization	14/1427	94/23328	0.00168657	0.0133265	0.00927867	Mid1ip1/Plek/Capg/Eps8/Trim54/Lima1/Map1s/Fgf13/Asph/Clasp2/Add3/Tmod4/Clasp1/Lmod3	14
GO:1904035	regulation of epithelial cell apoptotic process	14/1427	94/23328	0.00168657	0.0133265	0.00927867	Serpine1/Hmox1/Thbs1/Angptl4/Icam1/Ngf/Igf1r/Tnip2/Xbp1/Zfp36l1/Tnfaip3/Ecscr/Tia1/Igf1	14
GO:0048511	rhythmic process	32/1427	301/23328	0.00170047	0.0134175	0.00934205	Ptx3/Agt/Il6/Adamts1/Atf4/Ereg/Bhlhe41/Ngf/Id2/Egr2/Klf10/Igf1r/Bhlhe40/Cry1/Relb/Nfkb2/Cavin3/Id3/Mybbp1a/Csnk1d/Nos2/Mapk9/Ogt/Igf1/Fbxw7/Dnm1l/Ppara/Hlf/Prkaa2/Kcnd2/Prox1/Gpr157	32
GO:0001776	leukocyte homeostasis	16/1427	115/23328	0.00170648	0.0134291	0.00935015	Ccl2/Cxcl5/Il6/Lilrb4a/Tgfb2/Cd24a/Ripk3/Spns2/Tnfaip3/Bax/Tgfb1/Sh2b3/Zc3h8/Jam3/Gpam/Cd74	16
GO:0043154	negative regulation of cysteine-type endopeptidase activity involved in apoptotic process	13/1427	84/23328	0.00170912	0.0134291	0.00935015	Thbs1/Plaur/Il6/Ptgs2/Mical1/Por/Nle1/Sfn/Cryab/Cdkn2d/Vegfa/Igf1/Fnip1	13
GO:0051817	modulation of process of other organism involved in symbiotic interaction	13/1427	84/23328	0.00170912	0.0134291	0.00935015	Ptx3/Myc/Zc3h12a/Ccl4/Bcl2l1/Anxa2/Ctdp1/Gapdh/Tnip1/Serpinb9/Csf1r/Zfp72/Irgm2	13
GO:0009266	response to temperature stimulus	20/1427	159/23328	0.00173016	0.0135754	0.00945202	Ccl2/Hmox1/Agt/Ier5/Hsp90aa1/Il1r1/Hspb7/Dnaja1/Osm/Rbm3/Metrnl/Pawr/Bag3/Tmem135/Tcim/Chordc1/Igf1/Appl2/Casq1/Mill2	20
GO:0032640	tumor necrosis factor production	17/1427	126/23328	0.00174847	0.0136809	0.00952547	Ccl2/Cd14/Tnfrsf1a/Zc3h12a/Cd24a/Irak3/Ccl4/Ccl3/Myd88/Tlr2/Tnfaip3/Rara/Tlr3/Ly96/Zbtb20/Mavs/Igf1	17
GO:2000181	negative regulation of blood vessel morphogenesis	17/1427	126/23328	0.00174847	0.0136809	0.00952547	Ccl2/Serpine1/Thbs1/Agt/Adamts1/Tgfb2/Epha2/Spry2/Emilin1/Ecscr/Spred1/Synj2bp/Gtf2i/Dcn/Stat1/Crhr2/Meox2	17
GO:0010951	negative regulation of endopeptidase activity	22/1427	182/23328	0.00176127	0.0137619	0.00958182	Serpine1/Serpina3n/Timp1/Thbs1/Plaur/Agt/Il6/Ptgs2/Ahsg/Mical1/Por/Nle1/Picalm/Gapdh/Sfn/Cryab/Cdkn2d/Serpinb9/Vegfa/Igf1/Fnip1/Timp2	22
GO:0046634	regulation of alpha-beta T cell activation	15/1427	105/23328	0.0017984	0.013992	0.00974203	Il4ra/Il6/Syk/Zbtb16/Shb/Zc3h12a/Nfkbiz/Cd24a/Smad7/Socs1/Nlrp3/Cblb/Rara/Tgfb1/Twsg1	15
GO:0010831	positive regulation of myotube differentiation	8/1427	38/23328	0.00180815	0.013992	0.00974203	Il4ra/Cav3/Cd53/Gdf15/Mamstr/Mmp14/Cxcl9/Lmod3	8
GO:0038084	vascular endothelial growth factor signaling pathway	8/1427	38/23328	0.00180815	0.013992	0.00974203	Hspb1/Spry2/Myo1c/Cd63/Tspan12/Vegfa/Dcn/Gab1	8
GO:0043304	regulation of mast cell degranulation	8/1427	38/23328	0.00180815	0.013992	0.00974203	Hmox1/Nppa/Il4ra/Syk/Adora2b/Fes/Rabgef1/Fgr	8
GO:0045622	regulation of T-helper cell differentiation	8/1427	38/23328	0.00180815	0.013992	0.00974203	Il4ra/Il6/Shb/Zc3h12a/Nfkbiz/Smad7/Nlrp3/Rara	8
GO:0045940	positive regulation of steroid metabolic process	8/1427	38/23328	0.00180815	0.013992	0.00974203	Agt/Il1b/Igf1r/Por/Adora2b/Igf1/Ces1d/Agtr1a	8
GO:0086065	cell communication involved in cardiac conduction	8/1427	38/23328	0.00180815	0.013992	0.00974203	Ank2/Kcnd3/Ryr2/Cacna2d1/Cacnb2/Dsc2/Kcnj5/Tnni3k	8
GO:0070304	positive regulation of stress-activated protein kinase signaling cascade	21/1427	171/23328	0.0018191	0.0140573	0.00978753	Ccn2/Sphk1/Il1b/Gadd45g/Syk/Tgfb2/Zc3h12a/Myd88/Ltbr/Il1rn/Ptpn1/Met/Tlr3/Wnt5a/Vegfa/Gab1/Rnf13/Sh3rf2/Crhr2/Fgd4/Epha4	21
GO:2000514	regulation of CD4-positive, alpha-beta T cell activation	11/1427	65/23328	0.00182318	0.0140695	0.00979603	Il4ra/Il6/Shb/Zc3h12a/Nfkbiz/Smad7/Socs1/Nlrp3/Rara/Tgfb1/Twsg1	11
GO:0002724	regulation of T cell cytokine production	7/1427	30/23328	0.00185076	0.0142237	0.0099034	Il6/Il1b/Arid5a/Smad7/Il1r1/Nlrp3/B2m	7
GO:0043372	positive regulation of CD4-positive, alpha-beta T cell differentiation	7/1427	30/23328	0.00185076	0.0142237	0.0099034	Il4ra/Il6/Shb/Nfkbiz/Socs1/Nlrp3/Rara	7
GO:0072539	T-helper 17 cell differentiation	7/1427	30/23328	0.00185076	0.0142237	0.0099034	Il6/Zc3h12a/Nfkbiz/Smad7/Nlrp3/Stat3/Tgfb1	7
GO:0031396	regulation of protein ubiquitination	24/1427	206/23328	0.00185406	0.0142297	0.00990753	Klhl40/Sphk1/Ngf/Hsp90aa1/Smad7/Rassf1/Cry1/Fem1b/Dnaja1/Tnfaip3/Cblb/Rpl11/Cdk9/Tbc1d7/Mapk9/Epm2a/Cdc14b/Ogt/Fbxw7/Dnm1l/Sh3rf2/Ube2d1/Dcun1d2/Ivns1abp	24
GO:2001243	negative regulation of intrinsic apoptotic signaling pathway	14/1427	95/23328	0.00186902	0.0143249	0.00997385	Plaur/Hspb1/Ptgs2/Snai1/Bcl2l1/Xbp1/Dnaja1/Ptpn1/Cdkn2d/Noc2l/Rrm2b/Opa1/Cd74/Ivns1abp	14
GO:0048545	response to steroid hormone	25/1427	218/23328	0.00187941	0.0143849	0.0100156	Il6/Lox/Tgfb2/Srarp/Zfp36l1/Cry1/Dnaja1/Adh1/Il1rn/Lcat/Pdcd7/Eif4ebp1/Tgfb1/Zfp36l2/Adam9/Ncor2/Zbtb7a/Ppargc1b/Kank2/Igf1/Agl/Bche/Sfrp1/Nr3c2/Agtr1a	25
GO:1903362	regulation of cellular protein catabolic process	28/1427	254/23328	0.00188891	0.0144379	0.0100525	Klhl40/Il33/Hsp90aa1/Ldlr/Smad7/Rnf19b/Anxa2/Xbp1/Plk3/Ubb/Rhbdf1/Hamp/Tnfaip3/Csnk1d/Ecscr/Rpl11/Furin/Rnf139/Rnf144a/Mapk9/Epm2a/Ogt/Laptm4b/Erlec1/Zyg11b/Fbxw7/Sh3rf2/Epha4	28
GO:0042306	regulation of protein import into nucleus	12/1427	75/23328	0.00189769	0.0144595	0.0100676	Il6/Ptgs2/Tnfrsf1a/Hsp90aa1/Zc3h12a/Xbp1/Tgfb1/Hcls1/Bag3/Epm2a/Mavs/Pkia	12
GO:0001935	endothelial cell proliferation	19/1427	149/23328	0.00189946	0.0144595	0.0100676	Ccl2/Hmox1/Thbs1/Thbs4/Lrg1/Egr3/Epha2/Xbp1/Adora2b/Atoh8/Stat3/Ecm1/Wnt5a/Synj2bp/Vegfa/Igf1/Stat1/Prox1/Agtr1a	19
GO:0050921	positive regulation of chemotaxis	19/1427	149/23328	0.00189946	0.0144595	0.0100676	Ccl2/Serpine1/Thbs1/Hspb1/Il1b/Thbs4/Ccr1/Ccl4/C5ar1/Csf1/Tgfb1/Met/Csf1r/Aif1/Wnt5a/Vegfa/Dnm1l/Stk39/Cd74	19
GO:0061900	glial cell activation	10/1427	56/23328	0.00191565	0.0145434	0.010126	Agt/Sphk1/Il1b/Il33/Ldlr/C5ar1/Tlr2/Aif1/Tlr3/Ifngr2	10
GO:0071675	regulation of mononuclear cell migration	10/1427	56/23328	0.00191565	0.0145434	0.010126	Ccl2/Serpine1/Thbs1/Ccr1/Lgals3/C5ar1/Csf1/Tgfb1/Csf1r/Aif1	10
GO:0035458	cellular response to interferon-beta	9/1427	47/23328	0.00192746	0.0145936	0.0101609	Sting1/Ifi203/Mndal/Gm12185/Stat1/F830016B08Rik/Iigp1/Irgm2/Gm4841	9
GO:0045214	sarcomere organization	9/1427	47/23328	0.00192746	0.0145936	0.0101609	Xirp1/Cav3/Actg1/Ttn/Fhod3/Casq2/Casq1/Mylk3/Prox1	9
GO:0014812	muscle cell migration	15/1427	106/23328	0.00197893	0.014943	0.0104042	Serpine1/Agt/Myc/Adamts1/Thbs4/Apex1/Plekho1/P2ry2/Cyp1b1/Igfbp3/Met/Aif1/Igf1/Zfp950/Igfbp5	15
GO:0110110	positive regulation of animal organ morphogenesis	15/1427	106/23328	0.00197893	0.014943	0.0104042	Agt/Myc/Pim1/Tgfb2/Csf1/Xbp1/Tnfaip3/Bax/Tgfb1/B4galt1/Sox9/Sema3c/Wnt5a/Vegfa/Agtr1a	15
GO:0048588	developmental cell growth	29/1427	267/23328	0.00198307	0.0149542	0.010412	Tnfrsf12a/Agt/Pak6/Dbn1/Ngf/Hsp90aa1/Sema6b/Sema3f/Cav3/Smad7/Ctdp1/Picalm/Sema7a/Cttn/Vcl/Jade2/Sox9/Akap6/Sema3c/Fgf13/Septin7/Wnt5a/Rab21/Rtn4r/Vegfa/Igf1/Clasp2/Ppara/Cyfip2	29
GO:0032414	positive regulation of ion transmembrane transporter activity	16/1427	117/23328	0.00204551	0.0154044	0.0107254	Ccl2/Arc/Nppa/Akap6/Ank2/Asph/Ryr2/Akap7/Cacna2d1/Trdn/Cacnb2/Casq1/Stk39/Ifngr2/Kcnj11/Rnf207	16
GO:1903578	regulation of ATP metabolic process	14/1427	96/23328	0.00206755	0.0155113	0.0107999	Ier3/Myc/Eif6/Bcl2l1/Stat3/Zbtb7a/Zbtb20/Ogt/Igf1/Dnm1l/Prxl2c/Ppara/Prkaa2/Entpd5	14
GO:0032409	regulation of transporter activity	30/1427	280/23328	0.00206791	0.0155113	0.0107999	Ccl2/Rrad/Arc/Nppa/Fhl1/Pim1/Cav3/Fxyd5/Kcne4/Ahnak/Gpr35/Akap6/Fgf13/Ank2/Asph/Ryr2/Akap7/Cacna2d1/Trdn/Cacnb2/Gpd1l/Nedd4/Pm20d1/Casq2/Casq1/Stk39/Ifngr2/Kcnj11/Pln/Rnf207	30
GO:0009145	purine nucleoside triphosphate biosynthetic process	11/1427	66/23328	0.00206914	0.0155113	0.0107999	Myc/Atp5k/Bcl2l1/Stat3/Tgfb1/Nme2/Atp5e/Slc25a13/Adk/Dguok/Ak3	11
GO:0007519	skeletal muscle tissue development	23/1427	196/23328	0.00207573	0.0155113	0.0107999	Ankrd2/Klhl40/Ankrd1/Myc/Rcan1/Maff/Btg2/Egr2/Scx/Sap30/Tgfb1/Lemd2/Met/Srpk3/Cops2/Hlf/Hdac9/Crhr2/Meox2/Lmod3/Gpcpd1/Rbfox1/Asb2	23
GO:0002467	germinal center formation	5/1427	16/23328	0.00210388	0.0155113	0.0107999	Bcl3/Nfkb2/Klhl6/Tnfaip3/H2-DMa	5
GO:0015802	basic amino acid transport	5/1427	16/23328	0.00210388	0.0155113	0.0107999	Agt/Slc7a6/Slc11a1/Slc47a1/Slc38a3	5
GO:0018119	peptidyl-cysteine S-nitrosylation	5/1427	16/23328	0.00210388	0.0155113	0.0107999	S100a9/S100a8/Gapdh/Nos2/Oxr1	5
GO:0044068	modulation by symbiont of host cellular process	5/1427	16/23328	0.00210388	0.0155113	0.0107999	Bcl2l1/Gapdh/Tnip1/Serpinb9/Irgm2	5
GO:0045655	regulation of monocyte differentiation	5/1427	16/23328	0.00210388	0.0155113	0.0107999	Myc/Csf1/Zfp36l1/Fes/Cd74	5
GO:0046485	ether lipid metabolic process	5/1427	16/23328	0.00210388	0.0155113	0.0107999	Lipe/Gnpat/Chpt1/Nceh1/Plaat1	5
GO:0051044	positive regulation of membrane protein ectodomain proteolysis	5/1427	16/23328	0.00210388	0.0155113	0.0107999	Il1b/Adam8/Pacsin3/Adam9/Sh3d19	5
GO:0051386	regulation of neurotrophin TRK receptor signaling pathway	5/1427	16/23328	0.00210388	0.0155113	0.0107999	Agt/Ngf/Ptprf/Spry2/Cyfip2	5
GO:0051709	regulation of killing of cells of other organism	5/1427	16/23328	0.00210388	0.0155113	0.0107999	Cxcl5/Cxcl1/Syk/Gapdh/Nos2	5
GO:0070486	leukocyte aggregation	5/1427	16/23328	0.00210388	0.0155113	0.0107999	S100a9/S100a8/Il1b/Adam8/Jam2	5
GO:1903779	regulation of cardiac conduction	5/1427	16/23328	0.00210388	0.0155113	0.0107999	Agt/Ank2/Ryr2/Tnni3k/Tmem65	5
GO:1905048	regulation of metallopeptidase activity	5/1427	16/23328	0.00210388	0.0155113	0.0107999	Timp1/Picalm/Stat3/Timp2/Antxr1	5
GO:0032288	myelin assembly	6/1427	23/23328	0.00212265	0.0156292	0.010882	Tlr2/Epb41l3/Gnpat/Fig4/Ckap5/Tppp	6
GO:0033157	regulation of intracellular protein transport	26/1427	232/23328	0.00213733	0.0157167	0.0109429	Ccl2/Il6/Ptgs2/Tnfrsf1a/Hsp90aa1/Zc3h12a/Xbp1/Plk3/Myo1c/Sfn/Ptpn1/Tgfb1/Hcls1/Rangap1/Bag3/Asph/C2cd5/Tmem30a/Zfand1/Epm2a/Ogt/Erlec1/Mavs/Fbxw7/Pcm1/Pkia	26
GO:1901615	organic hydroxy compound metabolic process	47/1427	498/23328	0.00215263	0.0157818	0.0109882	Ch25h/Sphk1/Il1b/Snai1/Plek/Itpkc/Tgfb2/Ldlr/Atp8b1/Por/Gch1/Adh1/Rdh10/Lcat/Akr1b8/Cebpa/Hdc/Cyp1b1/Lipe/Lima1/Plpp2/Pde1b/Ebpl/Lrat/Rdh14/Wnt5a/Aplp2/Ndufs4/Pts/Sc5d/Asah2/Gdpd1/Akr1c14/Slc16a10/Maob/Prkaa2/Crhr2/Ces1d/Prox1/Cyp27a1/P2ry1/Ppip5k2/Hsd17b7/Agtr1a/Cyb5r2/Vldlr/Pfkfb2	47
GO:0033006	regulation of mast cell activation involved in immune response	8/1427	39/23328	0.00215461	0.0157818	0.0109882	Hmox1/Nppa/Il4ra/Syk/Adora2b/Fes/Rabgef1/Fgr	8
GO:0050715	positive regulation of cytokine secretion	8/1427	39/23328	0.00215461	0.0157818	0.0109882	Agt/Cd14/Syk/Tlr2/Clec4e/Gapdh/Fgr/Agtr1a	8
GO:0031214	biomineral tissue development	20/1427	162/23328	0.00216601	0.0158227	0.0110167	Sbno2/Atf4/Ccr1/Ptgs2/Lox/Cebpb/Ahsg/Klf10/Tgfb1/Srgn/Fgr/Sox9/Ecm1/Hacd1/Omd/Mtss1/Igf1/Ppara/Ank/Aspn	20
GO:0110148	biomineralization	20/1427	162/23328	0.00216601	0.0158227	0.0110167	Sbno2/Atf4/Ccr1/Ptgs2/Lox/Cebpb/Ahsg/Klf10/Tgfb1/Srgn/Fgr/Sox9/Ecm1/Hacd1/Omd/Mtss1/Igf1/Ppara/Ank/Aspn	20
GO:0033131	regulation of glucokinase activity	4/1427	10/23328	0.00217276	0.0158227	0.0110167	Midn/Cox11/Pfkfb1/Pfkfb2	4
GO:0071635	negative regulation of transforming growth factor beta production	4/1427	10/23328	0.00217276	0.0158227	0.0110167	Cd24a/Furin/Met/Laptm4b	4
GO:0001823	mesonephros development	15/1427	107/23328	0.00217428	0.0158227	0.0110167	Agt/Myc/Zbtb16/Smad7/Vcan/Crlf1/Rara/Tgfb1/Sox9/Smad6/Pbx1/Rarb/Vegfa/Sfrp1/Agtr1a	15
GO:0033003	regulation of mast cell activation	10/1427	57/23328	0.00219815	0.0159345	0.0110945	Hmox1/Plscr1/Nppa/Il4ra/Syk/Crlf2/Adora2b/Fes/Rabgef1/Fgr	10
GO:0043536	positive regulation of blood vessel endothelial cell migration	10/1427	57/23328	0.00219815	0.0159345	0.0110945	Hmox1/Thbs1/Hspb1/Ptgs2/Map2k3/Hdac7/Tgfb1/Vegfa/Igf1/Hdac9	10
GO:0071622	regulation of granulocyte chemotaxis	10/1427	57/23328	0.00219815	0.0159345	0.0110945	Ccl2/Thbs1/Il1b/Thbs4/C5ar1/Csf1/Jam3/Csf1r/Dnm1l/Cd74	10
GO:0016051	carbohydrate biosynthetic process	23/1427	197/23328	0.0022175	0.016054	0.0111778	Il6/Has1/Atf4/B4galt5/Plek/Slc39a14/Cry1/B3gnt3/Gapdh/Tgfb1/B4galt1/Crtc2/Chst11/Gnpda1/Grb10/Epm2a/Ogt/Phkg1/Igf1/Gpt2/Ppp1r3c/Ppara/P2ry1	23
GO:0046632	alpha-beta T cell differentiation	16/1427	118/23328	0.00223504	0.0161602	0.0112517	Bcl3/Il4ra/Il6/Gadd45g/Syk/Zbtb16/Shb/Zc3h12a/Nfkbiz/Smad7/Relb/Socs1/Nlrp3/Rara/Stat3/Tgfb1	16
GO:0038066	p38MAPK cascade	9/1427	48/23328	0.00224564	0.016216	0.0112905	Sphk1/Il1b/Gadd45g/Map2k3/Zc3h12a/Cav3/Zfp36l1/Met/Vegfa	9
GO:0043281	regulation of cysteine-type endopeptidase activity involved in apoptotic process	24/1427	209/23328	0.00224932	0.0162217	0.0112945	S100a9/Thbs1/S100a8/Plaur/Ccn2/Myc/Il6/Ptgs2/Syk/Ngf/Mical1/Por/Nle1/Nlrp3/Sfn/Bax/Cryab/Cdkn2d/Mapk9/Dele1/Vegfa/Igf1/Fnip1/Stat1	24
GO:0061037	negative regulation of cartilage development	7/1427	31/23328	0.00226601	0.016321	0.0113637	Tgfb2/Rara/Sox9/Idua/Rarb/Efemp1/Adamts7	7
GO:0018209	peptidyl-serine modification	36/1427	357/23328	0.00228638	0.0164467	0.0114512	Agt/Il6/Ppp1r15a/Ptgs2/Syk/Ngf/Hsp90aa1/Smad7/Galnt16/Spry2/Spock2/Osm/Bax/Nek6/Tgfb1/Hcls1/Csnk1d/Ntmt1/Met/Mapk9/Nlk/Hpf1/Wnt5a/Epm2a/Chek2/Egflam/Ogt/Gpd1l/Poglut3/Vegfa/Dcn/Rps6ka5/Fnip1/Stk39/Rps6ka2/Irgm2	36
GO:0060688	regulation of morphogenesis of a branching structure	11/1427	67/23328	0.00234138	0.0168208	0.0117116	Agt/Il1b/Cav3/Tgfb1/Etv5/Sox9/Met/Wnt5a/Vegfa/Sfrp1/Agtr1a	11
GO:0051235	maintenance of location	33/1427	320/23328	0.00238517	0.0170994	0.0119056	Lcn2/Il1b/Dbn1/Tmsb10/Ngf/Tgfb2/Zc3h12a/Ubash3b/Cry1/Ftl1/Bax/Tgfb1/Rangap1/Srgn/Pfn1/Akap6/Ank2/Polr2m/Pfn4/Asph/Tmem135/Ryr2/Trdn/Ldah/Hexb/Casq2/Ppara/Casq1/Fitm2/Dhrs7c/Ces1d/Osbpl8/Pln	33
GO:0045453	bone resorption	12/1427	77/23328	0.00238624	0.0170994	0.0119056	Il6/Adam8/Syk/Ahsg/Ubash3b/Pdk4/Hamp/Idua/Ppargc1b/Tmem64/Csf1r/Vegfa	12
GO:0032944	regulation of mononuclear cell proliferation	26/1427	234/23328	0.00240844	0.0172364	0.012001	Sdc4/Il6/Il1b/Clcf1/Cdkn1a/Syk/Lgals3/Cebpb/Cd24a/Lrrc32/Myd88/Csf1/Ripk3/Cblb/Tgfb1/Pawr/Adk/Bmi1/Aif1/Igf1/Gpam/Twsg1/Il15/Cd74/Ighm/H2-Aa	26
GO:0002262	myeloid cell homeostasis	22/1427	187/23328	0.00248235	0.0177428	0.0123536	Ccl2/Hmox1/Il6/Lilrb4a/Cd24a/Id2/Zfp36l1/Spi1/Hamp/Bax/Stat3/Rps19/Sh2b3/Hcls1/Zbtb7a/Jam3/Prdx1/Ank1/Exoc6/Vegfa/B2m/Stat1	22
GO:0033135	regulation of peptidyl-serine phosphorylation	20/1427	164/23328	0.00250531	0.0178723	0.0124438	Agt/Il6/Ppp1r15a/Ptgs2/Ngf/Hsp90aa1/Smad7/Spry2/Osm/Bax/Tgfb1/Hcls1/Met/Wnt5a/Epm2a/Ogt/Gpd1l/Vegfa/Fnip1/Irgm2	20
GO:0032412	regulation of ion transmembrane transporter activity	28/1427	259/23328	0.00250999	0.0178723	0.0124438	Ccl2/Rrad/Arc/Nppa/Fhl1/Cav3/Fxyd5/Kcne4/Ahnak/Gpr35/Akap6/Fgf13/Ank2/Asph/Ryr2/Akap7/Cacna2d1/Trdn/Cacnb2/Gpd1l/Nedd4/Casq2/Casq1/Stk39/Ifngr2/Kcnj11/Pln/Rnf207	28
GO:0035690	cellular response to drug	10/1427	58/23328	0.0025132	0.0178723	0.0124438	Serpine1/Ankrd1/Myc/Il1b/Ccl4/Rnf149/Uchl1/Nos2/Prkaa2/Pde4a	10
GO:1904591	positive regulation of protein import	10/1427	58/23328	0.0025132	0.0178723	0.0124438	Il6/Ptgs2/Tnfrsf1a/Hsp90aa1/Zc3h12a/Xbp1/Tgfb1/Hcls1/Bag3/Mavs	10
GO:1901021	positive regulation of calcium ion transmembrane transporter activity	8/1427	40/23328	0.00255114	0.0181192	0.0126157	Akap6/Ank2/Asph/Ryr2/Cacna2d1/Trdn/Cacnb2/Casq1	8
GO:0007369	gastrulation	21/1427	176/23328	0.00259138	0.0183586	0.0127824	Itga5/Dusp5/Txnrd1/Snai1/Ugdh/Epha2/Zfp568/Scx/Il1rn/Dusp4/Tnfaip3/Atoh8/Ets2/Tgif1/Wnt5a/Kif16b/Clasp2/Myadm/Twsg1/Sfrp1/Clasp1	21
GO:2001257	regulation of cation channel activity	21/1427	176/23328	0.00259138	0.0183586	0.0127824	Ccl2/Rrad/Arc/Nppa/Kcne4/Ahnak/Gpr35/Akap6/Fgf13/Ank2/Asph/Akap7/Cacna2d1/Trdn/Cacnb2/Casq2/Casq1/Ifngr2/Kcnj11/Pln/Rnf207	21
GO:0010332	response to gamma radiation	9/1427	49/23328	0.00260421	0.01838	0.0127972	Myc/Cdkn1a/Bcl2l1/Bax/H2ax/Cryab/Xrcc5/Xrcc2/Chek2	9
GO:0014888	striated muscle adaptation	9/1427	49/23328	0.00260421	0.01838	0.0127972	Nppb/Nppa/Lmna/Mlip/Gtf2i/Trpc3/Cmya5/Klf15/Igfbp5	9
GO:0046638	positive regulation of alpha-beta T cell differentiation	9/1427	49/23328	0.00260421	0.01838	0.0127972	Il4ra/Il6/Syk/Zbtb16/Shb/Nfkbiz/Socs1/Nlrp3/Rara	9
GO:0010827	regulation of glucose transmembrane transport	13/1427	88/23328	0.00261682	0.0184458	0.012843	Myc/Il1b/Met/C2cd5/Grb10/Ak1/Igf1/Appl2/Mef2a/Rhoq/Upk3b/Osbpl8/Klf15	13
GO:0009201	ribonucleoside triphosphate biosynthetic process	11/1427	68/23328	0.0026419	0.018576	0.0129337	Myc/Atp5k/Ctps/Bcl2l1/Stat3/Tgfb1/Nme2/Atp5e/Slc25a13/Dguok/Ak3	11
GO:2001244	positive regulation of intrinsic apoptotic signaling pathway	11/1427	68/23328	0.0026419	0.018576	0.0129337	S100a9/S100a8/Plscr1/Ubb/Ripk3/Bax/Rpl11/Prkra/Fbxw7/Dnm1l/Steap3	11
GO:0030282	bone mineralization	16/1427	120/23328	0.00265815	0.0186435	0.0129807	Sbno2/Atf4/Ccr1/Ptgs2/Lox/Ahsg/Klf10/Srgn/Fgr/Sox9/Ecm1/Omd/Mtss1/Igf1/Ank/Aspn	16
GO:0033559	unsaturated fatty acid metabolic process	16/1427	120/23328	0.00265815	0.0186435	0.0129807	Sphk1/Il1b/Pdpn/Ptgs2/Tnfrsf1a/Cyp1b1/Pibf1/Mapk9/Fads1/Pnpla8/Ptgr2/Decr2/Akr1c14/Scd2/Cd74/Hpgd	16
GO:0072332	intrinsic apoptotic signaling pathway by p53 class mediator	12/1427	78/23328	0.0026664	0.0186781	0.0130048	Ankrd2/Bcl3/Cdkn1a/Ubb/Bax/Phlda3/Mybbp1a/Rpl11/Chek2/Rrm2b/Steap3/Cd74	12
GO:0000466	maturation of 5.8S rRNA from tricistronic rRNA transcript (SSU-rRNA, 5.8S rRNA, LSU-rRNA)	6/1427	24/23328	0.00268544	0.0187297	0.0130407	Rcl1/Ftsj3/Rrs1/Nol9/Urb1/Bop1	6
GO:0002523	leukocyte migration involved in inflammatory response	6/1427	24/23328	0.00268544	0.0187297	0.0130407	Ccl2/S100a9/S100a8/Adam8/Cd24a/Jam3	6
GO:1903077	negative regulation of protein localization to plasma membrane	6/1427	24/23328	0.00268544	0.0187297	0.0130407	Tmbim1/Bcl2l1/Picalm/Tgfb1/Rhoq/Lrrc15	6
GO:0045786	negative regulation of cell cycle	43/1427	451/23328	0.0026871	0.0187297	0.0130407	Thbs1/Ier3/Myc/Fhl1/Btg2/Ptgs2/Cdkn1a/Tgfb2/Id2/Rassf1/Btg1/Bcl2l1/Cgref1/Zfp36l1/Cry1/Plk3/Fem1b/Nle1/Osm/Cebpa/Tnfaip3/Tgfb1/Zfp36l2/Mybbp1a/Cdkn2d/Cdk9/Abraxas1/Rbl2/Prpf19/Cdc5l/Epm2a/Chek2/Cdc14b/Kank2/Ak1/Nek1/Timp2/Mlf1/Prox1/Ccng1/Rps6ka2/Hpgd/Grb14	43
GO:0050920	regulation of chemotaxis	25/1427	224/23328	0.00271835	0.018924	0.013176	Ccl2/Serpine1/Thbs1/Hspb1/Il1b/Thbs4/Ccr1/Zswim4/Sema6b/Sema3f/Ccl4/C5ar1/Csf1/Sema7a/Tgfb1/Met/Sema3c/Jam3/Csf1r/Aif1/Wnt5a/Vegfa/Dnm1l/Stk39/Cd74	25
GO:0048384	retinoic acid receptor signaling pathway	7/1427	32/23328	0.00274953	0.0190937	0.0132942	Trim16/Rara/Tgif1/Actn4/Esrrg/Rarb/Rxrg	7
GO:1905476	negative regulation of protein localization to membrane	7/1427	32/23328	0.00274953	0.0190937	0.0132942	Tmbim1/Bcl2l1/Picalm/Tgfb1/Ogt/Rhoq/Lrrc15	7
GO:0014066	regulation of phosphatidylinositol 3-kinase signaling	14/1427	99/23328	0.00277034	0.01919	0.0133612	Agt/Selp/Tgfb2/Igf1r/Osm/Rara/Hcls1/Fgr/Sox9/Stambp/Igf1/Dcn/Plxnb1/Entpd5	14
GO:0062014	negative regulation of small molecule metabolic process	14/1427	99/23328	0.00277034	0.01919	0.0133612	Ier3/Il6/Snai1/Plek/Cry1/Stat3/Tgfb1/Sox9/Pibf1/Appl2/Etfbkmt/Ppara/Prox1/Atcay	14
GO:0002833	positive regulation of response to biotic stimulus	19/1427	154/23328	0.00277704	0.01919	0.0133612	Cxcl1/Plscr1/Adam8/Ereg/Sting1/Cd24a/Tlr2/Polr3d/Rps19/Xrcc5/Wnt5a/Ly96/Mavs/Ly86/Ifi203/Ddx60/Mndal/Cd74/Irgm2	19
GO:1901568	fatty acid derivative metabolic process	19/1427	154/23328	0.00277704	0.01919	0.0133612	Sphk1/Il1b/Pdpn/Ptgs2/Syk/Tnfrsf1a/Tlr2/Cyp1b1/Pibf1/Acsl1/Acat1/Mapk9/Fads1/Pnpla8/Ptgr2/Akr1c14/Oxct1/Cd74/Hpgd	19
GO:0005996	monosaccharide metabolic process	28/1427	261/23328	0.00280325	0.0193472	0.0134707	Myc/Il6/Atf4/Midn/Slc39a14/Cry1/Pfkp/Pdk4/Adora2b/Cox11/Gapdh/Igfbp3/B4galt1/Crtc2/Pmm1/Pdhb/Pfkfb1/Oma1/Gnpda1/Grb10/Ogt/Igf1/Gpt2/Ppp1r3c/Ppara/Kcnj11/Pfkfb2/Galm	28
GO:0017014	protein nitrosylation	5/1427	17/23328	0.00283169	0.0194956	0.013574	S100a9/S100a8/Gapdh/Nos2/Oxr1	5
GO:0045064	T-helper 2 cell differentiation	5/1427	17/23328	0.00283169	0.0194956	0.013574	Bcl3/Il4ra/Il6/Nlrp3/Rara	5
GO:0002696	positive regulation of leukocyte activation	45/1427	479/23328	0.00287855	0.019794	0.0137817	Ccl2/Thbs1/Nppa/Il4ra/Il6/Il1b/Clec4d/Il33/Adam8/Clcf1/Egr3/Cdkn1a/Syk/Zbtb16/Shb/Hsp90aa1/Nfkbiz/Cd24a/Myd88/Crlf2/Tnip2/Xbp1/Socs1/Adora2b/Hamp/Cebpa/Nlrp3/Rara/Tgfb1/Mmp14/Fgr/Sart1/H2-DMa/Adk/Bmi1/Aif1/Wnt5a/Igf1/Gpam/Il15/Cd74/Sh3kbp1/Ighm/H2-Aa/Shld1	45
GO:0008361	regulation of cell size	24/1427	213/23328	0.00288597	0.019812	0.0137943	Tnfrsf12a/Dbn1/Plek/Ngf/Hsp90aa1/Sema6b/Sema3f/Cav3/Slc12a4/Anxa7/Sema7a/Cttn/Sema3c/Fgf13/Slc12a7/Wnt5a/Rab21/Ogt/Rtn4r/Vegfa/Arhgap5/Clasp2/Aqp4/Rap1gap2	24
GO:0098739	import across plasma membrane	20/1427	166/23328	0.00288823	0.019812	0.0137943	Thbs1/Agt/Slc3a2/Slc7a5/Slc12a4/Slc39a14/Slc2a1/Slc39a6/Pawr/Kcnd3/Slc47a1/Slc31a1/Slc12a7/Slc36a2/Kcnj5/Abcc9/Kcnj11/Kcnj2/Agtr1a/Kcnj3	20
GO:0042770	signal transduction in response to DNA damage	13/1427	89/23328	0.0028966	0.0198211	0.0138006	Ankrd1/Bcl3/Cdkn1a/Snai1/Hic1/Spred1/Abraxas1/Prpf19/Cdc5l/Chek2/Cdc14b/Kmt5a/Cd74	13
GO:0051149	positive regulation of muscle cell differentiation	13/1427	89/23328	0.0028966	0.0198211	0.0138006	Il4ra/Cav3/Cd53/Gdf15/Mamstr/Tgfb1/Mmp14/Akap6/Igf1/Cxcl9/Mylk3/Prox1/Lmod3	13
GO:0033627	cell adhesion mediated by integrin	11/1427	69/23328	0.00297279	0.0203177	0.0141463	Serpine1/Itga5/Icam1/Syk/Tgfb2/Epha2/Cd24a/Cyp1b1/Adam9/Jam3/Itgb6	11
GO:0006457	protein folding	19/1427	155/23328	0.00298808	0.0203726	0.0141846	Hspb1/Nppa/Fkbp5/Hsp90aa1/Qsox1/Dnaja1/Pfdn2/Dnajb4/Pfdn6/Cryab/H2-DMa/Qsox2/Ptges3l/Chordc1/Erp44/Canx/B2m/Cd74/Entpd5	19
GO:0071322	cellular response to carbohydrate stimulus	19/1427	155/23328	0.00298808	0.0203726	0.0141846	Icam1/Igf1r/Slc39a14/Xbp1/Zfp36l1/Pim3/Aacs/Tra2b/Sybu/Zbtb20/Ogt/Pde4c/Igf1/Selenot/Oxct1/Aqp4/Prkaa2/Crhr2/Rps6ka2	19
GO:0010677	negative regulation of cellular carbohydrate metabolic process	9/1427	50/23328	0.00300664	0.0204743	0.0142554	Ier3/Il6/Midn/Plek/Cry1/Cox11/Stat3/Grb10/Ppara	9
GO:0000302	response to reactive oxygen species	23/1427	202/23328	0.00305587	0.0207844	0.0144713	Lcn2/Hmox1/Thbs1/Sphk1/Il6/Hp/Apex1/Plk3/Ripk3/Gch1/Rela/Tnfaip3/Cyp1b1/Pawr/Adam9/Romo1/Cryab/Met/Ppargc1b/Prdx1/Mapk9/Zfp277/Mtr	23
GO:0042552	myelination	20/1427	167/23328	0.00309735	0.021041	0.01465	Mir27b/B4galt5/Nab2/Egr2/Tlr2/Rara/Tgfb1/Jam3/Epb41l3/Qk/Gnpat/Fig4/Ckap5/Slc25a46/Hexb/Rarb/Igf1/Jam2/Tppp/Rxrg	20
GO:1904659	glucose transmembrane transport	15/1427	111/23328	0.00312276	0.021188	0.0147523	Myc/Il1b/Slc2a1/Met/C2cd5/Grb10/Ak1/Igf1/Slc2a12/Appl2/Mef2a/Rhoq/Upk3b/Osbpl8/Klf15	15
GO:0010769	regulation of cell morphogenesis involved in differentiation	35/1427	351/23328	0.00313015	0.0212125	0.0147694	Tnfrsf12a/Arc/Dbn1/Pdpn/Zswim4/Ngf/Sema6b/Sema3f/Kank1/Ptprf/Eef2k/Picalm/Sema7a/Cttn/S100a10/Actn4/Met/Sema3c/Fgf13/Mfn1/Ttc3/Mapk9/Wnt5a/Rab21/Rtn4r/Sdc2/Vegfa/Clasp2/Opa1/Nedd4/Lims1/Dnm1l/Myadm/Plxnb1/Epha4	35
GO:0003158	endothelium development	16/1427	122/23328	0.0031456	0.0212916	0.0148244	Agt/Il1b/Icam1/Pdpn/Tnfrsf1a/Myd88/Btg1/Atoh8/Vcl/Tjp2/Met/Plod3/Vegfa/Col15a1/Myadm/Prox1	16
GO:0071826	ribonucleoprotein complex subunit organization	21/1427	179/23328	0.00317541	0.0214675	0.0149469	Ppan/Hsp90aa1/Nop2/Eif6/Rpl38/Rpl23a/Rps28/Nle1/Rrs1/Sf3a2/Rps15/Snrpd2/Rps19/Rpl11/Bop1/Luc7l3/Xrcc5/Fastkd2/Srpk3/Prpf19/Zfand1	21
GO:0046888	negative regulation of hormone secretion	13/1427	90/23328	0.00320031	0.0215838	0.0150279	Il6/Il1b/Inhbb/Midn/Cry1/Osm/Pim3/Igfbp3/Hadh/Pde4c/Sfrp1/Crhr2/Kcnj11	13
GO:1903035	negative regulation of response to wounding	13/1427	90/23328	0.00320031	0.0215838	0.0150279	Serpine1/Thbs1/Thbd/Cd24a/Ubash3b/Anxa2/Sh2b3/Wfdc1/Rtn4r/Clasp2/Neo1/Clasp1/Epha4	13
GO:0030856	regulation of epithelial cell differentiation	19/1427	156/23328	0.00321234	0.0216131	0.0150483	Serpine1/Il1b/Maff/Tnfrsf1a/Cebpb/Tgfb2/Btg1/Zfp36l1/Spry2/Atoh8/Sfn/Trim16/Foxp4/Vcl/Nme2/Spred1/Mafg/Sox9/Vegfa	19
GO:0050728	negative regulation of inflammatory response	19/1427	156/23328	0.00321234	0.0216131	0.0150483	Socs3/Ier3/Bcr/Il1r2/Tnfrsf1a/Zc3h12a/Ldlr/Tnfaip6/Cd24a/Hamp/Tnfaip3/Nlrp3/Metrnl/Rps19/Rabgef1/Wfdc1/Igf1/Appl2/Ppara	19
GO:0001765	membrane raft assembly	4/1427	11/23328	0.00324985	0.0216175	0.0150514	Cav3/Anxa2/S100a10/Pacsin2	4
GO:0002468	dendritic cell antigen processing and presentation	4/1427	11/23328	0.00324985	0.0216175	0.0150514	Thbs1/Fgl2/Slc11a1/Cd74	4
GO:0036005	response to macrophage colony-stimulating factor	4/1427	11/23328	0.00324985	0.0216175	0.0150514	Csf1/Tlr2/Pde1b/Csf1r	4
GO:0036006	cellular response to macrophage colony-stimulating factor stimulus	4/1427	11/23328	0.00324985	0.0216175	0.0150514	Csf1/Tlr2/Pde1b/Csf1r	4
GO:0042135	neurotransmitter catabolic process	4/1427	11/23328	0.00324985	0.0216175	0.0150514	Aldh5a1/Naalad2/Hnmt/Maob	4
GO:0055015	ventricular cardiac muscle cell development	4/1427	11/23328	0.00324985	0.0216175	0.0150514	Lmna/Mef2a/Prox1/Fhl2	4
GO:1903299	regulation of hexokinase activity	4/1427	11/23328	0.00324985	0.0216175	0.0150514	Midn/Cox11/Pfkfb1/Pfkfb2	4
GO:2001280	positive regulation of unsaturated fatty acid biosynthetic process	4/1427	11/23328	0.00324985	0.0216175	0.0150514	Il1b/Ptgs2/Mapk9/Cd74	4
GO:0098900	regulation of action potential	10/1427	60/23328	0.00325148	0.0216175	0.0150514	Cav3/Gpr35/Pawr/Fgf13/Ank2/Ryr2/Cacna2d1/Dsc2/Kcnj2/Rnf207	10
GO:1901016	regulation of potassium ion transmembrane transporter activity	10/1427	60/23328	0.00325148	0.0216175	0.0150514	Nppa/Fhl1/Cav3/Kcne4/Akap6/Ank2/Akap7/Casq2/Stk39/Rnf207	10
GO:0048041	focal adhesion assembly	12/1427	80/23328	0.00330689	0.0218948	0.0152444	Sdc4/Bcr/Actn1/Cttn/Vcl/S100a10/Mmp14/Actg1/Vegfa/Clasp2/Lims1/Clasp1	12
GO:0022617	extracellular matrix disassembly	7/1427	33/23328	0.00330836	0.0218948	0.0152444	Il6/Pdpn/Tgfb2/Sh3pxd2b/Clasp2/Cma1/Clasp1	7
GO:0060740	prostate gland epithelium morphogenesis	7/1427	33/23328	0.00330836	0.0218948	0.0152444	Tnc/Igf1r/Fem1b/Sox9/Wnt5a/Igf1/Sfrp1	7
GO:1903364	positive regulation of cellular protein catabolic process	18/1427	145/23328	0.00330877	0.0218948	0.0152444	Klhl40/Il33/Hsp90aa1/Ldlr/Smad7/Rnf19b/Xbp1/Plk3/Hamp/Tnfaip3/Csnk1d/Ecscr/Rnf139/Rnf144a/Mapk9/Zyg11b/Fbxw7/Sh3rf2	18
GO:0044270	cellular nitrogen compound catabolic process	38/1427	391/23328	0.00333122	0.0220174	0.0153298	Hmox1/Il6/Tent5b/Btg2/Gda/Zc3h12a/Myd88/Apex1/Zfp36l1/Por/Pelo/Hnrnpa0/Hdc/Bax/Upp1/Igfbp3/Zfp36l2/Carhsp1/Exosc5/Ptbp1/Slc11a1/Cnot7/Acat1/Csde1/Qk/Lrpprc/Adal/Aldh6a1/Hnmt/Vegfa/Nmnat1/Nudt12/Grsf1/Pm20d1/Nudt7/Enpp5/Ybx2/Cpeb3	38
GO:0032753	positive regulation of interleukin-4 production	6/1427	25/23328	0.00335297	0.0220832	0.0153756	Il33/Syk/Cebpb/Slc7a5/Nlrp3/Rara	6
GO:0044003	modulation by symbiont of host process	6/1427	25/23328	0.00335297	0.0220832	0.0153756	Myc/Bcl2l1/Gapdh/Tnip1/Serpinb9/Irgm2	6
GO:1901798	positive regulation of signal transduction by p53 class mediator	6/1427	25/23328	0.00335297	0.0220832	0.0153756	Ankrd1/Ubb/Hic1/Rpl11/Spred1/Steap3	6
GO:0001936	regulation of endothelial cell proliferation	17/1427	134/23328	0.00337949	0.0222318	0.0154791	Ccl2/Hmox1/Thbs1/Thbs4/Lrg1/Egr3/Adora2b/Atoh8/Stat3/Ecm1/Wnt5a/Synj2bp/Vegfa/Igf1/Stat1/Prox1/Agtr1a	17
GO:0046578	regulation of Ras protein signal transduction	26/1427	240/23328	0.00340388	0.0223321	0.0155489	Bcr/Ngf/Tgfb2/Itga3/Kank1/Arf6/Csf1/Spry2/Eps8/Rasip1/Cyth3/Gpr35/Arhgdia/Rabgef1/Kctd10/Adgrg1/Met/Stambp/Arhgef9/Ogt/Kank2/Arfgef1/Rtn4r/Igf1/Timp2/Fgd4	26
GO:0007009	plasma membrane organization	15/1427	112/23328	0.00340665	0.0223321	0.0155489	S100a9/Plscr1/Tgfb2/Cav3/Myh9/Pacsin3/Micall1/Ank2/Pacsin2/Epb41l3/Mtss1/Plscr4/Rab3a/Plscr5/Cavin2	15
GO:0008645	hexose transmembrane transport	15/1427	112/23328	0.00340665	0.0223321	0.0155489	Myc/Il1b/Slc2a1/Met/C2cd5/Grb10/Ak1/Igf1/Slc2a12/Appl2/Mef2a/Rhoq/Upk3b/Osbpl8/Klf15	15
GO:0043620	regulation of DNA-templated transcription in response to stress	9/1427	51/23328	0.00345654	0.0226327	0.0157582	Hmox1/Ankrd2/Atf4/Ppp1r15a/Cebpb/Rela/Bag3/Tcim/Vegfa	9
GO:0001938	positive regulation of endothelial cell proliferation	13/1427	91/23328	0.00352942	0.0230294	0.0160344	Ccl2/Hmox1/Thbs4/Lrg1/Egr3/Adora2b/Stat3/Ecm1/Wnt5a/Vegfa/Igf1/Prox1/Agtr1a	13
GO:1903524	positive regulation of blood circulation	13/1427	91/23328	0.00352942	0.0230294	0.0160344	Ccn2/Nppa/Icam1/Ptgs2/Tgfb2/Gch1/Smad6/Ryr2/Add3/Smtnl2/Crhr2/Smtn/Rnf207	13
GO:2000117	negative regulation of cysteine-type endopeptidase activity	13/1427	91/23328	0.00352942	0.0230294	0.0160344	Thbs1/Plaur/Il6/Ptgs2/Mical1/Por/Nle1/Sfn/Cryab/Cdkn2d/Vegfa/Igf1/Fnip1	13
GO:0048705	skeletal system morphogenesis	27/1427	253/23328	0.00354415	0.0230987	0.0160826	Thbs1/Ccn2/Myc/Nab2/Tgfb2/Gnas/Scx/Por/Rdh10/Nle1/Rara/Mthfd1l/Sh3pxd2b/Mmp14/Fgr/Sox9/Chst11/Slc39a1/Idua/Ppargc1b/Bmi1/Prkra/Rarb/Vegfa/Zfp950/Prrx1/Sfrp1	27
GO:0032874	positive regulation of stress-activated MAPK cascade	20/1427	169/23328	0.00355371	0.0231341	0.0161073	Ccn2/Sphk1/Il1b/Gadd45g/Syk/Tgfb2/Zc3h12a/Myd88/Ltbr/Il1rn/Ptpn1/Met/Tlr3/Wnt5a/Vegfa/Gab1/Sh3rf2/Crhr2/Fgd4/Epha4	20
GO:0010657	muscle cell apoptotic process	14/1427	102/23328	0.00365831	0.0237312	0.016523	Hmox1/Agt/Atf4/Zc3h12a/Igf1r/Gapdh/Igfbp3/Bag3/Mff/Qk/Lifr/Igf1/Rps6ka2/Agtr1a	14
GO:0050848	regulation of calcium-mediated signaling	14/1427	102/23328	0.00365831	0.0237312	0.016523	Rcan1/Syk/Cd24a/Ccl4/Ptbp1/Akap6/Asph/Trdn/Cmya5/Igf1/Casq2/3425401B19Rik/Fhl2/Pln	14
GO:0006486	protein glycosylation	22/1427	193/23328	0.00366267	0.0237312	0.016523	B4galt5/Gfpt2/Gcnt2/Galnt16/Sec1/B3gnt3/St3gal1/Tmem258/Fut2/B4galt1/Pmm1/Plod3/Cog7/Dpm3/Magt1/Ogt/Arfgef1/Poglut3/Fktn/Fut8/Il15/Entpd5	22
GO:0043413	macromolecule glycosylation	22/1427	193/23328	0.00366267	0.0237312	0.016523	B4galt5/Gfpt2/Gcnt2/Galnt16/Sec1/B3gnt3/St3gal1/Tmem258/Fut2/B4galt1/Pmm1/Plod3/Cog7/Dpm3/Magt1/Ogt/Arfgef1/Poglut3/Fktn/Fut8/Il15/Entpd5	22
GO:0017038	protein import	24/1427	217/23328	0.00366864	0.0237312	0.016523	Agt/Il6/Ptgs2/Cdkn1a/Syk/Tnfrsf1a/Hsp90aa1/Zc3h12a/Lmna/Xbp1/Stat3/Tgfb1/Romo1/Hcls1/Bag3/Cse1l/Kpna3/Ipo13/Fam53b/Epm2a/Mavs/Appl2/Timm21/Pkia	24
GO:1904589	regulation of protein import	12/1427	81/23328	0.00367077	0.0237312	0.016523	Il6/Ptgs2/Tnfrsf1a/Hsp90aa1/Zc3h12a/Xbp1/Tgfb1/Hcls1/Bag3/Epm2a/Mavs/Pkia	12
GO:0007584	response to nutrient	10/1427	61/23328	0.00368023	0.023765	0.0165466	Pim1/Xbp1/Fes/Plec/Aacs/Cdkn2d/Kank2/Agl/Stat1/Bche	10
GO:0032411	positive regulation of transporter activity	16/1427	124/23328	0.00370457	0.0238102	0.0165781	Ccl2/Arc/Nppa/Akap6/Ank2/Asph/Ryr2/Akap7/Cacna2d1/Trdn/Cacnb2/Casq1/Stk39/Ifngr2/Kcnj11/Rnf207	16
GO:0001820	serotonin secretion	5/1427	18/23328	0.00372538	0.0238102	0.0165781	Syk/Lgals3/Xbp1/Maob/Crhr2	5
GO:0006662	glycerol ether metabolic process	5/1427	18/23328	0.00372538	0.0238102	0.0165781	Lipe/Gnpat/Chpt1/Nceh1/Plaat1	5
GO:0010801	negative regulation of peptidyl-threonine phosphorylation	5/1427	18/23328	0.00372538	0.0238102	0.0165781	Smad7/Spry2/Spred1/Met/Ogt	5
GO:0032674	regulation of interleukin-5 production	5/1427	18/23328	0.00372538	0.0238102	0.0165781	Il33/Il17ra/Crlf2/Nlrp3/Rara	5
GO:0061158	3'-UTR-mediated mRNA destabilization	5/1427	18/23328	0.00372538	0.0238102	0.0165781	Zc3h12a/Zfp36l1/Zfp36l2/Qk/Cpeb3	5
GO:0070102	interleukin-6-mediated signaling pathway	5/1427	18/23328	0.00372538	0.0238102	0.0165781	Il6/Spi1/Cebpa/Stat3/Gab1	5
GO:0086011	membrane repolarization during action potential	5/1427	18/23328	0.00372538	0.0238102	0.0165781	Kcne4/Cacna2d1/Kcnj5/Kcnj2/Rnf207	5
GO:1900153	positive regulation of nuclear-transcribed mRNA catabolic process, deadenylation-dependent decay	5/1427	18/23328	0.00372538	0.0238102	0.0165781	Btg2/Zfp36l1/Zfp36l2/Cnot7/Cpeb3	5
GO:0007272	ensheathment of neurons	20/1427	170/23328	0.0038021	0.0242179	0.0168619	Mir27b/B4galt5/Nab2/Egr2/Tlr2/Rara/Tgfb1/Jam3/Epb41l3/Qk/Gnpat/Fig4/Ckap5/Slc25a46/Hexb/Rarb/Igf1/Jam2/Tppp/Rxrg	20
GO:0008366	axon ensheathment	20/1427	170/23328	0.0038021	0.0242179	0.0168619	Mir27b/B4galt5/Nab2/Egr2/Tlr2/Rara/Tgfb1/Jam3/Epb41l3/Qk/Gnpat/Fig4/Ckap5/Slc25a46/Hexb/Rarb/Igf1/Jam2/Tppp/Rxrg	20
GO:1904064	positive regulation of cation transmembrane transport	20/1427	170/23328	0.0038021	0.0242179	0.0168619	Ccl2/Agt/Arc/Nppa/Bax/Akap6/Ank2/Asph/Ryr2/Akap7/Cacna2d1/Trdn/Cacnb2/Slc36a2/Casq1/Ifngr2/Kcnj11/Kcnj2/Agtr1a/Rnf207	20
GO:0031333	negative regulation of protein-containing complex assembly	18/1427	147/23328	0.00383488	0.0243991	0.0169881	Tmsb10/Kank1/Capg/Tlr2/Eps8/Eif4ebp1/Cryab/Pfn1/Sox9/Smad6/Pfn4/Fhod3/Jam3/Arfgef1/Add3/Tmod4/Myadm/Lmod3	18
GO:0044262	cellular carbohydrate metabolic process	30/1427	292/23328	0.00386151	0.0245407	0.0170867	Ier3/Il6/Has1/B4galt5/Midn/Plek/Stk40/Cry1/Pdk4/B3gnt3/Adora2b/Cox11/Stat3/Igfbp3/B4galt1/Pfkfb1/Grb10/Epm2a/Pcdh12/Ogt/Phkg1/Phkb/Igf1/Agl/Gpt2/Ppp1r3c/Ppara/P2ry1/Ppip5k2/Pfkfb2	30
GO:0060538	skeletal muscle organ development	23/1427	206/23328	0.00390571	0.0247936	0.0172627	Ankrd2/Klhl40/Ankrd1/Myc/Rcan1/Maff/Btg2/Egr2/Scx/Sap30/Tgfb1/Lemd2/Met/Srpk3/Cops2/Hlf/Hdac9/Crhr2/Meox2/Lmod3/Gpcpd1/Rbfox1/Asb2	23
GO:0014741	negative regulation of muscle hypertrophy	7/1427	34/23328	0.00394973	0.024926	0.017355	Tnfrsf1a/Cav3/Lmna/Ctdp1/Mlip/Ppara/Igfbp5	7
GO:0060512	prostate gland morphogenesis	7/1427	34/23328	0.00394973	0.024926	0.017355	Tnc/Igf1r/Fem1b/Sox9/Wnt5a/Igf1/Sfrp1	7
GO:0009620	response to fungus	9/1427	52/23328	0.00395764	0.024926	0.017355	Ptx3/Cxcl1/Il17ra/Syk/Myd88/Tlr2/Hamp/Gapdh/Tgfb1	9
GO:0032731	positive regulation of interleukin-1 beta production	9/1427	52/23328	0.00395764	0.024926	0.017355	Hspb1/Il6/Ccl3/Tlr2/Nlrp3/Trim16/Stat3/Wnt5a/Mndal	9
GO:0043268	positive regulation of potassium ion transport	9/1427	52/23328	0.00395764	0.024926	0.017355	Cxcl1/Nppa/Fhl1/Akap6/Ank2/Akap7/Stk39/Kcnj2/Rnf207	9
GO:1900015	regulation of cytokine production involved in inflammatory response	9/1427	52/23328	0.00395764	0.024926	0.017355	Il6/Il17ra/Il1r2/Zc3h12a/Myd88/Stat3/Nos2/Appl2/Pld4	9
GO:1904036	negative regulation of epithelial cell apoptotic process	9/1427	52/23328	0.00395764	0.024926	0.017355	Serpine1/Hmox1/Angptl4/Icam1/Ngf/Igf1r/Tnip2/Tnfaip3/Igf1	9
GO:1903409	reactive oxygen species biosynthetic process	16/1427	125/23328	0.00401323	0.0252478	0.017579	Ptx3/Agt/Il6/Il1b/Icam1/Ptgs2/Hsp90aa1/Zc3h12a/Tlr2/Cyp1b1/Stat3/Nos2/Mapk9/Aif1/Ogt/Igf1	16
GO:0015749	monosaccharide transmembrane transport	15/1427	114/23328	0.00403801	0.0253754	0.0176678	Myc/Il1b/Slc2a1/Met/C2cd5/Grb10/Ak1/Igf1/Slc2a12/Appl2/Mef2a/Rhoq/Upk3b/Osbpl8/Klf15	15
GO:0032479	regulation of type I interferon production	12/1427	82/23328	0.00406621	0.0255208	0.0177691	Cd14/Sting1/Syk/Myd88/Tlr2/Relb/Polr3d/Gpatch3/Tlr3/Zbtb20/Mavs/Stat1	12
GO:0043393	regulation of protein binding	25/1427	231/23328	0.00407902	0.0255208	0.0177691	Plscr1/Xirp1/Myc/Cdkn1a/Sting1/Lox/Ngf/Ubash3b/Ptprf/Anxa2/Gtf2f1/Bax/Cblb/Rpl11/Adam15/Lfng/Met/Aktip/Wnt5a/Snapin/Aplp2/B2m/Ppara/Gpsm1/Epha4	25
GO:0050670	regulation of lymphocyte proliferation	25/1427	231/23328	0.00407902	0.0255208	0.0177691	Sdc4/Il6/Il1b/Clcf1/Cdkn1a/Syk/Lgals3/Cebpb/Cd24a/Lrrc32/Myd88/Ripk3/Cblb/Tgfb1/Pawr/Adk/Bmi1/Aif1/Igf1/Gpam/Twsg1/Il15/Cd74/Ighm/H2-Aa	25
GO:0070661	leukocyte proliferation	34/1427	344/23328	0.00407934	0.0255208	0.0177691	Sdc4/Il6/Il1b/Il33/Clcf1/Cdkn1a/Syk/Lgals3/Shb/Lilrb4a/Cebpb/Ctps/Cd24a/Lrrc32/Myd88/Csf1/Ripk3/Lmbr1l/Bax/Cblb/Tgfb1/Pawr/Slc11a1/Csf1r/Adk/Bmi1/Aif1/Igf1/Gpam/Twsg1/Il15/Cd74/Ighm/H2-Aa	34
GO:0060249	anatomical structure homeostasis	40/1427	422/23328	0.00409003	0.0255593	0.0177958	Ccn2/Myc/Il6/Adam8/Ptgs2/Syk/Lox/Hsp90aa1/Gnas/Ahsg/Nhp2/Gnl3/Cav3/Lmna/Ubash3b/Apex1/Scx/Gcnt2/Csf1/P2ry2/Pdk4/Hamp/Bax/Tgfb1/Tjp2/Bag3/Sox9/Idua/Bbs2/Trp53inp2/Ppargc1b/Lpcat1/Xrcc5/Tmem64/Csf1r/Vegfa/Dram2/Slc28a2/Stk39/P2ry1	40
GO:0003299	muscle hypertrophy in response to stress	6/1427	26/23328	0.00413651	0.0255935	0.0178197	Nppb/Nppa/Lmna/Mlip/Trpc3/Klf15	6
GO:0007020	microtubule nucleation	6/1427	26/23328	0.00413651	0.0255935	0.0178197	Csnk1d/Ckap5/Mzt1/Clasp2/Tppp/Clasp1	6
GO:0007263	nitric oxide mediated signal transduction	6/1427	26/23328	0.00413651	0.0255935	0.0178197	Mt2/Thbs1/Mt1/Nos2/Vegfa/Gucy1a1	6
GO:0010829	negative regulation of glucose transmembrane transport	6/1427	26/23328	0.00413651	0.0255935	0.0178197	Myc/Il1b/Grb10/Appl2/Rhoq/Upk3b	6
GO:0014898	cardiac muscle hypertrophy in response to stress	6/1427	26/23328	0.00413651	0.0255935	0.0178197	Nppb/Nppa/Lmna/Mlip/Trpc3/Klf15	6
GO:0031100	animal organ regeneration	6/1427	26/23328	0.00413651	0.0255935	0.0178197	Cxcl5/Hmox1/Il6/Cebpb/Tgfb1/Lifr	6
GO:0033622	integrin activation	6/1427	26/23328	0.00413651	0.0255935	0.0178197	Selp/Plek/Cd24a/Rasip1/Jam3/Fblim1	6
GO:0098901	regulation of cardiac muscle cell action potential	6/1427	26/23328	0.00413651	0.0255935	0.0178197	Cav3/Fgf13/Ank2/Ryr2/Dsc2/Rnf207	6
GO:1904376	negative regulation of protein localization to cell periphery	6/1427	26/23328	0.00413651	0.0255935	0.0178197	Tmbim1/Bcl2l1/Picalm/Tgfb1/Rhoq/Lrrc15	6
GO:0051058	negative regulation of small GTPase mediated signal transduction	10/1427	62/23328	0.00415256	0.0256646	0.0178692	Tgfb2/Itga3/Kank1/Spry2/Rasip1/Rabgef1/Kctd10/Met/Stambp/Timp2	10
GO:0045123	cellular extravasation	11/1427	72/23328	0.00416959	0.0257415	0.0179227	Ccl2/Sele/Bcr/Icam1/Adam8/Selp/Il1r1/Ripk3/Plvap/Pawr/Jam2	11
GO:0034248	regulation of cellular amide metabolic process	39/1427	410/23328	0.00428011	0.0263948	0.0183776	S100a9/Thbs1/Sphk1/Bcl3/Il6/Ppp1r15a/Btg2/Zc3h12a/Igf2bp2/Eif6/Rpl38/Zfp36l1/Pdk4/Picalm/Eif4ebp1/Rela/Cyp1b1/Gapdh/Rbm3/Rara/Stat3/Zfp36l2/Ptbp1/Rplp1/Rnf139/Akap6/Cnot7/Fastkd2/Rmnd1/Qk/Lrpprc/Rbm20/Ptcd3/Tia1/Igf1/Ybx2/Cpeb3/Igfbp5/Epha4	39
GO:0045787	positive regulation of cell cycle	35/1427	358/23328	0.00428872	0.0264189	0.0183944	Ccn2/Sphk1/Myc/Adamts1/Il1b/Fosl1/Pim1/Ereg/Cdkn1a/Shb/Tgfb2/Id2/Rassf1/Apex1/Igf1r/Azin1/Eif4ebp1/Rara/Tgfb1/Mybbp1a/Cdk9/Lfng/Met/Sgo2a/Dynlt3/Ccnd2/Aif1/Wnt5a/Chek2/Pbx1/Cdc14b/Ube2b/Igf1/Slf1/Prox1	35
GO:0022618	ribonucleoprotein complex assembly	20/1427	172/23328	0.00434228	0.0267133	0.0185994	Ppan/Hsp90aa1/Nop2/Eif6/Rpl38/Rpl23a/Rps28/Nle1/Rrs1/Sf3a2/Rps15/Snrpd2/Rps19/Rpl11/Bop1/Luc7l3/Xrcc5/Fastkd2/Srpk3/Prpf19	20
GO:0001657	ureteric bud development	14/1427	104/23328	0.00436981	0.0267133	0.0185994	Agt/Myc/Smad7/Vcan/Crlf1/Rara/Tgfb1/Sox9/Smad6/Pbx1/Rarb/Vegfa/Sfrp1/Agtr1a	14
GO:0043488	regulation of mRNA stability	14/1427	104/23328	0.00436981	0.0267133	0.0185994	Tent5b/Zc3h12a/Myd88/Apex1/Zfp36l1/Hnrnpa0/Zfp36l2/Carhsp1/Ptbp1/Slc11a1/Qk/Vegfa/Ybx2/Cpeb3	14
GO:0046849	bone remodeling	14/1427	104/23328	0.00436981	0.0267133	0.0185994	Il6/Adam8/Syk/Epha2/Ahsg/Ubash3b/Pdk4/Hamp/Idua/Ppargc1b/Tmem64/Csf1r/Vegfa/Sfrp1	14
GO:0046916	cellular transition metal ion homeostasis	14/1427	104/23328	0.00436981	0.0267133	0.0185994	Mt2/Lcn2/Hmox1/Myc/Mt1/Slc39a14/Ftl1/Hamp/Slc39a6/Slc11a1/Slc31a1/Aplp2/Hjv/Abcb7	14
GO:0072163	mesonephric epithelium development	14/1427	104/23328	0.00436981	0.0267133	0.0185994	Agt/Myc/Smad7/Vcan/Crlf1/Rara/Tgfb1/Sox9/Smad6/Pbx1/Rarb/Vegfa/Sfrp1/Agtr1a	14
GO:0072164	mesonephric tubule development	14/1427	104/23328	0.00436981	0.0267133	0.0185994	Agt/Myc/Smad7/Vcan/Crlf1/Rara/Tgfb1/Sox9/Smad6/Pbx1/Rarb/Vegfa/Sfrp1/Agtr1a	14
GO:0034219	carbohydrate transmembrane transport	15/1427	115/23328	0.00438774	0.0267754	0.0186426	Myc/Il1b/Slc2a1/Met/C2cd5/Grb10/Ak1/Igf1/Slc2a12/Appl2/Mef2a/Rhoq/Upk3b/Osbpl8/Klf15	15
GO:0032943	mononuclear cell proliferation	32/1427	320/23328	0.00438948	0.0267754	0.0186426	Sdc4/Il6/Il1b/Clcf1/Cdkn1a/Syk/Lgals3/Shb/Lilrb4a/Cebpb/Ctps/Cd24a/Lrrc32/Myd88/Csf1/Ripk3/Lmbr1l/Bax/Cblb/Tgfb1/Pawr/Slc11a1/Adk/Bmi1/Aif1/Igf1/Gpam/Twsg1/Il15/Cd74/Ighm/H2-Aa	32
GO:0070085	glycosylation	23/1427	208/23328	0.00439976	0.026809	0.018666	B4galt5/Gfpt2/Gcnt2/Galnt16/Sec1/B3gnt3/St3gal1/Tmem258/Fut2/B4galt1/Pmm1/Plod3/Cog7/Cog6/Dpm3/Magt1/Ogt/Arfgef1/Poglut3/Fktn/Fut8/Il15/Entpd5	23
GO:0002221	pattern recognition receptor signaling pathway	18/1427	149/23328	0.00442829	0.0269535	0.0187666	Cd14/Irak3/Myd88/Arf6/Tnip2/Tlr2/Clec4e/Rela/Tnfaip3/Tnip1/Gpatch3/Sec14l1/Tlr3/Ly96/Mavs/Appl2/Ddx60/Irgm2	18
GO:0033108	mitochondrial respiratory chain complex assembly	12/1427	83/23328	0.00449512	0.0273258	0.0190258	Ndufa2/Ndufb8/Sdhaf2/Oma1/Coa5/Ndufaf1/Ndufs4/Smim20/Ndufaf4/Timm21/Lyrm7/Tmem126b	12
GO:0043523	regulation of neuron apoptotic process	28/1427	270/23328	0.00451002	0.0273258	0.0190258	Hmox1/Agt/Mt1/Il1b/Atf4/Adam8/Btg2/Clcf1/Tnfrsf1a/Ngf/Cebpb/Tgfb2/C5ar1/Ccl3/Bcl2l1/Ptprf/Crlf1/Tox3/Bax/Egln2/Pawr/Xrcc2/Stambp/Oxr1/Vegfa/Nmnat1/Fbxw7/Nqo2	28
GO:0001960	negative regulation of cytokine-mediated signaling pathway	9/1427	53/23328	0.00451377	0.0273258	0.0190258	Il6/Il1r2/Irak3/Ptprf/Il1rn/Sh2b3/Rabgef1/Ecm1/Cnot7	9
GO:0048662	negative regulation of smooth muscle cell proliferation	9/1427	53/23328	0.00451377	0.0273258	0.0190258	Hmox1/Nppb/Cdkn1a/Tnfaip3/Igfbp3/Aif1/Rgs5/Il15/Igfbp5	9
GO:0061383	trabecula morphogenesis	9/1427	53/23328	0.00451377	0.0273258	0.0190258	Sbno2/Adamts1/Tgfb2/Cav3/Ppargc1b/Vegfa/Sfrp1/Plxnb1/Fhl2	9
GO:0006914	autophagy	40/1427	425/23328	0.00461278	0.0278527	0.0193927	S100a9/Hmox1/S100a8/Sting1/Zc3h12a/Qsox1/Gabarapl1/Xbp1/Tlr2/Plk3/Anxa7/Rasip1/Tnfaip3/Stat3/Cttn/Gramd1a/Bag3/Trp53inp2/Rmc1/Lix1/Vps41/Stx17/1600014C10Rik/Snapin/Epm2a/Slc25a46/Dram2/Dcn/Fundc1/Fbxw7/Atg10/Dnm1l/Rragd/Scoc/Fyco1/Gpsm1/Prkaa2/Zkscan3/Iigp1/Irgm2	40
GO:0061919	process utilizing autophagic mechanism	40/1427	425/23328	0.00461278	0.0278527	0.0193927	S100a9/Hmox1/S100a8/Sting1/Zc3h12a/Qsox1/Gabarapl1/Xbp1/Tlr2/Plk3/Anxa7/Rasip1/Tnfaip3/Stat3/Cttn/Gramd1a/Bag3/Trp53inp2/Rmc1/Lix1/Vps41/Stx17/1600014C10Rik/Snapin/Epm2a/Slc25a46/Dram2/Dcn/Fundc1/Fbxw7/Atg10/Dnm1l/Rragd/Scoc/Fyco1/Gpsm1/Prkaa2/Zkscan3/Iigp1/Irgm2	40
GO:0006182	cGMP biosynthetic process	4/1427	12/23328	0.00464047	0.0278527	0.0193927	Nppb/Nppa/Gucy1b1/Gucy1a1	4
GO:0034333	adherens junction assembly	4/1427	12/23328	0.00464047	0.0278527	0.0193927	Smad7/Zfp703/Vcl/Jam3	4
GO:0051280	negative regulation of release of sequestered calcium ion into cytosol	4/1427	12/23328	0.00464047	0.0278527	0.0193927	Tgfb2/Tgfb1/Trdn/Casq2	4
GO:0098722	asymmetric stem cell division	4/1427	12/23328	0.00464047	0.0278527	0.0193927	Zbtb16/Tead3/Etv5/Fgf13	4
GO:1900244	positive regulation of synaptic vesicle endocytosis	4/1427	12/23328	0.00464047	0.0278527	0.0193927	Bcl2l1/Picalm/Mff/Dnm1l	4
GO:1902510	regulation of apoptotic DNA fragmentation	4/1427	12/23328	0.00464047	0.0278527	0.0193927	Il6/Bax/Igfbp3/Nmnat1	4
GO:0045661	regulation of myoblast differentiation	10/1427	63/23328	0.00467145	0.0279472	0.0194584	Ankrd2/Ccl17/Ccl9/Btg1/Zfp36l1/Id3/Igfbp3/Tgfb1/Sox9/Cxcl9	10
GO:0150116	regulation of cell-substrate junction organization	10/1427	63/23328	0.00467145	0.0279472	0.0194584	Sdc4/Arf6/Vcl/S100a10/Mmp14/Actg1/Vegfa/Clasp2/Lims1/Clasp1	10
GO:0009749	response to glucose	21/1427	185/23328	0.00467707	0.0279472	0.0194584	Thbs1/Icam1/Igf1r/Slc39a14/Xbp1/Pim3/Glul/Aacs/Tra2b/Sybu/Zbtb20/Ogt/Pde4c/Igf1/Selenot/Oxct1/Gpam/Aqp4/Prkaa2/Crhr2/Pfkfb2	21
GO:0000460	maturation of 5.8S rRNA	7/1427	35/23328	0.00468108	0.0279472	0.0194584	Eif6/Rcl1/Ftsj3/Rrs1/Nol9/Urb1/Bop1	7
GO:0034110	regulation of homotypic cell-cell adhesion	7/1427	35/23328	0.00468108	0.0279472	0.0194584	Plaur/Pdpn/Syk/Cd24a/Ubash3b/Zfp703/Sh2b3	7
GO:0010466	negative regulation of peptidase activity	26/1427	246/23328	0.00472635	0.0281828	0.0196225	Serpine1/Serpina3n/Timp1/Thbs1/Plaur/Agt/Il6/Ptgs2/Ngf/Ahsg/Mical1/Por/Nle1/Picalm/Gapdh/Sfn/Pi15/Cryab/Cdkn2d/Ecm1/Serpinb9/Wfdc1/Vegfa/Igf1/Fnip1/Timp2	26
GO:0033628	regulation of cell adhesion mediated by integrin	8/1427	44/23328	0.00473559	0.0281828	0.0196225	Serpine1/Syk/Tgfb2/Epha2/Cd24a/Cyp1b1/Adam9/Jam3	8
GO:0045823	positive regulation of heart contraction	8/1427	44/23328	0.00473559	0.0281828	0.0196225	Ccn2/Nppa/Tgfb2/Gch1/Ryr2/Crhr2/Smtn/Rnf207	8
GO:0034614	cellular response to reactive oxygen species	18/1427	150/23328	0.00475216	0.0282515	0.0196703	Lcn2/Thbs1/Sphk1/Il6/Apex1/Ripk3/Gch1/Rela/Tnfaip3/Cyp1b1/Pawr/Romo1/Met/Ppargc1b/Prdx1/Mapk9/Zfp277/Mtr	18
GO:0002444	myeloid leukocyte mediated immunity	14/1427	105/23328	0.00476541	0.0283003	0.0197043	Cxcl5/Hmox1/Cxcl1/Nppa/Il4ra/Bcr/Syk/Stx11/Ddx21/Adora2b/Fes/Rabgef1/Fgr/Mavs	14
GO:0034329	cell junction assembly	40/1427	426/23328	0.00479919	0.0283218	0.0197193	Agt/Sdc4/Itga5/Bcr/Il1b/Snai1/Actn1/Rhoc/Epha2/Pard6b/Smad7/Arf6/Eef2k/Tlr2/Hdac7/Myo1c/Zfp703/Lrfn4/Plec/Cttn/Vcl/S100a10/Mmp14/Actg1/Actn4/Fgf13/Jam3/Epb41l3/Arhgef9/Wnt5a/Gnpat/Nptn/Slc25a46/Vegfa/Clasp2/Lims1/Gpm6a/Plxnb1/Clasp1/Lrtm1	40
GO:0072594	establishment of protein localization to organelle	40/1427	426/23328	0.00479919	0.0283218	0.0197193	Agt/Arc/Il6/Ptgs2/Cdkn1a/Syk/Tnfrsf1a/Hsp90aa1/Zc3h12a/Lmna/Xbp1/Dnaja1/Vps37b/Timm13/Tnfaip3/Bax/Stat3/Tgfb1/Srp54a/Romo1/Hcls1/Bag3/Pmm1/Zfand6/Cse1l/Kpna3/Eps15/Mff/Ipo13/Ryr2/Vps41/Fam53b/Epm2a/Mavs/Fbxw7/Nedd4/Appl2/Immp1l/Timm21/Pkia	40
GO:0030502	negative regulation of bone mineralization	5/1427	19/23328	0.00480432	0.0283218	0.0197193	Ccr1/Ahsg/Srgn/Sox9/Ecm1	5
GO:0032634	interleukin-5 production	5/1427	19/23328	0.00480432	0.0283218	0.0197193	Il33/Il17ra/Crlf2/Nlrp3/Rara	5
GO:0035988	chondrocyte proliferation	5/1427	19/23328	0.00480432	0.0283218	0.0197193	Ccn2/Smad7/Mustn1/Mmp14/Sox9	5
GO:0060965	negative regulation of gene silencing by miRNA	5/1427	19/23328	0.00480432	0.0283218	0.0197193	Il6/Zc3h12a/Stat3/Tgfb1/Ncor2	5
GO:1902259	regulation of delayed rectifier potassium channel activity	5/1427	19/23328	0.00480432	0.0283218	0.0197193	Nppa/Kcne4/Akap6/Akap7/Rnf207	5
GO:0010675	regulation of cellular carbohydrate metabolic process	19/1427	162/23328	0.00487182	0.0286896	0.0199754	Ier3/Il6/Midn/Plek/Cry1/Pdk4/Adora2b/Cox11/Stat3/Igfbp3/Pfkfb1/Grb10/Ogt/Igf1/Gpt2/Ppp1r3c/Ppara/P2ry1/Pfkfb2	19
GO:0044403	symbiotic process	36/1427	374/23328	0.00488725	0.0287504	0.0200177	Ptx3/Cxcl5/Cxcl1/Plscr1/Myc/Icam1/Zc3h12a/Ccl4/Ifitm1/Bcl2l1/Anxa2/Ctdp1/Ripk3/Thoc6/Vps37b/Gapdh/Tnip1/Bax/Ifitm2/Eif3g/Romo1/Ptbp1/Pfn1/Cnot7/Eps15/Serpinb9/Csf1r/Mavs/Zfp72/Fv1/Gbp7/Stat1/Cd74/Prox1/Lrrc15/Irgm2	36
GO:1901343	negative regulation of vasculature development	17/1427	139/23328	0.00492691	0.0289231	0.0201379	Ccl2/Serpine1/Thbs1/Agt/Adamts1/Tgfb2/Epha2/Spry2/Emilin1/Ecscr/Spred1/Synj2bp/Gtf2i/Dcn/Stat1/Crhr2/Meox2	17
GO:1903322	positive regulation of protein modification by small protein conjugation or removal	17/1427	139/23328	0.00492691	0.0289231	0.0201379	Klhl40/Sphk1/Ngf/Zc3h12a/Gnl3/Smad7/Rassf1/Cry1/Tnip1/Cblb/Cdk9/Tbc1d7/Mapk9/Cdc14b/Fbxw7/Ube2d1/Dcun1d2	17
GO:2000027	regulation of animal organ morphogenesis	23/1427	210/23328	0.00494483	0.0289979	0.0201901	Agt/Myc/Pim1/Tgfb2/Cav3/Csf1/Xbp1/Por/Tnfaip3/Bax/Tgfb1/Etv5/B4galt1/Sox9/Met/Sema3c/Nfib/Wnt5a/Vegfa/Lims1/Sfrp1/Aspn/Agtr1a	23
GO:0051384	response to glucocorticoid	12/1427	84/23328	0.00495945	0.0290534	0.0202286	Il6/Zfp36l1/Il1rn/Lcat/Pdcd7/Eif4ebp1/Tgfb1/Zfp36l2/Adam9/Agl/Bche/Agtr1a	12
GO:0046328	regulation of JNK cascade	21/1427	186/23328	0.00497694	0.0291254	0.0202788	Ccn2/Nppa/Il1b/Gadd45g/Syk/Myd88/Igf1r/Ltbr/Dnaja1/Il1rn/Ptpn1/Mapk9/Tlr3/Wnt5a/Fktn/Gab1/Sh3rf2/Sfrp1/Fgd4/Klhl31/Epha4	21
GO:0006066	alcohol metabolic process	32/1427	323/23328	0.00504004	0.0292336	0.0203541	Ch25h/Sphk1/Il1b/Plek/Itpkc/Ldlr/Por/Gch1/Adh1/Rdh10/Lcat/Akr1b8/Cebpa/Cyp1b1/Lipe/Lima1/Plpp2/Lrat/Rdh14/Aplp2/Pts/Sc5d/Asah2/Gdpd1/Akr1c14/Prkaa2/Ces1d/Cyp27a1/P2ry1/Ppip5k2/Hsd17b7/Vldlr	32
GO:0000469	cleavage involved in rRNA processing	6/1427	27/23328	0.00504745	0.0292336	0.0203541	Nhp2/Rcl1/Nob1/Rrs1/Nol9/Bop1	6
GO:0014887	cardiac muscle adaptation	6/1427	27/23328	0.00504745	0.0292336	0.0203541	Nppb/Nppa/Lmna/Mlip/Trpc3/Klf15	6
GO:0030194	positive regulation of blood coagulation	6/1427	27/23328	0.00504745	0.0292336	0.0203541	Serpine1/S100a9/Thbs1/Selp/Pdpn/Plek	6
GO:0045780	positive regulation of bone resorption	6/1427	27/23328	0.00504745	0.0292336	0.0203541	Adam8/Syk/Ahsg/Idua/Ppargc1b/Tmem64	6
GO:0046852	positive regulation of bone remodeling	6/1427	27/23328	0.00504745	0.0292336	0.0203541	Adam8/Syk/Ahsg/Idua/Ppargc1b/Tmem64	6
GO:0060343	trabecula formation	6/1427	27/23328	0.00504745	0.0292336	0.0203541	Adamts1/Cav3/Ppargc1b/Vegfa/Sfrp1/Fhl2	6
GO:0071677	positive regulation of mononuclear cell migration	6/1427	27/23328	0.00504745	0.0292336	0.0203541	Ccl2/Serpine1/Ccr1/Lgals3/Tgfb1/Aif1	6
GO:1900048	positive regulation of hemostasis	6/1427	27/23328	0.00504745	0.0292336	0.0203541	Serpine1/S100a9/Thbs1/Selp/Pdpn/Plek	6
GO:1904994	regulation of leukocyte adhesion to vascular endothelial cell	6/1427	27/23328	0.00504745	0.0292336	0.0203541	Sele/Il6/Icam1/Selp/Rela/Pawr	6
GO:0010811	positive regulation of cell-substrate adhesion	16/1427	128/23328	0.00506786	0.0292914	0.0203944	Thbs1/Sdc4/Itga5/Dbn1/Itga3/Ninj1/Csf1/Spock2/Emilin1/S100a10/Hacd1/Egflam/Vegfa/Lims1/Myadm/Ecm2	16
GO:0061013	regulation of mRNA catabolic process	16/1427	128/23328	0.00506786	0.0292914	0.0203944	Tent5b/Btg2/Zc3h12a/Myd88/Apex1/Zfp36l1/Hnrnpa0/Zfp36l2/Carhsp1/Ptbp1/Slc11a1/Cnot7/Qk/Vegfa/Ybx2/Cpeb3	16
GO:0042493	response to drug	27/1427	260/23328	0.00512604	0.0293841	0.0204589	Lcn2/Serpine1/Ankrd1/Myc/Il1b/Tgfb2/Gnas/Ccl4/Atp8b1/Xbp1/Rnf149/Uchl1/Aacs/Nos2/Slc47a1/Mapk9/Tmem30a/Hadh/Crot/Ube2b/Add3/Stat1/Bche/Prkaa2/Sfrp1/Kcnj11/Pde4a	27
GO:0051091	positive regulation of DNA-binding transcription factor activity	27/1427	260/23328	0.00512604	0.0293841	0.0204589	Sphk1/Il6/Il1b/Fosl1/Icam1/Adam8/Sting1/Ngf/Pprc1/Irak3/Myd88/Tlr2/Ripk3/Rela/Nlrp3/Stat3/Tgfb1/Hcls1/Crtc2/Zbtb7a/Ppargc1b/Tlr3/Wnt5a/Mavs/Vegfa/Rps6ka5/Crhr2	27
GO:0010823	negative regulation of mitochondrion organization	9/1427	54/23328	0.00512886	0.0293841	0.0204589	Ier3/Lmna/Bag3/Mfn1/Oma1/Tmem14a/Igf1/Opa1/Dnm1l	9
GO:0014009	glial cell proliferation	9/1427	54/23328	0.00512886	0.0293841	0.0204589	Myc/Il6/Il1b/Il33/Csf1/Etv5/Csf1r/Epm2a/Igf1	9
GO:0043300	regulation of leukocyte degranulation	9/1427	54/23328	0.00512886	0.0293841	0.0204589	Hmox1/Nppa/Il4ra/Bcr/Syk/Adora2b/Fes/Rabgef1/Fgr	9
GO:0045687	positive regulation of glial cell differentiation	9/1427	54/23328	0.00512886	0.0293841	0.0204589	Il1b/Clcf1/Id2/Egr2/Tlr2/Rela/Tgfb1/Prpf19/Qk	9
GO:1904705	regulation of vascular associated smooth muscle cell proliferation	9/1427	54/23328	0.00512886	0.0293841	0.0204589	Hmox1/Agt/Adamts1/Cdkn1a/Igf1/Nqo2/Rgs5/Hpgd/Igfbp5	9
GO:1990874	vascular associated smooth muscle cell proliferation	9/1427	54/23328	0.00512886	0.0293841	0.0204589	Hmox1/Agt/Adamts1/Cdkn1a/Igf1/Nqo2/Rgs5/Hpgd/Igfbp5	9
GO:0051492	regulation of stress fiber assembly	13/1427	95/23328	0.00513097	0.0293841	0.0204589	Ccn2/Sdc4/Rhoc/Sh3pxd2b/S100a10/Pfn1/Synpo/Actg1/Tesk1/Met/Kank2/Clasp2/Clasp1	13
GO:0046824	positive regulation of nucleocytoplasmic transport	11/1427	74/23328	0.00516073	0.0295244	0.0205566	Il6/Ptgs2/Tnfrsf1a/Hsp90aa1/Zc3h12a/Xbp1/Sfn/Tgfb1/Hcls1/Bag3/Mavs	11
GO:0006022	aminoglycan metabolic process	14/1427	106/23328	0.00518943	0.0296584	0.0206499	Il1b/Has1/B4galt5/Ugdh/Spock2/B3gnt3/Tgfb1/Chst11/Idua/Ids/Egflam/Hexb/Dcn/Il15	14
GO:0008347	glial cell migration	10/1427	64/23328	0.00523995	0.0298863	0.0208086	Ccl2/Tgfb2/Ccl3/Vcan/Csf1/Adgrg1/Hexb/Efemp1/P2ry1/Epha4	10
GO:1903510	mucopolysaccharide metabolic process	10/1427	64/23328	0.00523995	0.0298863	0.0208086	Il1b/Has1/Ugdh/Spock2/Tgfb1/Chst11/Idua/Egflam/Dcn/Il15	10
GO:0042129	regulation of T cell proliferation	20/1427	175/23328	0.00527049	0.03003	0.0209087	Sdc4/Il6/Il1b/Syk/Lgals3/Cebpb/Cd24a/Lrrc32/Ripk3/Cblb/Tgfb1/Pawr/Adk/Bmi1/Aif1/Igf1/Gpam/Twsg1/Il15/H2-Aa	20
GO:0034767	positive regulation of ion transmembrane transport	21/1427	187/23328	0.00529252	0.030125	0.0209748	Ccl2/Agt/Arc/Nppa/Bax/Akap6/Ank2/Asph/Ryr2/Akap7/Cacna2d1/Trdn/Cacnb2/Slc36a2/Casq1/Stk39/Ifngr2/Kcnj11/Kcnj2/Agtr1a/Rnf207	21
GO:0001894	tissue homeostasis	27/1427	261/23328	0.00539406	0.0306719	0.0213555	Ccn2/Il6/Adam8/Ptgs2/Syk/Gnas/Ahsg/Ubash3b/Scx/Gcnt2/Csf1/Pdk4/Hamp/Bax/Tjp2/Sox9/Idua/Bbs2/Trp53inp2/Ppargc1b/Lpcat1/Tmem64/Csf1r/Vegfa/Dram2/Slc28a2/Stk39	27
GO:0010464	regulation of mesenchymal cell proliferation	8/1427	45/23328	0.00545702	0.0308609	0.0214871	Myc/Lmna/Sox9/Nfib/Wnt5a/Vegfa/Arhgap5/Prrx1	8
GO:0045923	positive regulation of fatty acid metabolic process	8/1427	45/23328	0.00545702	0.0308609	0.0214871	Agt/Il1b/Mid1ip1/Ptgs2/Mapk9/Lpgat1/Ppara/Cd74	8
GO:0071526	semaphorin-plexin signaling pathway	8/1427	45/23328	0.00545702	0.0308609	0.0214871	Mir27b/Sema6b/Sema3f/Sema7a/Arhgdia/Met/Sema3c/Plxnb1	8
GO:0030203	glycosaminoglycan metabolic process	12/1427	85/23328	0.00546122	0.0308609	0.0214871	Il1b/Has1/Ugdh/Spock2/Tgfb1/Chst11/Idua/Ids/Egflam/Hexb/Dcn/Il15	12
GO:0006690	icosanoid metabolic process	16/1427	129/23328	0.00546575	0.0308609	0.0214871	Sphk1/Il1b/Pdpn/Ptgs2/Syk/Tnfrsf1a/Tlr2/Cyp1b1/Pibf1/Mapk9/Fads1/Pnpla8/Ptgr2/Akr1c14/Cd74/Hpgd	16
GO:0014065	phosphatidylinositol 3-kinase signaling	16/1427	129/23328	0.00546575	0.0308609	0.0214871	Agt/Selp/Tgfb2/Igf1r/Xbp1/Zfp36l1/Osm/Rara/Hcls1/Fgr/Sox9/Stambp/Igf1/Dcn/Plxnb1/Entpd5	16
GO:0032273	positive regulation of protein polymerization	16/1427	129/23328	0.00546575	0.0308609	0.0214871	Icam1/Gda/Hsp90aa1/Cav3/Arf6/Cdc42ep4/Arpc1b/Myo1c/Vasp/Fes/Cttn/Pfn1/Met/Ckap5/Tppp/Lmod3	16
GO:2000516	positive regulation of CD4-positive, alpha-beta T cell activation	7/1427	36/23328	0.00550992	0.031079	0.021639	Il4ra/Il6/Shb/Nfkbiz/Socs1/Nlrp3/Rara	7
GO:0010001	glial cell differentiation	26/1427	249/23328	0.00553413	0.0311843	0.0217123	S100a9/S100a8/Agt/Il1b/Clcf1/B4galt5/Nab2/Ldlr/C5ar1/Id2/Egr2/Tlr2/Rela/Stat3/Tgfb1/Sox9/Nfib/Prpf19/Qk/Ckap5/Slc25a46/Igf1/Tppp/Klf15/Gpr157/Epha4	26
GO:0030879	mammary gland development	19/1427	164/23328	0.00556117	0.0312739	0.0217747	Cebpb/Epha2/Id2/Cav3/Aprt/Igf1r/Csf1/Xbp1/Zfp703/Bax/Tgfb1/Etv5/B4galt1/Sox9/Wnt5a/Vegfa/Arhgap5/Igf1/Igfbp5	19
GO:0048015	phosphatidylinositol-mediated signaling	19/1427	164/23328	0.00556117	0.0312739	0.0217747	Agt/Selp/Tgfb2/Igf1r/Xbp1/Zfp36l1/Osm/Rara/Hcls1/Fgr/Sox9/Csf1r/Stambp/Ogt/Igf1/Dcn/Plxnb1/Car8/Entpd5	19
GO:0009746	response to hexose	21/1427	188/23328	0.00562442	0.031598	0.0220004	Thbs1/Icam1/Igf1r/Slc39a14/Xbp1/Pim3/Glul/Aacs/Tra2b/Sybu/Zbtb20/Ogt/Pde4c/Igf1/Selenot/Oxct1/Gpam/Aqp4/Prkaa2/Crhr2/Pfkfb2	21
GO:1903426	regulation of reactive oxygen species biosynthetic process	14/1427	107/23328	0.00564333	0.0316725	0.0220523	Ptx3/Agt/Il6/Il1b/Icam1/Ptgs2/Hsp90aa1/Zc3h12a/Tlr2/Stat3/Mapk9/Aif1/Ogt/Igf1	14
GO:0034109	homotypic cell-cell adhesion	11/1427	75/23328	0.00572156	0.0320796	0.0223357	Plaur/Pdpn/Plek/Syk/Gnas/Cd24a/Ubash3b/Zfp703/Tjp2/Sh2b3/Dsc2	11
GO:1901617	organic hydroxy compound biosynthetic process	24/1427	225/23328	0.00577415	0.0323422	0.0225185	Ch25h/Sphk1/Il1b/Snai1/Plek/Itpkc/Tgfb2/Por/Gch1/Hdc/Wnt5a/Pts/Sc5d/Asah2/Prkaa2/Crhr2/Ces1d/Prox1/Cyp27a1/P2ry1/Ppip5k2/Hsd17b7/Agtr1a/Cyb5r2	24
GO:0051961	negative regulation of nervous system development	35/1427	365/23328	0.00579231	0.0323644	0.022534	Il1b/Rtn4rl2/Kctd11/Sema6b/Ldlr/Sema3f/Cd24a/Id2/Kank1/Arf6/Tlr2/Sema7a/Stat3/Tgfb1/Ptbp1/Adgrg1/Sox9/Sema3c/Fgf13/Ttc3/Prpf19/Wnt5a/Snapin/Fig4/Pbx1/Dguok/Rtn4r/Jam2/B2m/Pcm1/Appl2/Neo1/Efemp1/Rap1gap2/Epha4	35
GO:0002534	cytokine production involved in inflammatory response	9/1427	55/23328	0.00580692	0.0323644	0.022534	Il6/Il17ra/Il1r2/Zc3h12a/Myd88/Stat3/Nos2/Appl2/Pld4	9
GO:0006754	ATP biosynthetic process	9/1427	55/23328	0.00580692	0.0323644	0.022534	Myc/Atp5k/Bcl2l1/Stat3/Tgfb1/Atp5e/Slc25a13/Dguok/Ak3	9
GO:0010712	regulation of collagen metabolic process	9/1427	55/23328	0.00580692	0.0323644	0.022534	Ccl2/Serpine1/Ccn2/Il6/Scx/Adora2b/Emilin1/Tgfb1/Idua	9
GO:0050775	positive regulation of dendrite morphogenesis	9/1427	55/23328	0.00580692	0.0323644	0.022534	Dbn1/Ptprf/Eef2k/Met/Mfn1/Rab21/Opa1/Dnm1l/Epha4	9
GO:0009206	purine ribonucleoside triphosphate biosynthetic process	10/1427	65/23328	0.00586118	0.0326004	0.0226983	Myc/Atp5k/Bcl2l1/Stat3/Tgfb1/Nme2/Atp5e/Slc25a13/Dguok/Ak3	10
GO:0032233	positive regulation of actin filament bundle assembly	10/1427	65/23328	0.00586118	0.0326004	0.0226983	Ccn2/Sdc4/Plek/Rhoc/Sh3pxd2b/S100a10/Pfn1/Synpo/Tesk1/Mtss1	10
GO:0051651	maintenance of location in cell	23/1427	213/23328	0.00586668	0.0326004	0.0226983	Lcn2/Dbn1/Tmsb10/Ngf/Tgfb2/Ubash3b/Ftl1/Bax/Tgfb1/Rangap1/Srgn/Pfn1/Akap6/Ank2/Polr2m/Pfn4/Asph/Ryr2/Trdn/Casq2/Casq1/Dhrs7c/Pln	23
GO:0034284	response to monosaccharide	21/1427	189/23328	0.00597327	0.0330321	0.0229989	Thbs1/Icam1/Igf1r/Slc39a14/Xbp1/Pim3/Glul/Aacs/Tra2b/Sybu/Zbtb20/Ogt/Pde4c/Igf1/Selenot/Oxct1/Gpam/Aqp4/Prkaa2/Crhr2/Pfkfb2	21
GO:0060401	cytosolic calcium ion transport	20/1427	177/23328	0.00597561	0.0330321	0.0229989	Ccn2/Ngf/Tgfb2/Ubash3b/Bax/Tgfb1/Pawr/Akap6/Ank2/Asph/Ryr2/Cacna2d1/Trdn/Trpc3/Opa1/Casq2/Casq1/Dhrs7c/Agtr1a/Pln	20
GO:0032606	type I interferon production	12/1427	86/23328	0.0060025	0.0330321	0.0229989	Cd14/Sting1/Syk/Myd88/Tlr2/Relb/Polr3d/Gpatch3/Tlr3/Zbtb20/Mavs/Stat1	12
GO:0048708	astrocyte differentiation	12/1427	86/23328	0.0060025	0.0330321	0.0229989	S100a9/S100a8/Agt/Il1b/Clcf1/Ldlr/C5ar1/Id2/Stat3/Sox9/Prpf19/Epha4	12
GO:1901379	regulation of potassium ion transmembrane transport	12/1427	86/23328	0.0060025	0.0330321	0.0229989	Nppa/Fhl1/Cav3/Kcne4/Cd63/Akap6/Ank2/Akap7/Casq2/Stk39/Kcnj2/Rnf207	12
GO:0009163	nucleoside biosynthetic process	5/1427	20/23328	0.0060876	0.0330321	0.0229989	Aprt/Nme2/Adk/Adal/Ak1	5
GO:0030810	positive regulation of nucleotide biosynthetic process	5/1427	20/23328	0.0060876	0.0330321	0.0229989	Myc/Bcl2l1/Adora2b/Stat3/Nos2	5
GO:0042451	purine nucleoside biosynthetic process	5/1427	20/23328	0.0060876	0.0330321	0.0229989	Aprt/Nme2/Adk/Adal/Ak1	5
GO:0042455	ribonucleoside biosynthetic process	5/1427	20/23328	0.0060876	0.0330321	0.0229989	Aprt/Nme2/Adk/Adal/Ak1	5
GO:0046129	purine ribonucleoside biosynthetic process	5/1427	20/23328	0.0060876	0.0330321	0.0229989	Aprt/Nme2/Adk/Adal/Ak1	5
GO:0046851	negative regulation of bone remodeling	5/1427	20/23328	0.0060876	0.0330321	0.0229989	Il6/Ubash3b/Hamp/Vegfa/Sfrp1	5
GO:0060252	positive regulation of glial cell proliferation	5/1427	20/23328	0.0060876	0.0330321	0.0229989	Myc/Il6/Il1b/Etv5/Igf1	5
GO:0070723	response to cholesterol	5/1427	20/23328	0.0060876	0.0330321	0.0229989	Inhbb/Tgfb1/Gramd1a/Gramd1b/Ces1d	5
GO:1900151	regulation of nuclear-transcribed mRNA catabolic process, deadenylation-dependent decay	5/1427	20/23328	0.0060876	0.0330321	0.0229989	Btg2/Zfp36l1/Zfp36l2/Cnot7/Cpeb3	5
GO:1900373	positive regulation of purine nucleotide biosynthetic process	5/1427	20/23328	0.0060876	0.0330321	0.0229989	Myc/Bcl2l1/Adora2b/Stat3/Nos2	5
GO:1900746	regulation of vascular endothelial growth factor signaling pathway	5/1427	20/23328	0.0060876	0.0330321	0.0229989	Spry2/Myo1c/Cd63/Tspan12/Dcn	5
GO:0010458	exit from mitosis	6/1427	28/23328	0.00609724	0.0330321	0.0229989	Ctdp1/Eps8/Tgfb1/Cdc14b/Clasp2/Clasp1	6
GO:0030224	monocyte differentiation	6/1427	28/23328	0.00609724	0.0330321	0.0229989	Myc/Csf1/Zfp36l1/Fes/Vegfa/Cd74	6
GO:0032801	receptor catabolic process	6/1427	28/23328	0.00609724	0.0330321	0.0229989	Anxa2/Ptpn1/Tgfb1/Furin/Kif16b/Nedd4	6
GO:0071480	cellular response to gamma radiation	6/1427	28/23328	0.00609724	0.0330321	0.0229989	Cdkn1a/Bcl2l1/H2ax/Cryab/Xrcc5/Chek2	6
GO:0072395	signal transduction involved in cell cycle checkpoint	6/1427	28/23328	0.00609724	0.0330321	0.0229989	Cdkn1a/Abraxas1/Prpf19/Cdc5l/Chek2/Cdc14b	6
GO:0072401	signal transduction involved in DNA integrity checkpoint	6/1427	28/23328	0.00609724	0.0330321	0.0229989	Cdkn1a/Abraxas1/Prpf19/Cdc5l/Chek2/Cdc14b	6
GO:0072422	signal transduction involved in DNA damage checkpoint	6/1427	28/23328	0.00609724	0.0330321	0.0229989	Cdkn1a/Abraxas1/Prpf19/Cdc5l/Chek2/Cdc14b	6
GO:0086005	ventricular cardiac muscle cell action potential	6/1427	28/23328	0.00609724	0.0330321	0.0229989	Cav3/Kcne4/Ryr2/Dsc2/Gpd1l/Rnf207	6
GO:1900745	positive regulation of p38MAPK cascade	6/1427	28/23328	0.00609724	0.0330321	0.0229989	Sphk1/Il1b/Gadd45g/Zc3h12a/Met/Vegfa	6
GO:1903131	mononuclear cell differentiation	6/1427	28/23328	0.00609724	0.0330321	0.0229989	Myc/Csf1/Zfp36l1/Fes/Vegfa/Cd74	6
GO:0010821	regulation of mitochondrion organization	17/1427	142/23328	0.00610498	0.0330422	0.0230059	Plaur/Ier3/Lmna/Mief2/Bax/Cttn/Bag3/Mfn1/Tmem135/Mff/Oma1/Tmem14a/Igf1/Dcn/Fbxw7/Opa1/Dnm1l	17
GO:0010660	regulation of muscle cell apoptotic process	13/1427	97/23328	0.00612576	0.033106	0.0230503	Hmox1/Agt/Atf4/Zc3h12a/Igf1r/Gapdh/Igfbp3/Bag3/Mff/Qk/Lifr/Igf1/Agtr1a	13
GO:0043266	regulation of potassium ion transport	14/1427	108/23328	0.00612856	0.033106	0.0230503	Cxcl1/Nppa/Fhl1/Atf4/Cav3/Kcne4/Cd63/Akap6/Ank2/Akap7/Casq2/Stk39/Kcnj2/Rnf207	14
GO:0061098	positive regulation of protein tyrosine kinase activity	8/1427	46/23328	0.00625928	0.0337797	0.0235194	Hbegf/Agt/Ereg/Gprc5b/Ptpn1/Csf1r/Fbxw7/Epha4	8
GO:0048640	negative regulation of developmental growth	16/1427	131/23328	0.00633755	0.0340789	0.0237277	Cdkn1a/Sema6b/Gnas/Sema3f/Cav3/Gdf15/Ctdp1/Sema7a/Sema3c/Fgf13/Bbs2/Wnt5a/Rtn4r/Stc2/Ppara/Sfrp1	16
GO:0003007	heart morphogenesis	28/1427	277/23328	0.00637747	0.0340789	0.0237277	Thbs1/Xirp1/Ankrd1/Adamts1/Pim1/Snai1/Tgfb2/Id2/Cav3/Smad7/Rara/Tgfb1/Ncor2/Lemd2/Sox9/Adam15/Smad6/Sema3c/Ttn/Ryr2/Wnt5a/Uty/Rarb/Vegfa/Nedd4/Ptcd2/Prox1/Fhl2	28
GO:0002730	regulation of dendritic cell cytokine production	4/1427	13/23328	0.00638146	0.0340789	0.0237277	Tlr2/Ddx21/Tlr3/Mavs	4
GO:0010635	regulation of mitochondrial fusion	4/1427	13/23328	0.00638146	0.0340789	0.0237277	Mfn1/Oma1/Opa1/Dnm1l	4
GO:0033280	response to vitamin D	4/1427	13/23328	0.00638146	0.0340789	0.0237277	Pim1/Fes/Cdkn2d/Kank2	4
GO:0045136	development of secondary sexual characteristics	4/1427	13/23328	0.00638146	0.0340789	0.0237277	Bax/Tgfb1/B4galt1/Wnt5a	4
GO:0045628	regulation of T-helper 2 cell differentiation	4/1427	13/23328	0.00638146	0.0340789	0.0237277	Il4ra/Il6/Nlrp3/Rara	4
GO:0048711	positive regulation of astrocyte differentiation	4/1427	13/23328	0.00638146	0.0340789	0.0237277	Il1b/Clcf1/Id2/Prpf19	4
GO:0051549	positive regulation of keratinocyte migration	4/1427	13/23328	0.00638146	0.0340789	0.0237277	Serpine1/Hbegf/Arf6/Adam9	4
GO:0060394	negative regulation of pathway-restricted SMAD protein phosphorylation	4/1427	13/23328	0.00638146	0.0340789	0.0237277	Smad7/Xbp1/Emilin1/Smad6	4
GO:0060452	positive regulation of cardiac muscle contraction	4/1427	13/23328	0.00638146	0.0340789	0.0237277	Ccn2/Nppa/Smtn/Rnf207	4
GO:0043087	regulation of GTPase activity	30/1427	303/23328	0.00652265	0.0347999	0.0242297	Ccl2/Ccl7/Bcr/Icam1/Ccl6/Gnas/Epha2/Ccl4/Ccl17/Ccl3/Ccl9/Rgs16/Spry2/Picalm/Rasip1/Cblb/S100a10/Rangap1/Tbc1d7/Wnt5a/Arfgef1/Mmut/Rtn4r/Ralgapa2/Tbc1d4/Lims1/Rasgrp3/Gpsm1/Plxnb1/Epha4	30
GO:0030199	collagen fibril organization	9/1427	56/23328	0.00655206	0.0348575	0.0242698	Lox/Tgfb2/Scx/Anxa2/Emilin1/Cyp1b1/Plod3/Pxdn/Lum	9
GO:0045620	negative regulation of lymphocyte differentiation	9/1427	56/23328	0.00655206	0.0348575	0.0242698	Fgl2/Il4ra/Zc3h12a/Id2/Smad7/Socs1/Zc3h8/Sfrp1/Cd74	9
GO:0050873	brown fat cell differentiation	9/1427	56/23328	0.00655206	0.0348575	0.0242698	Lrg1/Pim1/Ptgs2/Cebpb/Cebpa/Metrnl/Aldh6a1/Nudt7/Fndc5	9
GO:0006417	regulation of translation	34/1427	355/23328	0.00658317	0.0349898	0.024362	S100a9/Thbs1/Bcl3/Il6/Ppp1r15a/Btg2/Zc3h12a/Igf2bp2/Eif6/Rpl38/Zfp36l1/Eif4ebp1/Cyp1b1/Gapdh/Rbm3/Rara/Stat3/Zfp36l2/Ptbp1/Rplp1/Rnf139/Akap6/Cnot7/Fastkd2/Rmnd1/Qk/Lrpprc/Rbm20/Ptcd3/Tia1/Igf1/Ybx2/Cpeb3/Igfbp5	34
GO:0006898	receptor-mediated endocytosis	25/1427	240/23328	0.00662711	0.0351901	0.0245014	Serpine1/Arc/Sele/Cd14/Syk/Ldlr/Cltb/Cav3/Anxa2/Picalm/Lmbr1l/Cttn/Micall1/Rabgef1/Cd63/Ankrd13b/Eps15/Synj2bp/Fcho2/Rab21/Canx/Vegfa/Nedd4/B2m/Vldlr	25
GO:0051209	release of sequestered calcium ion into cytosol	14/1427	109/23328	0.00664662	0.0352603	0.0245503	Ngf/Tgfb2/Ubash3b/Bax/Tgfb1/Akap6/Ank2/Asph/Ryr2/Trdn/Casq2/Casq1/Dhrs7c/Pln	14
GO:0048017	inositol lipid-mediated signaling	19/1427	167/23328	0.00674324	0.0357392	0.0248837	Agt/Selp/Tgfb2/Igf1r/Xbp1/Zfp36l1/Osm/Rara/Hcls1/Fgr/Sox9/Csf1r/Stambp/Ogt/Igf1/Dcn/Plxnb1/Car8/Entpd5	19
GO:0002456	T cell mediated immunity	16/1427	132/23328	0.00681371	0.0360786	0.02512	Il6/Il1b/Icam1/Arid5a/Cd24a/Smad7/Il1r1/Crlf2/Stx11/Ripk3/Nlrp3/Slc11a1/Serpinb9/Stard7/B2m/H2-T24	16
GO:0046651	lymphocyte proliferation	31/1427	317/23328	0.00686202	0.0363002	0.0252743	Sdc4/Il6/Il1b/Clcf1/Cdkn1a/Syk/Lgals3/Shb/Lilrb4a/Cebpb/Ctps/Cd24a/Lrrc32/Myd88/Ripk3/Lmbr1l/Bax/Cblb/Tgfb1/Pawr/Slc11a1/Adk/Bmi1/Aif1/Igf1/Gpam/Twsg1/Il15/Cd74/Ighm/H2-Aa	31
GO:1903311	regulation of mRNA metabolic process	27/1427	266/23328	0.00691557	0.0365491	0.0254476	Tent5b/Btg2/Zc3h12a/Myd88/Apex1/Zfp36l1/Hnrnpa0/Rbm3/Zfp36l2/Carhsp1/Ptbp1/Slc11a1/Zbtb7a/Cdk9/Tra2b/Cnot7/Papola/Srpk3/Prpf19/Qk/Tia1/Vegfa/Ptcd2/Ybx2/Cpeb3/Srrm4/Rbfox1	27
GO:0061097	regulation of protein tyrosine kinase activity	11/1427	77/23328	0.00698645	0.0368543	0.0256601	Hbegf/Agt/Ereg/Mvp/Gprc5b/Cblb/Ptpn1/Csf1r/Aplp2/Fbxw7/Epha4	11
GO:1901224	positive regulation of NIK/NF-kappaB signaling	11/1427	77/23328	0.00698645	0.0368543	0.0256601	Agt/Sphk1/Cd14/Il1b/Tlr2/Rela/Actn4/Tcim/Tlr3/Lims1/Nr3c2	11
GO:0043624	cellular protein complex disassembly	17/1427	144/23328	0.00701023	0.0369105	0.0256992	Mid1ip1/Plek/Capg/Mical1/Eps8/Trim54/Mical2/Lima1/Map1s/Fgf13/Asph/Clasp2/Add3/Tmod4/Nedd1/Clasp1/Lmod3	17
GO:0071333	cellular response to glucose stimulus	17/1427	144/23328	0.00701023	0.0369105	0.0256992	Icam1/Igf1r/Slc39a14/Xbp1/Pim3/Aacs/Tra2b/Sybu/Zbtb20/Ogt/Pde4c/Igf1/Selenot/Oxct1/Aqp4/Prkaa2/Crhr2	17
GO:0042542	response to hydrogen peroxide	15/1427	121/23328	0.00703858	0.0370251	0.025779	Lcn2/Hmox1/Sphk1/Il6/Hp/Apex1/Ripk3/Rela/Tnfaip3/Cyp1b1/Pawr/Adam9/Cryab/Met/Zfp277	15
GO:0010718	positive regulation of epithelial to mesenchymal transition	8/1427	47/23328	0.00714786	0.0374945	0.0261059	Il6/Il1b/Pdpn/Snai1/Tgfb2/Gcnt2/Zfp703/Tgfb1	8
GO:0043029	T cell homeostasis	8/1427	47/23328	0.00714786	0.0374945	0.0261059	Tgfb2/Cd24a/Ripk3/Spns2/Bax/Tgfb1/Zc3h8/Gpam	8
GO:0048246	macrophage chemotaxis	8/1427	47/23328	0.00714786	0.0374945	0.0261059	Ccl2/Thbs1/Lgals3/C5ar1/Ccl3/Csf1/Gpr35/Csf1r	8
GO:0045089	positive regulation of innate immune response	14/1427	110/23328	0.00719903	0.0376551	0.0262177	Plscr1/Adam8/Ereg/Sting1/Tlr2/Polr3d/Rps19/Xrcc5/Wnt5a/Mavs/Ifi203/Mndal/Cd74/Irgm2	14
GO:0051283	negative regulation of sequestering of calcium ion	14/1427	110/23328	0.00719903	0.0376551	0.0262177	Ngf/Tgfb2/Ubash3b/Bax/Tgfb1/Akap6/Ank2/Asph/Ryr2/Trdn/Casq2/Casq1/Dhrs7c/Pln	14
GO:0031960	response to corticosteroid	12/1427	88/23328	0.00721199	0.0376551	0.0262177	Il6/Zfp36l1/Il1rn/Lcat/Pdcd7/Eif4ebp1/Tgfb1/Zfp36l2/Adam9/Agl/Bche/Agtr1a	12
GO:1900182	positive regulation of protein localization to nucleus	12/1427	88/23328	0.00721199	0.0376551	0.0262177	Il6/Ptgs2/Tnfrsf1a/Tgfb2/Hsp90aa1/Zc3h12a/Xbp1/Tgfb1/Hcls1/Bag3/Ogt/Mavs	12
GO:1904063	negative regulation of cation transmembrane transport	12/1427	88/23328	0.00721199	0.0376551	0.0262177	Rrad/Tgfb2/Cav3/Kcne4/Hamp/Gpr35/Tgfb1/Trdn/Nedd4/Casq2/Stk39/Pln	12
GO:1901570	fatty acid derivative biosynthetic process	10/1427	67/23328	0.00727464	0.037947	0.0264209	Sphk1/Il1b/Ptgs2/Syk/Pibf1/Acsl1/Acat1/Mapk9/Pnpla8/Cd74	10
GO:0003416	endochondral bone growth	6/1427	29/23328	0.0072973	0.0379595	0.0264296	Thbs1/Por/Rara/Sox9/Ecm1/Rarb	6
GO:0060444	branching involved in mammary gland duct morphogenesis	6/1427	29/23328	0.0072973	0.0379595	0.0264296	Epha2/Cav3/Csf1/Tgfb1/Etv5/Wnt5a	6
GO:0090140	regulation of mitochondrial fission	6/1427	29/23328	0.0072973	0.0379595	0.0264296	Mief2/Mfn1/Tmem135/Mff/Dcn/Dnm1l	6
GO:0007623	circadian rhythm	23/1427	217/23328	0.00731222	0.0380019	0.0264591	Il6/Atf4/Bhlhe41/Ngf/Id2/Klf10/Bhlhe40/Cry1/Relb/Cavin3/Id3/Mybbp1a/Csnk1d/Nos2/Mapk9/Ogt/Igf1/Fbxw7/Ppara/Prkaa2/Kcnd2/Prox1/Gpr157	23
GO:0043030	regulation of macrophage activation	9/1427	57/23328	0.00736842	0.0382233	0.0266133	Thbs1/Sphk1/Il4ra/Il33/Ldlr/Tnip2/Hamp/Cebpa/Wnt5a	9
GO:0060761	negative regulation of response to cytokine stimulus	9/1427	57/23328	0.00736842	0.0382233	0.0266133	Il6/Il1r2/Irak3/Ptprf/Il1rn/Sh2b3/Rabgef1/Ecm1/Cnot7	9
GO:0035335	peptidyl-tyrosine dephosphorylation	7/1427	38/23328	0.00749068	0.0387501	0.0269801	Dusp5/Ubash3b/Ptprf/Dusp4/Ptpn12/Ptpn1/Epm2a	7
GO:0070528	protein kinase C signaling	7/1427	38/23328	0.00749068	0.0387501	0.0269801	Ankrd1/Plek/Adgrg1/Wnt5a/Gpd1l/Vegfa/Myadm	7
GO:1903170	negative regulation of calcium ion transmembrane transport	7/1427	38/23328	0.00749068	0.0387501	0.0269801	Rrad/Tgfb2/Gpr35/Tgfb1/Trdn/Casq2/Pln	7
GO:0000028	ribosomal small subunit assembly	5/1427	21/23328	0.00759384	0.0389083	0.0270902	Rpl38/Rps28/Rps15/Rps19/Xrcc5	5
GO:0002043	blood vessel endothelial cell proliferation involved in sprouting angiogenesis	5/1427	21/23328	0.00759384	0.0389083	0.0270902	Hmox1/Thbs1/Epha2/Vegfa/Agtr1a	5
GO:0003417	growth plate cartilage development	5/1427	21/23328	0.00759384	0.0389083	0.0270902	Thbs1/Por/Rara/Sox9/Rarb	5
GO:0046325	negative regulation of glucose import	5/1427	21/23328	0.00759384	0.0389083	0.0270902	Myc/Grb10/Appl2/Rhoq/Upk3b	5
GO:0046716	muscle cell cellular homeostasis	5/1427	21/23328	0.00759384	0.0389083	0.0270902	Il6/Lox/Cav3/Tgfb1/Bag3	5
GO:0060055	angiogenesis involved in wound healing	5/1427	21/23328	0.00759384	0.0389083	0.0270902	Serpine1/Xbp1/B4galt1/Prcp/Vegfa	5
GO:0060149	negative regulation of posttranscriptional gene silencing	5/1427	21/23328	0.00759384	0.0389083	0.0270902	Il6/Zc3h12a/Stat3/Tgfb1/Ncor2	5
GO:0060967	negative regulation of gene silencing by RNA	5/1427	21/23328	0.00759384	0.0389083	0.0270902	Il6/Zc3h12a/Stat3/Tgfb1/Ncor2	5
GO:0090050	positive regulation of cell migration involved in sprouting angiogenesis	5/1427	21/23328	0.00759384	0.0389083	0.0270902	Hmox1/Ptgs2/Hdac7/Vegfa/Hdac9	5
GO:2000209	regulation of anoikis	5/1427	21/23328	0.00759384	0.0389083	0.0270902	Itga5/Bcl2l1/Pdk4/Mybbp1a/Chek2	5
GO:0060402	calcium ion transport into cytosol	18/1427	157/23328	0.00760436	0.0389083	0.0270902	Ngf/Tgfb2/Ubash3b/Bax/Tgfb1/Pawr/Akap6/Ank2/Asph/Ryr2/Cacna2d1/Trdn/Trpc3/Casq2/Casq1/Dhrs7c/Agtr1a/Pln	18
GO:1903707	negative regulation of hemopoiesis	18/1427	157/23328	0.00760436	0.0389083	0.0270902	Fgl2/Myc/Il4ra/Fstl3/Zbtb16/Zc3h12a/Id2/Smad7/Ubash3b/Zfp36l1/Socs1/Rara/Tjp2/Nme2/Zc3h8/Fbxw7/Sfrp1/Cd74	18
GO:0007266	Rho protein signal transduction	20/1427	181/23328	0.00761804	0.0389428	0.0271143	Bcr/Cnksr1/Pdpn/Itga3/Kank1/Cdc42ep4/Eps8/Rasip1/Gpr35/Arhgdia/Kctd10/Adgrg1/Met/Arhgef9/Synj2bp/Kank2/Ctnnal1/Rtn4r/Fgd4/Agtr1a	20
GO:0046785	microtubule polymerization	11/1427	78/23328	0.00769571	0.0393041	0.0273658	Gda/Cav3/Fes/Csnk1d/Met/Fgf13/Ckap5/Mzt1/Clasp2/Tppp/Clasp1	11
GO:0001843	neural tube closure	14/1427	111/23328	0.00778736	0.0397	0.0276414	Sdc4/Shroom3/Tgfb2/Vasp/Rara/Tgfb1/Mthfd1l/Gatad2a/Pfn1/Tgif1/Wnt5a/Opa1/Sfrp1/Cc2d2a	14
GO:0032963	collagen metabolic process	14/1427	111/23328	0.00778736	0.0397	0.0276414	Ccl2/Serpine1/Ccn2/Il6/Mmp3/Scx/Adora2b/Emilin1/Tgfb1/Mmp14/Adam15/Plod3/Idua/Mmp15	14
GO:1902806	regulation of cell cycle G1/S phase transition	16/1427	134/23328	0.0078523	0.0399948	0.0278467	Adamts1/Fhl1/Pdpn/Cdkn1a/Id2/Apex1/Plk3/Plpp2/Cdkn2d/Tcim/Rbl2/Ccnd2/Aif1/Hacd1/Kank2/Appl2	16
GO:0098659	inorganic cation import across plasma membrane	13/1427	100/23328	0.00789951	0.0401624	0.0279634	Slc12a4/Slc39a14/Slc39a6/Pawr/Kcnd3/Slc31a1/Slc12a7/Kcnj5/Abcc9/Kcnj11/Kcnj2/Agtr1a/Kcnj3	13
GO:0099587	inorganic ion import across plasma membrane	13/1427	100/23328	0.00789951	0.0401624	0.0279634	Slc12a4/Slc39a14/Slc39a6/Pawr/Kcnd3/Slc31a1/Slc12a7/Kcnj5/Abcc9/Kcnj11/Kcnj2/Agtr1a/Kcnj3	13
GO:0071331	cellular response to hexose stimulus	17/1427	146/23328	0.00802079	0.0407421	0.028367	Icam1/Igf1r/Slc39a14/Xbp1/Pim3/Aacs/Tra2b/Sybu/Zbtb20/Ogt/Pde4c/Igf1/Selenot/Oxct1/Aqp4/Prkaa2/Crhr2	17
GO:0070588	calcium ion transmembrane transport	28/1427	282/23328	0.00807216	0.0408983	0.0284758	Rrad/Nppa/Ngf/Tgfb2/Cav3/Ubash3b/Ahnak/Gpr35/Bax/Tgfb1/Mcoln2/Pawr/Akap6/Ank2/Asph/Ryr2/Cacna2d1/Trdn/Cacnb2/Tspan13/Trpc3/Opa1/Tmco1/Casq2/Casq1/Dhrs7c/Agtr1a/Pln	28
GO:0046324	regulation of glucose import	10/1427	68/23328	0.00807338	0.0408983	0.0284758	Myc/C2cd5/Grb10/Igf1/Appl2/Mef2a/Rhoq/Upk3b/Osbpl8/Klf15	10
GO:0046635	positive regulation of alpha-beta T cell activation	10/1427	68/23328	0.00807338	0.0408983	0.0284758	Il4ra/Il6/Syk/Zbtb16/Shb/Nfkbiz/Cd24a/Socs1/Nlrp3/Rara	10
GO:0001774	microglial cell activation	8/1427	48/23328	0.0081283	0.0409183	0.0284897	Sphk1/Il33/Ldlr/C5ar1/Tlr2/Aif1/Tlr3/Ifngr2	8
GO:0002269	leukocyte activation involved in inflammatory response	8/1427	48/23328	0.0081283	0.0409183	0.0284897	Sphk1/Il33/Ldlr/C5ar1/Tlr2/Aif1/Tlr3/Ifngr2	8
GO:0032965	regulation of collagen biosynthetic process	8/1427	48/23328	0.0081283	0.0409183	0.0284897	Ccl2/Serpine1/Ccn2/Il6/Scx/Adora2b/Emilin1/Tgfb1	8
GO:0048010	vascular endothelial growth factor receptor signaling pathway	8/1427	48/23328	0.0081283	0.0409183	0.0284897	Ccl2/Hspb1/Xbp1/Emilin1/Ptpn1/Grb10/Vegfa/Nedd4	8
GO:0050850	positive regulation of calcium-mediated signaling	8/1427	48/23328	0.0081283	0.0409183	0.0284897	Syk/Cd24a/Ccl4/Ptbp1/Akap6/Trdn/Igf1/3425401B19Rik	8
GO:1903580	positive regulation of ATP metabolic process	8/1427	48/23328	0.0081283	0.0409183	0.0284897	Myc/Bcl2l1/Stat3/Zbtb20/Igf1/Prxl2c/Prkaa2/Entpd5	8
GO:1990573	potassium ion import across plasma membrane	8/1427	48/23328	0.0081283	0.0409183	0.0284897	Slc12a4/Kcnd3/Slc12a7/Kcnj5/Abcc9/Kcnj11/Kcnj2/Kcnj3	8
GO:0006913	nucleocytoplasmic transport	30/1427	308/23328	0.00816083	0.0409843	0.0285357	Agt/Ier3/Il6/Ptgs2/Cdkn1a/Syk/Tnfrsf1a/Hsp90aa1/Zc3h12a/Egr2/Eif6/Lmna/Xbp1/Thoc6/Rrs1/Rps15/Sfn/Stat3/Tgfb1/Hcls1/Rangap1/Bag3/Cse1l/Kpna3/Ipo13/Fam53b/Epm2a/Mavs/Appl2/Pkia	30
GO:0051169	nuclear transport	30/1427	308/23328	0.00816083	0.0409843	0.0285357	Agt/Ier3/Il6/Ptgs2/Cdkn1a/Syk/Tnfrsf1a/Hsp90aa1/Zc3h12a/Egr2/Eif6/Lmna/Xbp1/Thoc6/Rrs1/Rps15/Sfn/Stat3/Tgfb1/Hcls1/Rangap1/Bag3/Cse1l/Kpna3/Ipo13/Fam53b/Epm2a/Mavs/Appl2/Pkia	30
GO:0002040	sprouting angiogenesis	15/1427	123/23328	0.00816331	0.0409843	0.0285357	Hmox1/Thbs1/Itga5/Ptgs2/Egr3/Epha2/Hdac7/Glul/Spred1/Synj2bp/Vegfa/Fbxw7/Hdac9/Meox2/Agtr1a	15
GO:0010656	negative regulation of muscle cell apoptotic process	9/1427	58/23328	0.0082602	0.0414337	0.0288486	Hmox1/Zc3h12a/Igf1r/Gapdh/Bag3/Qk/Lifr/Igf1/Agtr1a	9
GO:0030038	contractile actin filament bundle assembly	14/1427	112/23328	0.00841318	0.0420331	0.0292659	Ccn2/Sdc4/Rhoc/Zyx/Sh3pxd2b/S100a10/Pfn1/Synpo/Actg1/Tesk1/Met/Kank2/Clasp2/Clasp1	14
GO:0043149	stress fiber assembly	14/1427	112/23328	0.00841318	0.0420331	0.0292659	Ccn2/Sdc4/Rhoc/Zyx/Sh3pxd2b/S100a10/Pfn1/Synpo/Actg1/Tesk1/Met/Kank2/Clasp2/Clasp1	14
GO:0051282	regulation of sequestering of calcium ion	14/1427	112/23328	0.00841318	0.0420331	0.0292659	Ngf/Tgfb2/Ubash3b/Bax/Tgfb1/Akap6/Ank2/Asph/Ryr2/Trdn/Casq2/Casq1/Dhrs7c/Pln	14
GO:0060606	tube closure	14/1427	112/23328	0.00841318	0.0420331	0.0292659	Sdc4/Shroom3/Tgfb2/Vasp/Rara/Tgfb1/Mthfd1l/Gatad2a/Pfn1/Tgif1/Wnt5a/Opa1/Sfrp1/Cc2d2a	14
GO:0043467	regulation of generation of precursor metabolites and energy	16/1427	135/23328	0.0084171	0.0420331	0.0292659	Ier3/Myc/Eif6/Cavin3/Stat3/Zbtb7a/Grb10/Zbtb20/Ogt/Igf1/Prxl2c/Ppp1r3c/Etfbkmt/Ppara/Prkaa2/Entpd5	16
GO:1905475	regulation of protein localization to membrane	21/1427	195/23328	0.00845848	0.0420688	0.0292908	Ccl2/Dbn1/Lgals3/Itga3/Epha2/Arf6/Tmbim1/Bcl2l1/Picalm/Myo1c/Tgfb1/Mmp14/C2cd5/Epm2a/Ogt/Cript/Cnst/Clasp2/Rhoq/Kcnj11/Lrrc15	21
GO:0002371	dendritic cell cytokine production	4/1427	14/23328	0.00850662	0.0420688	0.0292908	Tlr2/Ddx21/Tlr3/Mavs	4
GO:0010882	regulation of cardiac muscle contraction by calcium ion signaling	4/1427	14/23328	0.00850662	0.0420688	0.0292908	Ank2/Ryr2/Casq2/Pln	4
GO:0015936	coenzyme A metabolic process	4/1427	14/23328	0.00850662	0.0420688	0.0292908	Acat1/Crot/Nudt7/Pank1	4
GO:0032736	positive regulation of interleukin-13 production	4/1427	14/23328	0.00850662	0.0420688	0.0292908	Il33/Il17ra/Nlrp3/Rara	4
GO:0042532	negative regulation of tyrosine phosphorylation of STAT protein	4/1427	14/23328	0.00850662	0.0420688	0.0292908	Socs3/Socs1/Sh2b3/Pibf1	4
GO:0042559	pteridine-containing compound biosynthetic process	4/1427	14/23328	0.00850662	0.0420688	0.0292908	Fpgs/Gch1/Mthfd1l/Pts	4
GO:0045651	positive regulation of macrophage differentiation	4/1427	14/23328	0.00850662	0.0420688	0.0292908	Id2/Csf1/Tgfb1/Hcls1	4
GO:0071397	cellular response to cholesterol	4/1427	14/23328	0.00850662	0.0420688	0.0292908	Inhbb/Gramd1a/Gramd1b/Ces1d	4
GO:1901841	regulation of high voltage-gated calcium channel activity	4/1427	14/23328	0.00850662	0.0420688	0.0292908	Rrad/Nppa/Cacna2d1/Cacnb2	4
GO:1903624	regulation of DNA catabolic process	4/1427	14/23328	0.00850662	0.0420688	0.0292908	Il6/Bax/Igfbp3/Nmnat1	4
GO:0051092	positive regulation of NF-kappaB transcription factor activity	17/1427	147/23328	0.00856818	0.042286	0.029442	Sphk1/Il1b/Icam1/Adam8/Irak3/Myd88/Tlr2/Ripk3/Rela/Nlrp3/Stat3/Tgfb1/Zbtb7a/Tlr3/Wnt5a/Rps6ka5/Crhr2	17
GO:0071326	cellular response to monosaccharide stimulus	17/1427	147/23328	0.00856818	0.042286	0.029442	Icam1/Igf1r/Slc39a14/Xbp1/Pim3/Aacs/Tra2b/Sybu/Zbtb20/Ogt/Pde4c/Igf1/Selenot/Oxct1/Aqp4/Prkaa2/Crhr2	17
GO:2001237	negative regulation of extrinsic apoptotic signaling pathway	13/1427	101/23328	0.00857312	0.042286	0.029442	Serpine1/Hmox1/Il1b/Icam1/Lgals3/Lmna/Tmbim1/Bcl2l1/Rela/Tnfaip3/Cttn/Vegfa/Igf1	13
GO:0043242	negative regulation of protein-containing complex disassembly	12/1427	90/23328	0.00860516	0.0424068	0.0295261	Mid1ip1/Irak3/Capg/Eps8/Trim54/Lima1/Fgf13/Clasp2/Add3/Tmod4/Clasp1/Lmod3	12
GO:0010613	positive regulation of cardiac muscle hypertrophy	7/1427	39/23328	0.00865794	0.0425227	0.0296067	Agt/Cdk9/Akap6/Adk/Trpc3/Igf1/Mef2a	7
GO:0042311	vasodilation	7/1427	39/23328	0.00865794	0.0425227	0.0296067	Agt/Nppa/Gch1/Adora2b/Plod3/Bbs2/Gucy1a1	7
GO:0002825	regulation of T-helper 1 type immune response	6/1427	30/23328	0.00865894	0.0425227	0.0296067	Il4ra/Il1b/Il33/Arid5a/Il1r1/Slc11a1	6
GO:0050820	positive regulation of coagulation	6/1427	30/23328	0.00865894	0.0425227	0.0296067	Serpine1/S100a9/Thbs1/Selp/Pdpn/Plek	6
GO:0016239	positive regulation of macroautophagy	10/1427	69/23328	0.00893789	0.0438542	0.0305339	Hmox1/Sting1/Tlr2/Bag3/Epm2a/Dcn/Scoc/Fyco1/Gpsm1/Irgm2	10
GO:0097553	calcium ion transmembrane import into cytosol	16/1427	136/23328	0.00901384	0.0441883	0.0307665	Ngf/Tgfb2/Ubash3b/Bax/Tgfb1/Pawr/Akap6/Ank2/Asph/Ryr2/Trdn/Casq2/Casq1/Dhrs7c/Agtr1a/Pln	16
GO:0051208	sequestering of calcium ion	14/1427	113/23328	0.00907808	0.0444644	0.0309587	Ngf/Tgfb2/Ubash3b/Bax/Tgfb1/Akap6/Ank2/Asph/Ryr2/Trdn/Casq2/Casq1/Dhrs7c/Pln	14
GO:1990778	protein localization to cell periphery	34/1427	363/23328	0.00912074	0.0446344	0.0310771	Tnfrsf1a/Lgals3/Itga3/Epha2/Cav3/Arf6/Tmbim1/Bcl2l1/Anxa2/Picalm/Ehd4/Tgfb1/S100a10/Mmp14/Kif1b/Fgf13/Bbs2/Ank2/Golph3l/C2cd5/Epb41l3/Epm2a/Fcho2/Ank1/Cacnb2/Cnst/Clasp2/Myadm/Rab3a/Rhoq/Kcnj11/P2ry1/Prepl/Lrrc15	34
GO:0050680	negative regulation of epithelial cell proliferation	17/1427	148/23328	0.00914506	0.0447145	0.0311328	Thbs1/Nppb/Tgfb2/Atoh8/Sfn/Tgfb1/Sox9/Nfib/Wfdc1/Wnt5a/Synj2bp/Mtss1/Lims1/B2m/Stat1/Intu/Sfrp1	17
GO:0045861	negative regulation of proteolysis	33/1427	350/23328	0.00919115	0.0448183	0.0312051	Serpine1/Serpina3n/Timp1/Thbs1/Plaur/Agt/Klhl40/Il6/Il1r2/Ptgs2/Ngf/Ahsg/Mical1/Por/Nle1/Picalm/Gapdh/Sfn/Pi15/Rpl11/Cryab/Furin/Cdkn2d/Ecm1/Serpinb9/Wfdc1/Ogt/Erlec1/Vegfa/Igf1/Fnip1/Timp2/Epha4	33
GO:0030490	maturation of SSU-rRNA	8/1427	49/23328	0.00920617	0.0448183	0.0312051	Rcl1/Rps28/Wdr46/Nob1/Rrs1/Rps16/Rps19/Bysl	8
GO:0048255	mRNA stabilization	8/1427	49/23328	0.00920617	0.0448183	0.0312051	Tent5b/Myd88/Hnrnpa0/Ptbp1/Slc11a1/Qk/Vegfa/Ybx2	8
GO:0061028	establishment of endothelial barrier	8/1427	49/23328	0.00920617	0.0448183	0.0312051	Il1b/Icam1/Tnfrsf1a/Myd88/Vcl/Tjp2/Vegfa/Myadm	8
GO:1903018	regulation of glycoprotein metabolic process	8/1427	49/23328	0.00920617	0.0448183	0.0312051	Ptx3/Hbegf/Pawr/Mustn1/Arfgef1/Fktn/Igf1/Il15	8
GO:0001836	release of cytochrome c from mitochondria	9/1427	59/23328	0.00923162	0.0448256	0.0312102	Plaur/Lmna/Bcl2l1/Sfn/Bax/Mapk9/Igf1/Opa1/Dnm1l	9
GO:0030042	actin filament depolymerization	9/1427	59/23328	0.00923162	0.0448256	0.0312102	Plek/Capg/Mical1/Eps8/Mical2/Lima1/Add3/Tmod4/Lmod3	9
GO:0060443	mammary gland morphogenesis	9/1427	59/23328	0.00923162	0.0448256	0.0312102	Epha2/Cav3/Csf1/Bax/Tgfb1/Etv5/B4galt1/Wnt5a/Igfbp5	9
GO:0050768	negative regulation of neurogenesis	32/1427	337/23328	0.0092455	0.0448526	0.031229	Il1b/Rtn4rl2/Kctd11/Sema6b/Ldlr/Sema3f/Cd24a/Id2/Kank1/Arf6/Sema7a/Stat3/Tgfb1/Ptbp1/Adgrg1/Sox9/Sema3c/Fgf13/Ttc3/Prpf19/Wnt5a/Snapin/Pbx1/Dguok/Rtn4r/B2m/Pcm1/Appl2/Neo1/Efemp1/Rap1gap2/Epha4	32
GO:0050688	regulation of defense response to virus	11/1427	80/23328	0.00928119	0.0448526	0.031229	Fgl2/Il1b/Sting1/Zc3h12a/Gpatch3/Sec14l1/Mavs/Ddx60/Stat1/Mill2/Il15	11
GO:1901880	negative regulation of protein depolymerization	11/1427	80/23328	0.00928119	0.0448526	0.031229	Mid1ip1/Capg/Eps8/Trim54/Lima1/Fgf13/Clasp2/Add3/Tmod4/Clasp1/Lmod3	11
GO:0051402	neuron apoptotic process	29/1427	298/23328	0.00928961	0.0448526	0.031229	Hmox1/Agt/Mt1/Il1b/Atf4/Adam8/Btg2/Clcf1/Tnfrsf1a/Ngf/Cebpb/Tgfb2/C5ar1/Ccl3/Bcl2l1/Ptprf/Crlf1/Tox3/Gapdh/Bax/Egln2/Pawr/Xrcc2/Stambp/Oxr1/Vegfa/Nmnat1/Fbxw7/Nqo2	29
GO:0002504	antigen processing and presentation of peptide or polysaccharide antigen via MHC class II	5/1427	22/23328	0.00934096	0.0448526	0.031229	Thbs1/Ifi30/H2-DMa/Cd74/H2-Aa	5
GO:0014912	negative regulation of smooth muscle cell migration	5/1427	22/23328	0.00934096	0.0448526	0.031229	Serpine1/Apex1/Igfbp3/Aif1/Igfbp5	5
GO:0018904	ether metabolic process	5/1427	22/23328	0.00934096	0.0448526	0.031229	Lipe/Gnpat/Chpt1/Nceh1/Plaat1	5
GO:0051770	positive regulation of nitric-oxide synthase biosynthetic process	5/1427	22/23328	0.00934096	0.0448526	0.031229	Ccl2/Il33/Tlr2/Mapk9/Stat1	5
GO:0099625	ventricular cardiac muscle cell membrane repolarization	5/1427	22/23328	0.00934096	0.0448526	0.031229	Cav3/Kcne4/Kcnd3/Cacna2d1/Rnf207	5
GO:1901223	negative regulation of NIK/NF-kappaB signaling	5/1427	22/23328	0.00934096	0.0448526	0.031229	Litaf/Zc3h12a/Hdac7/Rela/Nlrp3	5
GO:1901522	positive regulation of transcription from RNA polymerase II promoter involved in cellular response to chemical stimulus	5/1427	22/23328	0.00934096	0.0448526	0.031229	Atf4/Xbp1/Rela/Vegfa/Rxrg	5
GO:1902547	regulation of cellular response to vascular endothelial growth factor stimulus	5/1427	22/23328	0.00934096	0.0448526	0.031229	Spry2/Myo1c/Cd63/Tspan12/Dcn	5
GO:1990776	response to angiotensin	5/1427	22/23328	0.00934096	0.0448526	0.031229	Agt/Igf1r/Adora2b/Rela/Agtr1a	5
GO:0031110	regulation of microtubule polymerization or depolymerization	12/1427	91/23328	0.00937616	0.0449831	0.0313199	Mid1ip1/Gda/Cav3/Trim54/Fes/Map1s/Met/Fgf13/Ska2/Ckap5/Clasp2/Clasp1	12
GO:0002822	regulation of adaptive immune response based on somatic recombination of immune receptors built from immunoglobulin superfamily domains	21/1427	197/23328	0.00945247	0.0453105	0.0315478	Il4ra/Il6/Il1b/Il33/Clcf1/Arid5a/Zc3h12a/Nfkbiz/Cd24a/Smad7/Il1r1/Ripk3/Tnfaip3/Nlrp3/Tgfb1/Slc11a1/H2-DMa/Cd55/B2m/H2-T24/Shld1	21
GO:0043547	positive regulation of GTPase activity	23/1427	222/23328	0.0095166	0.0455403	0.0317078	Ccl2/Ccl7/Bcr/Icam1/Ccl6/Gnas/Epha2/Ccl4/Ccl17/Ccl3/Ccl9/Rgs16/Picalm/S100a10/Rangap1/Tbc1d7/Wnt5a/Mmut/Rtn4r/Ralgapa2/Tbc1d4/Lims1/Plxnb1	23
GO:2001020	regulation of response to DNA damage stimulus	23/1427	222/23328	0.0095166	0.0455403	0.0317078	Ier3/Plscr1/Ankrd1/Myc/Snai1/Bcl2l1/Cry1/Fem1b/Hic1/Rad52/Spred1/Cdkn2d/Cdk9/Abraxas1/Chek2/Kmt5a/Gtf2i/Nek1/Steap3/Prrx1/Slf1/Cd74/Shld1	23
GO:0002705	positive regulation of leukocyte mediated immunity	20/1427	185/23328	0.0096094	0.0459061	0.0319625	Ccl2/Cxcl1/Nppa/Il4ra/Il6/Il1b/Clcf1/Arid5a/Syk/Cd24a/Il1r1/Ddx21/Adora2b/Nlrp3/Tgfb1/Fgr/Mavs/B2m/H2-T24/Shld1	20
GO:0048754	branching morphogenesis of an epithelial tube	20/1427	185/23328	0.0096094	0.0459061	0.0319625	Agt/Myc/Tnc/Epha2/Cav3/Csf1/Spry2/Rdh10/Rasip1/Tgfb1/Etv5/B4galt1/Mmp14/Sox9/Met/Wnt5a/Pbx1/Vegfa/Igf1/Agtr1a	20
GO:0009755	hormone-mediated signaling pathway	18/1427	161/23328	0.00977236	0.046645	0.032477	Srarp/Cry1/Dnaja1/Rara/Ncor2/Zbtb7a/Acsl1/Ppargc1b/Kank2/Lancl2/Prcp/Rarb/Igf1/Ghr/Appl2/Ppara/Sfrp1/Nr3c2	18
GO:1903076	regulation of protein localization to plasma membrane	14/1427	114/23328	0.00978369	0.0466594	0.032487	Lgals3/Itga3/Epha2/Arf6/Tmbim1/Bcl2l1/Picalm/Tgfb1/Mmp14/Epm2a/Cnst/Rhoq/Kcnj11/Lrrc15	14
GO:0045669	positive regulation of osteoblast differentiation	10/1427	70/23328	0.00987151	0.0470383	0.0327508	Il6/Cebpd/Cebpb/Gnas/Pdlim7/Lmna/Clic1/Cebpa/Vegfa/Igf1	10
GO:0015980	energy derivation by oxidation of organic compounds	25/1427	248/23328	0.00988101	0.0470437	0.0327545	Myc/Gnas/Stk40/Cavin3/Bax/Ndufb8/Mybbp1a/Slc25a13/Pdhb/Dhtkd1/Afg1l/Sdhaf2/Ndufaf1/Grb10/Epm2a/Pcdh12/Dguok/Ndufs4/Phkg1/Phkb/Igf1/Agl/Ppp1r3c/Etfrf1/Lyrm7	25
GO:0014742	positive regulation of muscle hypertrophy	7/1427	40/23328	0.00995332	0.047188	0.032855	Agt/Cdk9/Akap6/Adk/Trpc3/Igf1/Mef2a	7
GO:0060337	type I interferon signaling pathway	7/1427	40/23328	0.00995332	0.047188	0.032855	Ifitm1/Myd88/Ifitm2/Cnot7/Wnt5a/Mavs/Stat1	7
GO:0070884	regulation of calcineurin-NFAT signaling cascade	7/1427	40/23328	0.00995332	0.047188	0.032855	Rcan1/Ptbp1/Akap6/Cmya5/Igf1/3425401B19Rik/Fhl2	7
GO:0071357	cellular response to type I interferon	7/1427	40/23328	0.00995332	0.047188	0.032855	Ifitm1/Myd88/Ifitm2/Cnot7/Wnt5a/Mavs/Stat1	7
GO:0097009	energy homeostasis	7/1427	40/23328	0.00995332	0.047188	0.032855	Ubb/Stat3/Metrnl/Oma1/Prcp/Pm20d1/Prkaa2	7
GO:0007163	establishment or maintenance of cell polarity	23/1427	223/23328	0.0100163	0.0474464	0.0330349	Rnd1/Hsp90aa1/Rhoc/Kank1/Pard6b/Lmna/Arf6/Igf1r/Spry2/Myh9/Cyth3/Rnd3/Fgf13/Jam3/Wnt5a/Synj2bp/Ckap5/Arfgef1/Cap2/Igf1/Clasp2/Lims1/Clasp1	23
GO:0001889	liver development	15/1427	126/23328	0.0101135	0.0477519	0.0332477	Hmox1/Il6/Hp/Cebpb/Arf6/Xbp1/Cebpa/Rela/Tnfaip3/Aacs/Sox9/Met/Lims1/Ptcd2/Prox1	15
GO:0046822	regulation of nucleocytoplasmic transport	15/1427	126/23328	0.0101135	0.0477519	0.0332477	Ier3/Il6/Ptgs2/Tnfrsf1a/Hsp90aa1/Zc3h12a/Xbp1/Sfn/Tgfb1/Hcls1/Rangap1/Bag3/Epm2a/Mavs/Pkia	15
GO:0051785	positive regulation of nuclear division	11/1427	81/23328	0.0101628	0.0477519	0.0332477	Sphk1/Il1b/Ereg/Igf1r/Tgfb1/Met/Sgo2a/Wnt5a/Ube2b/Igf1/Slf1	11
GO:0000154	rRNA modification	6/1427	31/23328	0.0101932	0.0477519	0.0332477	Nop2/Nhp2/Gar1/Ftsj3/Fbl/Tfb1m	6
GO:0045662	negative regulation of myoblast differentiation	6/1427	31/23328	0.0101932	0.0477519	0.0332477	Ankrd2/Ccl17/Ccl9/Id3/Tgfb1/Sox9	6
GO:0072574	hepatocyte proliferation	6/1427	31/23328	0.0101932	0.0477519	0.0332477	Il6/Cebpb/Xbp1/Tnfaip3/Lims1/Prox1	6
GO:0072575	epithelial cell proliferation involved in liver morphogenesis	6/1427	31/23328	0.0101932	0.0477519	0.0332477	Il6/Cebpb/Xbp1/Tnfaip3/Lims1/Prox1	6
GO:1900117	regulation of execution phase of apoptosis	6/1427	31/23328	0.0101932	0.0477519	0.0332477	Il6/Zc3h12a/Bcl2l1/Bax/Igfbp3/Nmnat1	6
GO:1902042	negative regulation of extrinsic apoptotic signaling pathway via death domain receptors	6/1427	31/23328	0.0101932	0.0477519	0.0332477	Serpine1/Hmox1/Icam1/Tmbim1/Bcl2l1/Tnfaip3	6
GO:1902253	regulation of intrinsic apoptotic signaling pathway by p53 class mediator	6/1427	31/23328	0.0101932	0.0477519	0.0332477	Ankrd2/Ubb/Rpl11/Rrm2b/Steap3/Cd74	6
GO:1905314	semi-lunar valve development	6/1427	31/23328	0.0101932	0.0477519	0.0332477	Tnfrsf1a/Tgfb2/Emilin1/Tgfb1/Sox9/Smad6	6
GO:1905523	positive regulation of macrophage migration	6/1427	31/23328	0.0101932	0.0477519	0.0332477	Ccl2/Thbs1/C5ar1/Csf1/Mmp14/Csf1r	6
GO:0002275	myeloid cell activation involved in immune response	12/1427	92/23328	0.0101998	0.0477519	0.0332477	Hmox1/Sbno2/Nppa/Il4ra/Bcr/Il33/Syk/Stx11/Adora2b/Fes/Rabgef1/Fgr	12
GO:0014909	smooth muscle cell migration	12/1427	92/23328	0.0101998	0.0477519	0.0332477	Serpine1/Agt/Myc/Adamts1/Apex1/P2ry2/Cyp1b1/Igfbp3/Aif1/Igf1/Zfp950/Igfbp5	12
GO:0048260	positive regulation of receptor-mediated endocytosis	9/1427	60/23328	0.0102869	0.0480399	0.0334482	Serpine1/Sele/Syk/Anxa2/Cd63/Synj2bp/Rab21/Vegfa/B2m	9
GO:0051893	regulation of focal adhesion assembly	9/1427	60/23328	0.0102869	0.0480399	0.0334482	Sdc4/Vcl/S100a10/Mmp14/Actg1/Vegfa/Clasp2/Lims1/Clasp1	9
GO:0090109	regulation of cell-substrate junction assembly	9/1427	60/23328	0.0102869	0.0480399	0.0334482	Sdc4/Vcl/S100a10/Mmp14/Actg1/Vegfa/Clasp2/Lims1/Clasp1	9
GO:0002762	negative regulation of myeloid leukocyte differentiation	8/1427	50/23328	0.010387	0.0483066	0.0336339	Myc/Fstl3/Ubash3b/Rara/Tjp2/Nme2/Fbxw7/Sfrp1	8
GO:0007520	myoblast fusion	8/1427	50/23328	0.010387	0.0483066	0.0336339	Il4ra/Cav3/Cd53/Gdf15/Plekho1/Myh9/Neo1/Cxcl9	8
GO:0032715	negative regulation of interleukin-6 production	8/1427	50/23328	0.010387	0.0483066	0.0336339	Prg4/Tnfrsf1a/Zc3h12a/Cd24a/Irak3/Tnfaip3/Rabgef1/Aqp4	8
GO:0034332	adherens junction organization	8/1427	50/23328	0.010387	0.0483066	0.0336339	Smad7/Zfp703/Vcl/Ptpn23/Jam3/Mtss1/Vegfa/Epha4	8
GO:0051438	regulation of ubiquitin-protein transferase activity	8/1427	50/23328	0.010387	0.0483066	0.0336339	Smad7/Fem1b/Rpl11/Epm2a/Cdc14b/Fbxw7/Dnm1l/Dcun1d2	8
GO:0031398	positive regulation of protein ubiquitination	14/1427	115/23328	0.0105316	0.0488824	0.0340348	Klhl40/Sphk1/Ngf/Smad7/Rassf1/Cry1/Cblb/Cdk9/Tbc1d7/Mapk9/Cdc14b/Fbxw7/Ube2d1/Dcun1d2	14
GO:0048259	regulation of receptor-mediated endocytosis	14/1427	115/23328	0.0105316	0.0488824	0.0340348	Serpine1/Arc/Sele/Syk/Anxa2/Picalm/Rabgef1/Cd63/Ankrd13b/Synj2bp/Rab21/Vegfa/Nedd4/B2m	14
GO:0003018	vascular process in circulatory system	23/1427	224/23328	0.010537	0.0488824	0.0340348	Agt/Nppb/Nppa/Bcr/Dusp5/Icam1/Ptgs2/Ccl4/P2ry2/Gch1/Adora2b/Tgfb1/Tjp2/Smad6/Plod3/Bbs2/Vegfa/Add3/Smtnl2/Mylk3/Gucy1a1/P2ry1/Agtr1a	23
GO:0034766	negative regulation of ion transmembrane transport	13/1427	104/23328	0.0108673	0.0503732	0.0350728	Thbs1/Rrad/Tgfb2/Cav3/Kcne4/Hamp/Gpr35/Tgfb1/Trdn/Nedd4/Casq2/Stk39/Pln	13
GO:0016125	sterol metabolic process	16/1427	139/23328	0.0110081	0.0504947	0.0351573	Ch25h/Ldlr/Por/Lcat/Cebpa/Lipe/Lima1/Ebpl/Aplp2/Sc5d/Prkaa2/Ces1d/Cyp27a1/Hsd17b7/Cyb5r2/Vldlr	16
GO:1900180	regulation of protein localization to nucleus	16/1427	139/23328	0.0110081	0.0504947	0.0351573	Il6/Ptgs2/Tnfrsf1a/Tgfb2/Hsp90aa1/Zc3h12a/Lmna/Xbp1/Tgfb1/Hcls1/Glul/Bag3/Epm2a/Ogt/Mavs/Pkia	16
GO:0001678	cellular glucose homeostasis	18/1427	163/23328	0.0110277	0.0504947	0.0351573	Icam1/Igf1r/Slc39a14/Xbp1/Pim3/Aacs/Tra2b/Sybu/Zbtb20/Ogt/Pde4c/Igf1/Selenot/Oxct1/Aqp4/Prkaa2/Crhr2/Klf15	18
GO:0000478	endonucleolytic cleavage involved in rRNA processing	4/1427	15/23328	0.0110463	0.0504947	0.0351573	Rcl1/Rrs1/Nol9/Bop1	4
GO:0000479	endonucleolytic cleavage of tricistronic rRNA transcript (SSU-rRNA, 5.8S rRNA, LSU-rRNA)	4/1427	15/23328	0.0110463	0.0504947	0.0351573	Rcl1/Rrs1/Nol9/Bop1	4
GO:0010523	negative regulation of calcium ion transport into cytosol	4/1427	15/23328	0.0110463	0.0504947	0.0351573	Tgfb2/Tgfb1/Trdn/Casq2	4
GO:0035745	T-helper 2 cell cytokine production	4/1427	15/23328	0.0110463	0.0504947	0.0351573	Il6/Crlf2/Nlrp3/Stard7	4
GO:0051547	regulation of keratinocyte migration	4/1427	15/23328	0.0110463	0.0504947	0.0351573	Serpine1/Hbegf/Arf6/Adam9	4
GO:0051712	positive regulation of killing of cells of other organism	4/1427	15/23328	0.0110463	0.0504947	0.0351573	Cxcl1/Syk/Gapdh/Nos2	4
GO:0070593	dendrite self-avoidance	4/1427	15/23328	0.0110463	0.0504947	0.0351573	Emb/Nexn/Nptn/Ccdc141	4
GO:0086014	atrial cardiac muscle cell action potential	4/1427	15/23328	0.0110463	0.0504947	0.0351573	Ank2/Ryr2/Cacnb2/Kcnj5	4
GO:0086026	atrial cardiac muscle cell to AV node cell signaling	4/1427	15/23328	0.0110463	0.0504947	0.0351573	Ank2/Ryr2/Cacnb2/Kcnj5	4
GO:0086066	atrial cardiac muscle cell to AV node cell communication	4/1427	15/23328	0.0110463	0.0504947	0.0351573	Ank2/Ryr2/Cacnb2/Kcnj5	4
GO:0150105	protein localization to cell-cell junction	4/1427	15/23328	0.0110463	0.0504947	0.0351573	Vcl/Actg1/Actn4/Mapk9	4
GO:1903423	positive regulation of synaptic vesicle recycling	4/1427	15/23328	0.0110463	0.0504947	0.0351573	Bcl2l1/Picalm/Mff/Dnm1l	4
GO:1903587	regulation of blood vessel endothelial cell proliferation involved in sprouting angiogenesis	4/1427	15/23328	0.0110463	0.0504947	0.0351573	Hmox1/Thbs1/Vegfa/Agtr1a	4
GO:1903818	positive regulation of voltage-gated potassium channel activity	4/1427	15/23328	0.0110463	0.0504947	0.0351573	Nppa/Akap6/Akap7/Rnf207	4
GO:0045445	myoblast differentiation	12/1427	93/23328	0.0110783	0.0505761	0.035214	Ankrd2/Ccl17/Ccl9/Btg1/Zfp36l1/Id3/Igfbp3/Tgfb1/Sox9/Igf1/Cxcl9/Asb2	12
GO:0030193	regulation of blood coagulation	11/1427	82/23328	0.0111074	0.0505761	0.035214	Serpine1/S100a9/Thbs1/Selp/Pdpn/Plek/Syk/Thbd/Ubash3b/Anxa2/Sh2b3	11
GO:0007254	JNK cascade	21/1427	200/23328	0.0111181	0.0505761	0.035214	Ccn2/Nppa/Il1b/Gadd45g/Syk/Myd88/Igf1r/Ltbr/Dnaja1/Il1rn/Ptpn1/Mapk9/Tlr3/Wnt5a/Fktn/Gab1/Sh3rf2/Sfrp1/Fgd4/Klhl31/Epha4	21
GO:0051099	positive regulation of binding	21/1427	200/23328	0.0111181	0.0505761	0.035214	Plaur/Myc/Sting1/Ngf/Niban2/Tgfb2/Anxa2/Edf1/Rara/Tgfb1/S100a10/Rpl11/Cdk9/Lfng/Met/Aktip/Wnt5a/Igf1/B2m/Gpsm1/Epha4	21
GO:0071805	potassium ion transmembrane transport	21/1427	200/23328	0.0111181	0.0505761	0.035214	Nppa/Fhl1/Cav3/Slc12a4/Kcne4/Cd63/Akap6/Ank2/Kcnd3/Slc12a7/Akap7/Casq2/Stk39/Kcnj5/Kcnv2/Kcnd2/Abcc9/Kcnj11/Kcnj2/Rnf207/Kcnj3	21
GO:0099173	postsynapse organization	21/1427	200/23328	0.0111181	0.0505761	0.035214	Arc/Dbn1/Actn1/Itga3/Sema3f/Arf6/Ptprf/Igf1r/Eef2k/Lrfn4/Cttn/Etv5/Srgn/Mfn1/Septin7/Arhgef9/Wnt5a/Cript/Opa1/Dnm1l/Epha4	21
GO:0043487	regulation of RNA stability	14/1427	116/23328	0.0113236	0.0511574	0.0356187	Tent5b/Zc3h12a/Myd88/Apex1/Zfp36l1/Hnrnpa0/Zfp36l2/Carhsp1/Ptbp1/Slc11a1/Qk/Vegfa/Ybx2/Cpeb3	14
GO:0002313	mature B cell differentiation involved in immune response	5/1427	23/23328	0.011346	0.0511574	0.0356187	Bcl3/Il6/Xbp1/Tnfaip3/Lfng	5
GO:0002719	negative regulation of cytokine production involved in immune response	5/1427	23/23328	0.011346	0.0511574	0.0356187	Hmox1/Tgfb2/Irak3/Smad7/Tgfb1	5
GO:0003176	aortic valve development	5/1427	23/23328	0.011346	0.0511574	0.0356187	Tnfrsf1a/Emilin1/Tgfb1/Sox9/Smad6	5
GO:0010560	positive regulation of glycoprotein biosynthetic process	5/1427	23/23328	0.011346	0.0511574	0.0356187	Pawr/Mustn1/Arfgef1/Igf1/Il15	5
GO:0031579	membrane raft organization	5/1427	23/23328	0.011346	0.0511574	0.0356187	Cav3/Anxa2/S100a10/Pacsin2/Myadm	5
GO:0032930	positive regulation of superoxide anion generation	5/1427	23/23328	0.011346	0.0511574	0.0356187	Cxcl1/Agt/Syk/Tgfb1/Agtr1a	5
GO:0042572	retinol metabolic process	5/1427	23/23328	0.011346	0.0511574	0.0356187	Adh1/Rdh10/Cyp1b1/Lrat/Rdh14	5
GO:0090190	positive regulation of branching involved in ureteric bud morphogenesis	5/1427	23/23328	0.011346	0.0511574	0.0356187	Agt/Tgfb1/Sox9/Vegfa/Agtr1a	5
GO:1901659	glycosyl compound biosynthetic process	5/1427	23/23328	0.011346	0.0511574	0.0356187	Aprt/Nme2/Adk/Adal/Ak1	5
GO:2000316	regulation of T-helper 17 type immune response	5/1427	23/23328	0.011346	0.0511574	0.0356187	Arid5a/Zc3h12a/Nfkbiz/Smad7/Nlrp3	5
GO:0007431	salivary gland development	7/1427	41/23328	0.0113844	0.0511659	0.0356247	Il6/Tgm2/Xbp1/Met/Sema3c/Nfib/Twsg1	7
GO:0010470	regulation of gastrulation	7/1427	41/23328	0.0113844	0.0511659	0.0356247	Scx/Il1rn/Tnfaip3/Tgif1/Clasp2/Myadm/Clasp1	7
GO:0106056	regulation of calcineurin-mediated signaling	7/1427	41/23328	0.0113844	0.0511659	0.0356247	Rcan1/Ptbp1/Akap6/Cmya5/Igf1/3425401B19Rik/Fhl2	7
GO:1900744	regulation of p38MAPK cascade	7/1427	41/23328	0.0113844	0.0511659	0.0356247	Sphk1/Il1b/Gadd45g/Zc3h12a/Cav3/Met/Vegfa	7
GO:0002819	regulation of adaptive immune response	22/1427	213/23328	0.0114132	0.0512498	0.0356831	Il4ra/Il6/Il1b/Il33/Clcf1/Arid5a/Zc3h12a/Nfkbiz/Cd24a/Smad7/Il1r1/Ripk3/Tnfaip3/Nlrp3/Tgfb1/Slc11a1/H2-DMa/Cd55/B2m/H2-T24/Cd74/Shld1	22
GO:0032732	positive regulation of interleukin-1 production	9/1427	61/23328	0.0114304	0.0512498	0.0356831	Hspb1/Il6/Ccl3/Tlr2/Nlrp3/Trim16/Stat3/Wnt5a/Mndal	9
GO:0045776	negative regulation of blood pressure	9/1427	61/23328	0.0114304	0.0512498	0.0356831	Nppb/Ier3/Nppa/Gnas/Gch1/Nos2/Prcp/Ppara/Smtn	9
GO:0009612	response to mechanical stimulus	19/1427	176/23328	0.0115605	0.0517919	0.0360605	Ankrd2/Thbs1/Ankrd1/Myc/Cav3/Scx/Tmem120a/Rela/Pawr/Arhgdia/Bag3/Sox9/Ttn/Ryr2/Pkd2l2/Igf1/Stat1/P2ry1/Mir208a	19
GO:0010906	regulation of glucose metabolic process	15/1427	128/23328	0.0116055	0.0519104	0.0361431	Il6/Midn/Cry1/Pdk4/Adora2b/Cox11/Igfbp3/Pfkfb1/Grb10/Ogt/Igf1/Gpt2/Ppp1r3c/Ppara/Pfkfb2	15
GO:0032609	interferon-gamma production	15/1427	128/23328	0.0116055	0.0519104	0.0361431	Bcl3/Cd14/Il1b/Il33/Gadd45g/Arid5a/Zc3h12a/Slc7a5/Rnf19b/Il1r1/Ripk3/Rara/Slc11a1/Tlr3/Wnt5a	15
GO:0031663	lipopolysaccharide-mediated signaling pathway	8/1427	51/23328	0.0116764	0.0521034	0.0362774	Cd14/Il1b/Myd88/Tnfaip3/Tgfb1/Ly96/Ly86/Stat1	8
GO:0043303	mast cell degranulation	8/1427	51/23328	0.0116764	0.0521034	0.0362774	Hmox1/Nppa/Il4ra/Syk/Adora2b/Fes/Rabgef1/Fgr	8
GO:0090311	regulation of protein deacetylation	8/1427	51/23328	0.0116764	0.0521034	0.0362774	Ripk3/Tgfb1/Ncor2/Spred1/Vegfa/Tppp/Prkaa2/Lpin1	8
GO:0034249	negative regulation of cellular amide metabolic process	18/1427	164/23328	0.0117016	0.0521745	0.0363269	Sphk1/Btg2/Zc3h12a/Eif6/Zfp36l1/Eif4ebp1/Gapdh/Rara/Stat3/Zfp36l2/Rnf139/Cnot7/Qk/Tia1/Igf1/Ybx2/Cpeb3/Igfbp5	18
GO:0032946	positive regulation of mononuclear cell proliferation	16/1427	140/23328	0.011745	0.0523262	0.0364326	Il6/Il1b/Clcf1/Cdkn1a/Syk/Cd24a/Myd88/Csf1/Adk/Bmi1/Aif1/Igf1/Gpam/Il15/Cd74/Ighm	16
GO:0070665	positive regulation of leukocyte proliferation	17/1427	152/23328	0.0117695	0.0523936	0.0364795	Il6/Il1b/Clcf1/Cdkn1a/Syk/Cd24a/Myd88/Csf1/Csf1r/Adk/Bmi1/Aif1/Igf1/Gpam/Il15/Cd74/Ighm	17
GO:0002902	regulation of B cell apoptotic process	6/1427	32/23328	0.011911	0.0528146	0.0367726	Myc/Cd24a/Bax/Noc2l/Fnip1/Cd74	6
GO:0010614	negative regulation of cardiac muscle hypertrophy	6/1427	32/23328	0.011911	0.0528146	0.0367726	Tnfrsf1a/Cav3/Lmna/Ctdp1/Mlip/Ppara	6
GO:0032673	regulation of interleukin-4 production	6/1427	32/23328	0.011911	0.0528146	0.0367726	Il33/Syk/Cebpb/Slc7a5/Nlrp3/Rara	6
GO:0032692	negative regulation of interleukin-1 production	6/1427	32/23328	0.011911	0.0528146	0.0367726	Il1r2/Zc3h12a/Tnfaip3/Nlrp3/Igf1/Aqp4	6
GO:0060561	apoptotic process involved in morphogenesis	6/1427	32/23328	0.011911	0.0528146	0.0367726	Tnfrsf1a/Tgfb2/Spi1/Bax/Cryab/B4galt1	6
GO:0046700	heterocycle catabolic process	36/1427	397/23328	0.0120491	0.0533483	0.0371442	Hmox1/Il6/Tent5b/Btg2/Gda/Zc3h12a/Myd88/Apex1/Zfp36l1/Pelo/Hnrnpa0/Hdc/Bax/Upp1/Igfbp3/Zfp36l2/Carhsp1/Exosc5/Ptbp1/Slc11a1/Cnot7/Acat1/Csde1/Qk/Lrpprc/Adal/Aldh6a1/Hnmt/Vegfa/Nmnat1/Nudt12/Grsf1/Nudt7/Enpp5/Ybx2/Cpeb3	36
GO:0010506	regulation of autophagy	27/1427	278/23328	0.0120504	0.0533483	0.0371442	Hmox1/Sting1/Zc3h12a/Qsox1/Xbp1/Tlr2/Plk3/Rasip1/Tnfaip3/Stat3/Cttn/Bag3/Trp53inp2/Rmc1/Epm2a/Dram2/Dcn/Fbxw7/Dnm1l/Rragd/Scoc/Fyco1/Gpsm1/Prkaa2/Zkscan3/Iigp1/Irgm2	27
GO:0046323	glucose import	11/1427	83/23328	0.0121176	0.0535614	0.0372926	Myc/Slc2a1/C2cd5/Grb10/Igf1/Appl2/Mef2a/Rhoq/Upk3b/Osbpl8/Klf15	11
GO:1900046	regulation of hemostasis	11/1427	83/23328	0.0121176	0.0535614	0.0372926	Serpine1/S100a9/Thbs1/Selp/Pdpn/Plek/Syk/Thbd/Ubash3b/Anxa2/Sh2b3	11
GO:0035148	tube formation	19/1427	177/23328	0.0122321	0.0540252	0.0376155	Sdc4/Shroom3/Tgfb2/Tgm2/Vasp/Atoh8/Rara/Tgfb1/Mthfd1l/Gatad2a/Pfn1/Tgif1/Sox9/Nfib/Wnt5a/Vegfa/Opa1/Sfrp1/Cc2d2a	19
GO:0050808	synapse organization	42/1427	479/23328	0.0122967	0.054268	0.0377845	Arc/Dbn1/Tnc/Actn1/Itga3/Sema3f/C5ar1/Arf6/Ptprf/Igf1r/Eef2k/Tlr2/Picalm/Pdzrn3/Lrfn4/Cttn/Etv5/Srgn/Pfn1/Synpo/Fgf13/Mfn1/Sybu/Septin7/Arhgef9/Wnt5a/Snapin/Gnpat/Nptn/Cacnb2/Cript/Slc25a46/Opa1/Nedd4/Dnm1l/Nfia/Gpm6a/Rab3a/Plxnb1/Epha4/Ky/Lrtm1	42
GO:1905952	regulation of lipid localization	18/1427	165/23328	0.0124078	0.0546536	0.038053	Thbs1/Agt/Il1b/Syk/Zc3h12a/Anxa2/P2ry2/Cry1/Igfbp3/Tmem135/Lrat/Mapk9/Ppara/Fitm2/Eepd1/Ces1d/Osbpl8/Agtr1a	18
GO:0033138	positive regulation of peptidyl-serine phosphorylation	15/1427	129/23328	0.0124133	0.0546536	0.038053	Agt/Il6/Ppp1r15a/Ptgs2/Ngf/Hsp90aa1/Spry2/Osm/Tgfb1/Hcls1/Met/Wnt5a/Vegfa/Fnip1/Irgm2	15
GO:0061008	hepaticobiliary system development	15/1427	129/23328	0.0124133	0.0546536	0.038053	Hmox1/Il6/Hp/Cebpb/Arf6/Xbp1/Cebpa/Rela/Tnfaip3/Aacs/Sox9/Met/Lims1/Ptcd2/Prox1	15
GO:0055088	lipid homeostasis	17/1427	153/23328	0.0125103	0.0550377	0.0383204	Angptl4/Ldlr/Cd24a/Cav3/Xbp1/Lcat/Cebpa/Lima1/Zbtb20/Pnpla8/Mia2/Gpam/Hdac9/Fitm2/Gramd1b/Prkaa2/Ces1d	17
GO:0007249	I-kappaB kinase/NF-kappaB signaling	22/1427	215/23328	0.0126317	0.0553337	0.0385265	Hspb1/Bcl3/Il1b/Tgm2/Zc3h12a/Myd88/Ltbr/Tnip2/Tlr2/Relb/Ripk3/Ddx21/Gprc5b/Rela/Tnfaip3/Tnip1/S100a13/Zfand6/Tlr3/Wnt5a/Stat1/Cd74	22
GO:0031532	actin cytoskeleton reorganization	13/1427	106/23328	0.0126437	0.0553337	0.0385265	S100a9/Plek/Myh9/Eps8/Fes/Ptpn1/Tgfb1/Cttn/Arhgdia/Csf1r/Gab1/Antxr1/Lpin1	13
GO:0010171	body morphogenesis	9/1427	62/23328	0.0126663	0.0553337	0.0385265	Tgfb2/Gnas/Scx/Tgfb1/Gatad2a/Asph/Clasp2/Zfp950/Clasp1	9
GO:0015695	organic cation transport	9/1427	62/23328	0.0126663	0.0553337	0.0385265	Syk/Lgals3/Xbp1/Sec14l1/Slc47a1/Slc25a19/Maob/Slc25a42/Crhr2	9
GO:0030330	DNA damage response, signal transduction by p53 class mediator	9/1427	62/23328	0.0126663	0.0553337	0.0385265	Ankrd1/Bcl3/Cdkn1a/Snai1/Hic1/Spred1/Chek2/Kmt5a/Cd74	9
GO:0031102	neuron projection regeneration	9/1427	62/23328	0.0126663	0.0553337	0.0385265	Rtn4rl2/Tnc/Ptprf/Igf1r/Rtn4r/Mtr/Neo1/Prrx1/Epha4	9
GO:0051148	negative regulation of muscle cell differentiation	9/1427	62/23328	0.0126663	0.0553337	0.0385265	Ankrd2/Ereg/Bhlhe41/Id2/Cav3/Xbp1/Ctdp1/Ptbp1/Ppara	9
GO:0060350	endochondral bone morphogenesis	9/1427	62/23328	0.0126663	0.0553337	0.0385265	Thbs1/Nab2/Gnas/Scx/Por/Rara/Mmp14/Sox9/Rarb	9
GO:0060393	regulation of pathway-restricted SMAD protein phosphorylation	9/1427	62/23328	0.0126663	0.0553337	0.0385265	Inhbb/Tgfb2/Smad7/Gdf15/Xbp1/Emilin1/Tgfb1/Smad6/Twsg1	9
GO:0014020	primary neural tube formation	14/1427	118/23328	0.0130461	0.0567871	0.0395385	Sdc4/Shroom3/Tgfb2/Vasp/Rara/Tgfb1/Mthfd1l/Gatad2a/Pfn1/Tgif1/Wnt5a/Opa1/Sfrp1/Cc2d2a	14
GO:0001974	blood vessel remodeling	8/1427	52/23328	0.0130798	0.0567871	0.0395385	Bcr/Tgfb2/Tgm2/Tmbim1/Bax/Sema3c/Vegfa/Igf1	8
GO:0002279	mast cell activation involved in immune response	8/1427	52/23328	0.0130798	0.0567871	0.0395385	Hmox1/Nppa/Il4ra/Syk/Adora2b/Fes/Rabgef1/Fgr	8
GO:0002448	mast cell mediated immunity	8/1427	52/23328	0.0130798	0.0567871	0.0395385	Hmox1/Nppa/Il4ra/Syk/Adora2b/Fes/Rabgef1/Fgr	8
GO:0002888	positive regulation of myeloid leukocyte mediated immunity	8/1427	52/23328	0.0130798	0.0567871	0.0395385	Cxcl1/Nppa/Il4ra/Syk/Ddx21/Adora2b/Fgr/Mavs	8
GO:0010828	positive regulation of glucose transmembrane transport	8/1427	52/23328	0.0130798	0.0567871	0.0395385	Met/C2cd5/Ak1/Igf1/Mef2a/Rhoq/Osbpl8/Klf15	8
GO:0045933	positive regulation of muscle contraction	8/1427	52/23328	0.0130798	0.0567871	0.0395385	Ccn2/Sphk1/Nppa/Ptgs2/Cttn/Pawr/Smtn/Rnf207	8
GO:0140353	lipid export from cell	8/1427	52/23328	0.0130798	0.0567871	0.0395385	Agt/Il1b/P2ry2/Cry1/Igfbp3/Nos2/Mapk9/Agtr1a	8
GO:0014013	regulation of gliogenesis	17/1427	154/23328	0.0132874	0.0576438	0.040135	Myc/Il6/Il1b/Clcf1/Ldlr/Id2/Egr2/Csf1/Tlr2/Rela/Tgfb1/Etv5/Prpf19/Qk/Igf1/Efemp1/Epha4	17
GO:0061351	neural precursor cell proliferation	20/1427	191/23328	0.0133601	0.0579143	0.0403233	Il1b/Dbn1/Btg2/Tacc2/Kctd11/Cd24a/C5ar1/Id2/Tead3/Tgfb1/Ncor2/Adgrg1/Fgf13/Wnt5a/Vegfa/Igf1/Lims1/Pcm1/Appl2/Prox1	20
GO:0030728	ovulation	5/1427	24/23328	0.0136252	0.058701	0.0408711	Agt/Adamts1/Inhbb/Ptgs2/Ereg	5
GO:0032691	negative regulation of interleukin-1 beta production	5/1427	24/23328	0.0136252	0.058701	0.0408711	Zc3h12a/Tnfaip3/Nlrp3/Igf1/Aqp4	5
GO:0033008	positive regulation of mast cell activation involved in immune response	5/1427	24/23328	0.0136252	0.058701	0.0408711	Nppa/Il4ra/Syk/Adora2b/Fgr	5
GO:0036010	protein localization to endosome	5/1427	24/23328	0.0136252	0.058701	0.0408711	Arf6/Micall1/Pacsin2/Tmem30a/Vegfa	5
GO:0036314	response to sterol	5/1427	24/23328	0.0136252	0.058701	0.0408711	Inhbb/Tgfb1/Gramd1a/Gramd1b/Ces1d	5
GO:0043306	positive regulation of mast cell degranulation	5/1427	24/23328	0.0136252	0.058701	0.0408711	Nppa/Il4ra/Syk/Adora2b/Fgr	5
GO:0072677	eosinophil migration	5/1427	24/23328	0.0136252	0.058701	0.0408711	Ccl2/Ccl7/Adam8/Lgals3/Ccl4	5
GO:0099623	regulation of cardiac muscle cell membrane repolarization	5/1427	24/23328	0.0136252	0.058701	0.0408711	Nppa/Cav3/Kcne4/Cacna2d1/Rnf207	5
GO:0060562	epithelial tube morphogenesis	35/1427	387/23328	0.013656	0.0587888	0.0409322	Agt/Sdc4/Myc/Shroom3/Tnc/Tgfb2/Epha2/Cav3/Csf1/Spry2/Rdh10/Rasip1/Vasp/Rara/Tgfb1/Mthfd1l/Etv5/Gatad2a/B4galt1/Pfn1/Mmp14/Tgif1/Sox9/Met/Ryr2/Wnt5a/Mtss1/Pbx1/Vegfa/Igf1/Opa1/Sfrp1/Cc2d2a/Agtr1a/Epha4	35
GO:0033598	mammary gland epithelial cell proliferation	6/1427	33/23328	0.0138227	0.0592794	0.0412738	Cebpb/Epha2/Id2/Zfp703/Bax/Wnt5a	6
GO:0048841	regulation of axon extension involved in axon guidance	6/1427	33/23328	0.0138227	0.0592794	0.0412738	Sema6b/Sema3f/Sema7a/Sema3c/Wnt5a/Vegfa	6
GO:0050654	chondroitin sulfate proteoglycan metabolic process	6/1427	33/23328	0.0138227	0.0592794	0.0412738	Ugdh/Spock2/Chst11/Egflam/Igf1/Dcn	6
GO:0060969	negative regulation of gene silencing	6/1427	33/23328	0.0138227	0.0592794	0.0412738	Il6/Zc3h12a/Stat3/Tgfb1/Ncor2/H1f9	6
GO:0072576	liver morphogenesis	6/1427	33/23328	0.0138227	0.0592794	0.0412738	Il6/Cebpb/Xbp1/Tnfaip3/Lims1/Prox1	6
GO:0051100	negative regulation of binding	18/1427	167/23328	0.0139208	0.0594299	0.0413786	Hmox1/Plscr1/Xirp1/Myc/Cdkn1a/Id2/Ptprf/Gtf2f1/Bax/Adam15/Met/Nfib/Fbxw7/B2m/Ppara/Gpsm1/Ybx2/P2ry1	18
GO:0001952	regulation of cell-matrix adhesion	14/1427	119/23328	0.0139801	0.0594299	0.0413786	Serpine1/Thbs1/Sdc4/Ninj1/Csf1/Vcl/S100a10/Mmp14/Actg1/Adam15/Vegfa/Clasp2/Lims1/Clasp1	14
GO:0009083	branched-chain amino acid catabolic process	4/1427	16/23328	0.0140271	0.0594299	0.0413786	Acat1/Hibadh/Hibch/Aldh6a1	4
GO:0009218	pyrimidine ribonucleotide metabolic process	4/1427	16/23328	0.0140271	0.0594299	0.0413786	Uck2/Ctps/Nme2/Ak3	4
GO:0019886	antigen processing and presentation of exogenous peptide antigen via MHC class II	4/1427	16/23328	0.0140271	0.0594299	0.0413786	Ifi30/H2-DMa/Cd74/H2-Aa	4
GO:0033089	positive regulation of T cell differentiation in thymus	4/1427	16/23328	0.0140271	0.0594299	0.0413786	Il1b/Adam8/Egr3/Bmi1	4
GO:0046033	AMP metabolic process	4/1427	16/23328	0.0140271	0.0594299	0.0413786	Aprt/Prps2/Ak1/Ak3	4
GO:0060314	regulation of ryanodine-sensitive calcium-release channel activity	4/1427	16/23328	0.0140271	0.0594299	0.0413786	Akap6/Trdn/Casq2/Pln	4
GO:0060766	negative regulation of androgen receptor signaling pathway	4/1427	16/23328	0.0140271	0.0594299	0.0413786	Ncor2/Zbtb7a/Igf1/Sfrp1	4
GO:0090141	positive regulation of mitochondrial fission	4/1427	16/23328	0.0140271	0.0594299	0.0413786	Mief2/Mff/Dcn/Dnm1l	4
GO:0090148	membrane fission	4/1427	16/23328	0.0140271	0.0594299	0.0413786	Mief2/Slc25a46/Opa1/Dnm1l	4
GO:1901077	regulation of relaxation of muscle	4/1427	16/23328	0.0140271	0.0594299	0.0413786	Pawr/Akap6/Ttn/Pln	4
GO:1901550	regulation of endothelial cell development	4/1427	16/23328	0.0140271	0.0594299	0.0413786	Il1b/Tnfrsf1a/Vcl/Vegfa	4
GO:1902337	regulation of apoptotic process involved in morphogenesis	4/1427	16/23328	0.0140271	0.0594299	0.0413786	Tnfrsf1a/Tgfb2/Bax/B4galt1	4
GO:1903140	regulation of establishment of endothelial barrier	4/1427	16/23328	0.0140271	0.0594299	0.0413786	Il1b/Tnfrsf1a/Vcl/Vegfa	4
GO:1903729	regulation of plasma membrane organization	4/1427	16/23328	0.0140271	0.0594299	0.0413786	S100a9/Tgfb2/Myh9/Rab3a	4
GO:0007292	female gamete generation	17/1427	155/23328	0.0141018	0.0597017	0.0415678	Ptx3/Agt/Adamts1/Inhbb/Fosl1/Ptgs2/Ereg/Shb/Ubb/H3f3b/Sgo2a/Mlh3/Hexb/Igf1/Ybx2/Rps6ka2/Grb14	17
GO:0014910	regulation of smooth muscle cell migration	11/1427	85/23328	0.014346	0.0606762	0.0422463	Serpine1/Agt/Myc/Adamts1/Apex1/P2ry2/Cyp1b1/Igfbp3/Aif1/Igf1/Igfbp5	11
GO:0034404	nucleobase-containing small molecule biosynthetic process	10/1427	74/23328	0.0143644	0.0606762	0.0422463	Aprt/Upp1/Nme2/Acat1/Adk/Adal/Ak1/Nudt12/Nudt7/Enpp5	10
GO:0043299	leukocyte degranulation	10/1427	74/23328	0.0143644	0.0606762	0.0422463	Hmox1/Nppa/Il4ra/Bcr/Syk/Stx11/Adora2b/Fes/Rabgef1/Fgr	10
GO:0007219	Notch signaling pathway	19/1427	180/23328	0.014434	0.0609242	0.042419	Xirp1/Hp/Snai1/Tgfb2/Nle1/Cebpa/Stat3/Tgfb1/Rps19/Kctd10/Mmp14/Zbtb7a/Sox9/Lfng/Tcim/Synj2bp/Aph1b/Fbxw7/Pln	19
GO:0030514	negative regulation of BMP signaling pathway	8/1427	53/23328	0.0146027	0.0614057	0.0427542	Fstl3/Smad7/Lemd2/Smad6/Wnt5a/Hjv/Twsg1/Sfrp1	8
GO:0030850	prostate gland development	8/1427	53/23328	0.0146027	0.0614057	0.0427542	Plaur/Tnc/Igf1r/Fem1b/Sox9/Wnt5a/Igf1/Sfrp1	8
GO:0031103	axon regeneration	8/1427	53/23328	0.0146027	0.0614057	0.0427542	Rtn4rl2/Tnc/Ptprf/Igf1r/Rtn4r/Mtr/Neo1/Epha4	8
GO:0046676	negative regulation of insulin secretion	8/1427	53/23328	0.0146027	0.0614057	0.0427542	Inhbb/Midn/Pim3/Hadh/Pde4c/Sfrp1/Crhr2/Kcnj11	8
GO:0048701	embryonic cranial skeleton morphogenesis	8/1427	53/23328	0.0146027	0.0614057	0.0427542	Tgfb2/Gnas/Rdh10/Mthfd1l/Mmp14/Chst11/Slc39a1/Prrx1	8
GO:0002753	cytoplasmic pattern recognition receptor signaling pathway	7/1427	43/23328	0.014683	0.0616512	0.0429252	Rela/Tnfaip3/Gpatch3/Sec14l1/Mavs/Ddx60/Irgm2	7
GO:0040018	positive regulation of multicellular organism growth	7/1427	43/23328	0.014683	0.0616512	0.0429252	Agt/Csf1/Foxs1/Sh3pxd2b/Bbs2/Ghr/Gpam	7
GO:0048732	gland development	41/1427	471/23328	0.0148045	0.0621149	0.043248	Hmox1/Plaur/Il6/Hp/Tnc/Cebpb/Tgm2/Epha2/Id2/Cav3/Arf6/Aprt/Igf1r/Csf1/Xbp1/Fem1b/Ripk3/Zfp703/Cebpa/Rela/Tnfaip3/Bax/Tgfb1/Etv5/B4galt1/Aacs/Sox9/Met/Sema3c/Nfib/Wnt5a/Pbx1/Vegfa/Arhgap5/Igf1/Lims1/Ptcd2/Twsg1/Sfrp1/Prox1/Igfbp5	41
GO:0002064	epithelial cell development	25/1427	257/23328	0.0149812	0.0627626	0.043699	Agt/Il1b/Atf4/Icam1/Shroom3/Fosl2/Tnfrsf1a/Epha2/Myd88/Xbp1/Fem1b/Sfn/Rara/Vcl/Tjp2/B4galt1/Sox9/Met/Plod3/Wnt5a/Rarb/Vegfa/Col15a1/Myadm/Prox1	25
GO:0006650	glycerophospholipid metabolic process	25/1427	257/23328	0.0149812	0.0627626	0.043699	Socs3/Plscr1/Plek/Itpkc/Ldlr/Socs1/Lcat/Pgs1/Serac1/Lrat/Lpcat1/Csf1r/Lpgat1/Dpm3/Fig4/Pyurf/Pnpla8/Chpt1/Pigg/Gdpd1/Lclat1/Gpam/Pitpnc1/Plaat1/Gpcpd1	25
GO:0050890	cognition	31/1427	336/23328	0.0150355	0.0629431	0.0438246	Agt/Arc/Itga5/Pak6/Il1b/Rcan1/Btg2/Ptgs2/Ngf/Itga3/Gnas/Ldlr/C5ar1/Rin1/Tlr2/Il1rn/Picalm/Synpo/Pde1b/Idua/Fgf13/Ccnd2/Epm2a/Magt1/Ndufs4/Igf1/Gpr155/Vdac3/B2m/Bche/Cpeb3	31
GO:0006879	cellular iron ion homeostasis	9/1427	64/23328	0.015432	0.0644587	0.0448799	Lcn2/Hmox1/Myc/Slc39a14/Ftl1/Hamp/Slc11a1/Hjv/Abcb7	9
GO:0046173	polyol biosynthetic process	9/1427	64/23328	0.015432	0.0644587	0.0448799	Sphk1/Plek/Itpkc/Gch1/Pts/Asah2/Cyp27a1/P2ry1/Ppip5k2	9
GO:0048008	platelet-derived growth factor receptor signaling pathway	9/1427	64/23328	0.015432	0.0644587	0.0448799	Bcr/Lox/Pdap1/Cblb/Ptpn1/Vegfa/Clasp2/Zfp950/Gab1	9
GO:0050818	regulation of coagulation	11/1427	86/23328	0.0155697	0.0649856	0.0452468	Serpine1/S100a9/Thbs1/Selp/Pdpn/Plek/Syk/Thbd/Ubash3b/Anxa2/Sh2b3	11
GO:0021915	neural tube development	20/1427	194/23328	0.015627	0.0651762	0.0453795	Sdc4/Shroom3/Tgfb2/Epha2/Zfp36l1/Vasp/Rara/Tgfb1/Mthfd1l/Gatad2a/Pfn1/Tgif1/Plod3/Sema3c/Bmi1/Wnt5a/Opa1/Intu/Sfrp1/Cc2d2a	20
GO:1901800	positive regulation of proteasomal protein catabolic process	13/1427	109/23328	0.0157177	0.0655061	0.0456092	Klhl40/Il33/Smad7/Rnf19b/Xbp1/Plk3/Csnk1d/Ecscr/Rnf144a/Mapk9/Zyg11b/Fbxw7/Sh3rf2	13
GO:0031345	negative regulation of cell projection organization	21/1427	207/23328	0.0159236	0.0660825	0.0460105	Rtn4rl2/Itga3/Sema6b/Sema3f/Kank1/Arf6/Ptprf/Spry2/Sema7a/Sema3c/Fgf13/Tbc1d7/Wnt5a/Snapin/Dguok/Rtn4r/B2m/Neo1/Efemp1/Rap1gap2/Epha4	21
GO:0010714	positive regulation of collagen metabolic process	6/1427	34/23328	0.0159384	0.0660825	0.0460105	Ccl2/Serpine1/Ccn2/Scx/Tgfb1/Idua	6
GO:0030808	regulation of nucleotide biosynthetic process	6/1427	34/23328	0.0159384	0.0660825	0.0460105	Myc/Bcl2l1/Pdk4/Adora2b/Stat3/Nos2	6
GO:0048710	regulation of astrocyte differentiation	6/1427	34/23328	0.0159384	0.0660825	0.0460105	Il1b/Clcf1/Ldlr/Id2/Prpf19/Epha4	6
GO:0090022	regulation of neutrophil chemotaxis	6/1427	34/23328	0.0159384	0.0660825	0.0460105	Il1b/Thbs4/C5ar1/Jam3/Dnm1l/Cd74	6
GO:0098868	bone growth	6/1427	34/23328	0.0159384	0.0660825	0.0460105	Thbs1/Por/Rara/Sox9/Ecm1/Rarb	6
GO:1900371	regulation of purine nucleotide biosynthetic process	6/1427	34/23328	0.0159384	0.0660825	0.0460105	Myc/Bcl2l1/Pdk4/Adora2b/Stat3/Nos2	6
GO:0017148	negative regulation of translation	16/1427	145/23328	0.0160285	0.0664073	0.0462366	Btg2/Zc3h12a/Eif6/Zfp36l1/Eif4ebp1/Gapdh/Rara/Stat3/Zfp36l2/Rnf139/Cnot7/Qk/Tia1/Ybx2/Cpeb3/Igfbp5	16
GO:0007274	neuromuscular synaptic transmission	5/1427	25/23328	0.0161932	0.0665497	0.0463357	Egr3/Cd24a/Etv5/Kif1b/Rab3a	5
GO:0010759	positive regulation of macrophage chemotaxis	5/1427	25/23328	0.0161932	0.0665497	0.0463357	Ccl2/Thbs1/C5ar1/Csf1/Csf1r	5
GO:0034114	regulation of heterotypic cell-cell adhesion	5/1427	25/23328	0.0161932	0.0665497	0.0463357	Il1b/Gcnt2/Il1rn/Tnfaip3/Myadm	5
GO:0035024	negative regulation of Rho protein signal transduction	5/1427	25/23328	0.0161932	0.0665497	0.0463357	Itga3/Kank1/Rasip1/Kctd10/Met	5
GO:0046039	GTP metabolic process	5/1427	25/23328	0.0161932	0.0665497	0.0463357	Nme2/Mfn1/Opa1/Ak3/Rhoq	5
GO:0046426	negative regulation of receptor signaling pathway via JAK-STAT	5/1427	25/23328	0.0161932	0.0665497	0.0463357	Socs3/Bcl3/Socs1/Sh2b3/Pibf1	5
GO:0061213	positive regulation of mesonephros development	5/1427	25/23328	0.0161932	0.0665497	0.0463357	Agt/Tgfb1/Sox9/Vegfa/Agtr1a	5
GO:0086019	cell-cell signaling involved in cardiac conduction	5/1427	25/23328	0.0161932	0.0665497	0.0463357	Ank2/Ryr2/Cacna2d1/Cacnb2/Kcnj5	5
GO:0097164	ammonium ion metabolic process	5/1427	25/23328	0.0161932	0.0665497	0.0463357	Gch1/Hdc/Pde1b/Hnmt/Bche	5
GO:1903020	positive regulation of glycoprotein metabolic process	5/1427	25/23328	0.0161932	0.0665497	0.0463357	Pawr/Mustn1/Arfgef1/Igf1/Il15	5
GO:1903798	regulation of production of miRNAs involved in gene silencing by miRNA	5/1427	25/23328	0.0161932	0.0665497	0.0463357	Il6/Zc3h12a/Stat3/Tgfb1/Ncor2	5
GO:0034113	heterotypic cell-cell adhesion	8/1427	54/23328	0.0162503	0.0666382	0.0463974	Itga5/Il1b/Gcnt2/Il1rn/Tnfaip3/Jam3/Dsc2/Myadm	8
GO:0046456	icosanoid biosynthetic process	8/1427	54/23328	0.0162503	0.0666382	0.0463974	Sphk1/Il1b/Ptgs2/Syk/Pibf1/Mapk9/Pnpla8/Cd74	8
GO:0051289	protein homotetramerization	8/1427	54/23328	0.0162503	0.0666382	0.0463974	Pfkp/Vasp/Crtc2/Acot13/B2m/Appl2/Aqp4/Kcnj2	8
GO:0045665	negative regulation of neuron differentiation	25/1427	259/23328	0.016359	0.0670347	0.0466735	Il1b/Rtn4rl2/Sema6b/Sema3f/Cd24a/Id2/Kank1/Arf6/Sema7a/Ptbp1/Sox9/Sema3c/Fgf13/Ttc3/Prpf19/Wnt5a/Snapin/Pbx1/Dguok/Rtn4r/B2m/Neo1/Efemp1/Rap1gap2/Epha4	25
GO:0010559	regulation of glycoprotein biosynthetic process	7/1427	44/23328	0.016565	0.0676324	0.0470896	Hbegf/Pawr/Mustn1/Arfgef1/Fktn/Igf1/Il15	7
GO:0050691	regulation of defense response to virus by host	7/1427	44/23328	0.016565	0.0676324	0.0470896	Il1b/Sting1/Zc3h12a/Mavs/Stat1/Mill2/Il15	7
GO:0050919	negative chemotaxis	7/1427	44/23328	0.016565	0.0676324	0.0470896	Sema6b/Sema3f/Sema7a/Sema3c/Wnt5a/Rtn4r/Lrtm1	7
GO:0051898	negative regulation of protein kinase B signaling	7/1427	44/23328	0.016565	0.0676324	0.0470896	Epha2/Mmp3/Igf1r/Cavin3/Sh2b3/Phlda3/Lemd2	7
GO:1903672	positive regulation of sprouting angiogenesis	7/1427	44/23328	0.016565	0.0676324	0.0470896	Hmox1/Itga5/Ptgs2/Hdac7/Vegfa/Hdac9/Agtr1a	7
GO:0001666	response to hypoxia	21/1427	208/23328	0.0167263	0.0682414	0.0475136	Hmox1/Myc/Adam8/Fosl2/Tgfb2/Cd24a/Zfp36l1/Plk3/Vasn/Eif4ebp1/Egln2/Wtip/Cryab/Nos2/Ryr2/Ogt/Vegfa/Fundc1/Ppara/Kcnd2/Vldlr	21
GO:0050777	negative regulation of immune response	17/1427	158/23328	0.0167806	0.0684134	0.0476334	Hmox1/Fgl2/Il4ra/Bcr/Il33/Ccr1/Lgals3/Tgfb2/Zc3h12a/Irak3/Smad7/Tnfaip3/Tgfb1/Rps19/Rabgef1/Cnot7/Serpinb9	17
GO:0015807	L-amino acid transport	9/1427	65/23328	0.0169702	0.0690858	0.0481015	Agt/Slc3a2/Slc7a5/Slc11a1/Slc25a13/Slc47a1/Epm2a/Slc36a2/Slc38a3	9
GO:0060389	pathway-restricted SMAD protein phosphorylation	9/1427	65/23328	0.0169702	0.0690858	0.0481015	Inhbb/Tgfb2/Smad7/Gdf15/Xbp1/Emilin1/Tgfb1/Smad6/Twsg1	9
GO:1903828	negative regulation of cellular protein localization	14/1427	122/23328	0.017093	0.0695355	0.0484147	Arf6/Tmbim1/Bcl2l1/Dnaja1/Picalm/Tgfb1/Rangap1/Bag3/Trp53inp2/Ogt/Erlec1/Rhoq/Pkia/Lrrc15	14
GO:0045576	mast cell activation	10/1427	76/23328	0.017113	0.0695665	0.0484363	Hmox1/Plscr1/Nppa/Il4ra/Syk/Crlf2/Adora2b/Fes/Rabgef1/Fgr	10
GO:0006359	regulation of transcription by RNA polymerase III	4/1427	17/23328	0.0174718	0.0703631	0.0489909	Nab2/Ell/Cebpa/Zc3h8	4
GO:0010752	regulation of cGMP-mediated signaling	4/1427	17/23328	0.0174718	0.0703631	0.0489909	Thbs1/Nppb/Nppa/Adora2b	4
GO:0030730	sequestering of triglyceride	4/1427	17/23328	0.0174718	0.0703631	0.0489909	Il1b/Ppara/Fitm2/Osbpl8	4
GO:0040015	negative regulation of multicellular organism growth	4/1427	17/23328	0.0174718	0.0703631	0.0489909	Gnas/Gdf15/Bbs2/Stc2	4
GO:0045989	positive regulation of striated muscle contraction	4/1427	17/23328	0.0174718	0.0703631	0.0489909	Ccn2/Nppa/Smtn/Rnf207	4
GO:0070886	positive regulation of calcineurin-NFAT signaling cascade	4/1427	17/23328	0.0174718	0.0703631	0.0489909	Ptbp1/Akap6/Igf1/3425401B19Rik	4
GO:0071636	positive regulation of transforming growth factor beta production	4/1427	17/23328	0.0174718	0.0703631	0.0489909	Thbs1/Ptgs2/Furin/Lum	4
GO:0090336	positive regulation of brown fat cell differentiation	4/1427	17/23328	0.0174718	0.0703631	0.0489909	Pim1/Ptgs2/Metrnl/Fndc5	4
GO:0106058	positive regulation of calcineurin-mediated signaling	4/1427	17/23328	0.0174718	0.0703631	0.0489909	Ptbp1/Akap6/Igf1/3425401B19Rik	4
GO:1900119	positive regulation of execution phase of apoptosis	4/1427	17/23328	0.0174718	0.0703631	0.0489909	Il6/Zc3h12a/Bax/Igfbp3	4
GO:1902894	negative regulation of pri-miRNA transcription by RNA polymerase II	4/1427	17/23328	0.0174718	0.0703631	0.0489909	Rela/Sox9/Nfib/Ppara	4
GO:1904748	regulation of apoptotic process involved in development	4/1427	17/23328	0.0174718	0.0703631	0.0489909	Tnfrsf1a/Tgfb2/Bax/B4galt1	4
GO:2000001	regulation of DNA damage checkpoint	4/1427	17/23328	0.0174718	0.0703631	0.0489909	Cry1/Fem1b/Chek2/Nek1	4
GO:0008217	regulation of blood pressure	21/1427	209/23328	0.0175604	0.0706693	0.0492041	Hmox1/Agt/Nppb/Ier3/Nppa/Ptgs2/Gnas/Id2/Gch1/Rasl10b/Nos2/Anpep/Prcp/Erap1/Ppara/Stk39/Gucy1a1/Crhr2/Smtn/Rps6ka2/Agtr1a	21
GO:0030324	lung development	22/1427	222/23328	0.017734	0.0713169	0.049655	Ccn2/Pdpn/Tnc/Lox/Itga3/Stk40/Spry2/Rdh10/Cebpa/Foxp4/Ncor2/Mmp14/Sox9/Plod3/Nfib/Wnt5a/Vegfa/Igf1/Fbxw7/Wwp1/Rab3a/Igfbp5	22
GO:2000351	regulation of endothelial cell apoptotic process	8/1427	55/23328	0.0180279	0.072447	0.0504418	Serpine1/Thbs1/Angptl4/Icam1/Tnip2/Xbp1/Tnfaip3/Ecscr	8
GO:0007043	cell-cell junction assembly	16/1427	147/23328	0.0180456	0.0724664	0.0504553	Agt/Il1b/Snai1/Rhoc/Epha2/Pard6b/Smad7/Hdac7/Myo1c/Zfp703/Vcl/Actg1/Actn4/Jam3/Epb41l3/Gnpat	16
GO:0010921	regulation of phosphatase activity	14/1427	123/23328	0.01824	0.0729919	0.0508212	Rcan1/Ppp1r15a/Plek/Tgfb2/Ell/Vcan/Ripk3/Pawr/Spred1/Ppargc1b/Epm2a/Cnst/Cmya5/Sh3rf2	14
GO:0045913	positive regulation of carbohydrate metabolic process	11/1427	88/23328	0.0182498	0.0729919	0.0508212	Myc/Pfkfb1/Zbtb20/Igf1/Gpt2/Prxl2c/Ppara/Prkaa2/Entpd5/P2ry1/Pfkfb2	11
GO:0046683	response to organophosphorus	11/1427	88/23328	0.0182498	0.0729919	0.0508212	Il1b/Zfp36l1/Akap6/Asph/Akap7/Ndufs4/Trpc3/Stat1/Abcc9/Kcnj11/Igfbp5	11
GO:0000462	maturation of SSU-rRNA from tricistronic rRNA transcript (SSU-rRNA, 5.8S rRNA, LSU-rRNA)	6/1427	35/23328	0.0182675	0.0729919	0.0508212	Rcl1/Wdr46/Rrs1/Rps16/Rps19/Bysl	6
GO:0001773	myeloid dendritic cell activation	6/1427	35/23328	0.0182675	0.0729919	0.0508212	Clec4d/Ltbr/Relb/Spi1/Tgfb1/Stard7	6
GO:0043516	regulation of DNA damage response, signal transduction by p53 class mediator	6/1427	35/23328	0.0182675	0.0729919	0.0508212	Ankrd1/Snai1/Hic1/Spred1/Kmt5a/Cd74	6
GO:0060142	regulation of syncytium formation by plasma membrane fusion	6/1427	35/23328	0.0182675	0.0729919	0.0508212	Il4ra/Cd53/Gdf15/Adam9/Cxcl9/Stat1	6
GO:0051656	establishment of organelle localization	34/1427	382/23328	0.018471	0.0737527	0.0513509	Hmox1/Nppa/Il4ra/Tacc2/Syk/Eif6/Spry2/Ubb/Myh9/Picalm/Adora2b/Rrs1/Myo1c/Rps15/Fes/Tmed9/Uchl1/Rabgef1/Fgr/Actn4/Kif1b/Pibf1/Sybu/Snapin/Myo5c/Copg2/Ap3m1/Ube2b/Clasp2/5730455P16Rik/Pcm1/Fyco1/Rab3a/Clasp1	34
GO:0051259	protein complex oligomerization	22/1427	223/23328	0.0185787	0.0741303	0.0516138	Arc/Sting1/Kctd11/Ugdh/Zc3h12a/Pfkp/Tmem120a/Ehd4/Vasp/Kctd10/Crtc2/Kcnd3/Acot13/Opa1/B2m/Dnm1l/Appl2/Aqp4/Cd74/Kcnv2/Kcnd2/Kcnj2	22
GO:0034340	response to type I interferon	7/1427	45/23328	0.0186112	0.0741544	0.0516306	Ifitm1/Myd88/Ifitm2/Cnot7/Wnt5a/Mavs/Stat1	7
GO:0061756	leukocyte adhesion to vascular endothelial cell	7/1427	45/23328	0.0186112	0.0741544	0.0516306	Sele/Il6/Icam1/Selp/Rela/Pawr/Jam2	7
GO:0001756	somitogenesis	10/1427	77/23328	0.0186245	0.0741546	0.0516308	Ifitm1/Nle1/Lfng/Sema3c/Ttn/Xrcc2/Wnt5a/Ppp2r3a/Sfrp1/Meox2	10
GO:0015850	organic hydroxy compound transport	24/1427	249/23328	0.0186614	0.0742491	0.0516965	Agt/Myc/Syt12/Slc10a6/Syk/Lgals3/Ldlr/Slc16a3/Anxa2/Atp8b1/Xbp1/Lcat/Adora2b/Igfbp3/Lima1/Emb/Serac1/Maob/Rab3a/Eepd1/Crhr2/Ces1d/P2ry1/Agtr1a	24
GO:0006476	protein deacetylation	12/1427	100/23328	0.0189571	0.0753699	0.0524769	Ripk3/Hdac7/Tgfb1/Ncor2/Spred1/Msl3/Brms1l/Vegfa/Tppp/Hdac9/Prkaa2/Lpin1	12
GO:0008053	mitochondrial fusion	5/1427	26/23328	0.0190638	0.0753699	0.0524769	Bax/Mfn1/Oma1/Opa1/Dnm1l	5
GO:0009713	catechol-containing compound biosynthetic process	5/1427	26/23328	0.0190638	0.0753699	0.0524769	Tgfb2/Gch1/Hdc/Crhr2/Agtr1a	5
GO:0030204	chondroitin sulfate metabolic process	5/1427	26/23328	0.0190638	0.0753699	0.0524769	Ugdh/Spock2/Chst11/Egflam/Dcn	5
GO:0032928	regulation of superoxide anion generation	5/1427	26/23328	0.0190638	0.0753699	0.0524769	Cxcl1/Agt/Syk/Tgfb1/Agtr1a	5
GO:0042423	catecholamine biosynthetic process	5/1427	26/23328	0.0190638	0.0753699	0.0524769	Tgfb2/Gch1/Hdc/Crhr2/Agtr1a	5
GO:0070920	regulation of production of small RNA involved in gene silencing by RNA	5/1427	26/23328	0.0190638	0.0753699	0.0524769	Il6/Zc3h12a/Stat3/Tgfb1/Ncor2	5
GO:0090189	regulation of branching involved in ureteric bud morphogenesis	5/1427	26/23328	0.0190638	0.0753699	0.0524769	Agt/Tgfb1/Sox9/Vegfa/Agtr1a	5
GO:1904893	negative regulation of receptor signaling pathway via STAT	5/1427	26/23328	0.0190638	0.0753699	0.0524769	Socs3/Bcl3/Socs1/Sh2b3/Pibf1	5
GO:0051928	positive regulation of calcium ion transport	15/1427	136/23328	0.0193601	0.0764876	0.0532551	Serpine1/Ccr1/Lgals3/Ccl4/Bax/Akap6/Ank2/Asph/Ryr2/Cacna2d1/Trdn/Cacnb2/Trpc3/Casq1/Agtr1a	15
GO:1903052	positive regulation of proteolysis involved in cellular protein catabolic process	14/1427	124/23328	0.0194443	0.0767123	0.0534116	Klhl40/Il33/Smad7/Rnf19b/Xbp1/Plk3/Csnk1d/Ecscr/Rnf139/Rnf144a/Mapk9/Zyg11b/Fbxw7/Sh3rf2	14
GO:1905039	carboxylic acid transmembrane transport	14/1427	124/23328	0.0194443	0.0767123	0.0534116	Thbs1/Agt/Myc/Slc3a2/Slc7a5/Slc16a3/Slc2a1/Slc7a6/Emb/Slc25a13/Slc47a1/Epm2a/Slc36a2/Slc38a3	14
GO:0046883	regulation of hormone secretion	28/1427	303/23328	0.0196769	0.0770729	0.0536626	Agt/Nppa/Il6/Il1b/Inhbb/Clcf1/Midn/Gnas/Cry1/Osm/Pim3/Rasl10b/Igfbp3/Ptbp1/Glul/Aacs/Nos2/Sybu/Hadh/Pde4c/Selenot/Oxct1/Sfrp1/Crhr2/Kcnj11/P2ry1/Agtr1a/Pfkfb2	28
GO:0051702	interaction with symbiont	11/1427	89/23328	0.0197116	0.0770729	0.0536626	Ptx3/Cxcl5/Cxcl1/Zc3h12a/Ccl4/Anxa2/Ctdp1/Gapdh/Romo1/Csf1r/Zfp72	11
GO:0070301	cellular response to hydrogen peroxide	11/1427	89/23328	0.0197116	0.0770729	0.0536626	Lcn2/Sphk1/Il6/Apex1/Ripk3/Rela/Tnfaip3/Cyp1b1/Pawr/Met/Zfp277	11
GO:0002315	marginal zone B cell differentiation	3/1427	10/23328	0.0198101	0.0770729	0.0536626	Bcl3/Tnfaip3/Lfng	3
GO:0010612	regulation of cardiac muscle adaptation	3/1427	10/23328	0.0198101	0.0770729	0.0536626	Lmna/Mlip/Trpc3	3
GO:0010753	positive regulation of cGMP-mediated signaling	3/1427	10/23328	0.0198101	0.0770729	0.0536626	Nppb/Nppa/Adora2b	3
GO:0015801	aromatic amino acid transport	3/1427	10/23328	0.0198101	0.0770729	0.0536626	Slc3a2/Slc7a5/Slc38a3	3
GO:0032908	regulation of transforming growth factor beta1 production	3/1427	10/23328	0.0198101	0.0770729	0.0536626	Furin/Laptm4b/Lum	3
GO:0035744	T-helper 1 cell cytokine production	3/1427	10/23328	0.0198101	0.0770729	0.0536626	Il1b/Arid5a/Il1r1	3
GO:0043301	negative regulation of leukocyte degranulation	3/1427	10/23328	0.0198101	0.0770729	0.0536626	Hmox1/Bcr/Rabgef1	3
GO:0046085	adenosine metabolic process	3/1427	10/23328	0.0198101	0.0770729	0.0536626	Adk/Adal/Nt5c3	3
GO:0048703	embryonic viscerocranium morphogenesis	3/1427	10/23328	0.0198101	0.0770729	0.0536626	Rdh10/Mthfd1l/Chst11	3
GO:0060297	regulation of sarcomere organization	3/1427	10/23328	0.0198101	0.0770729	0.0536626	Cav3/Mylk3/Prox1	3
GO:0061517	macrophage proliferation	3/1427	10/23328	0.0198101	0.0770729	0.0536626	Il33/Csf1/Csf1r	3
GO:0070391	response to lipoteichoic acid	3/1427	10/23328	0.0198101	0.0770729	0.0536626	Cd14/Tlr2/Rela	3
GO:0071223	cellular response to lipoteichoic acid	3/1427	10/23328	0.0198101	0.0770729	0.0536626	Cd14/Tlr2/Rela	3
GO:0071305	cellular response to vitamin D	3/1427	10/23328	0.0198101	0.0770729	0.0536626	Pim1/Fes/Kank2	3
GO:1903238	positive regulation of leukocyte tethering or rolling	3/1427	10/23328	0.0198101	0.0770729	0.0536626	Sele/Selp/Pawr	3
GO:2000318	positive regulation of T-helper 17 type immune response	3/1427	10/23328	0.0198101	0.0770729	0.0536626	Arid5a/Nfkbiz/Nlrp3	3
GO:2000391	positive regulation of neutrophil extravasation	3/1427	10/23328	0.0198101	0.0770729	0.0536626	Adam8/Il1r1/Pawr	3
GO:0017145	stem cell division	8/1427	56/23328	0.0199406	0.0774731	0.0539413	Zbtb16/Tgfb2/Gnl3/Tead3/Zfp36l2/Etv5/Fgf13/Bmi1	8
GO:0050732	negative regulation of peptidyl-tyrosine phosphorylation	8/1427	56/23328	0.0199406	0.0774731	0.0539413	Socs3/Mvp/Socs1/Cblb/Sh2b3/Pibf1/Igf1/Sfrp1	8
GO:0061180	mammary gland epithelium development	10/1427	78/23328	0.0202316	0.0784659	0.0546325	Cebpb/Epha2/Id2/Cav3/Csf1/Zfp703/Bax/Tgfb1/Etv5/Wnt5a	10
GO:0070373	negative regulation of ERK1 and ERK2 cascade	10/1427	78/23328	0.0202316	0.0784659	0.0546325	Xbp1/Spry2/Dusp4/Emilin1/Tnip1/Ptpn1/Spred1/Synj2bp/E130311K13Rik/Igf1	10
GO:0007613	memory	16/1427	149/23328	0.020252	0.0784659	0.0546325	Arc/Itga5/Pak6/Il1b/Rcan1/Ptgs2/Ngf/Itga3/Ldlr/Rin1/Il1rn/Idua/Fgf13/Ccnd2/Igf1/Cpeb3	16
GO:0034101	erythrocyte homeostasis	16/1427	149/23328	0.020252	0.0784659	0.0546325	Hmox1/Cd24a/Id2/Zfp36l1/Spi1/Stat3/Rps19/Sh2b3/Hcls1/Zbtb7a/Prdx1/Ank1/Exoc6/Vegfa/B2m/Stat1	16
GO:0098657	import into cell	24/1427	251/23328	0.0203445	0.0786455	0.0547576	Thbs1/Agt/Arc/Slc3a2/Slc7a5/Slc12a4/Slc39a14/Slc2a1/Slc39a6/Pawr/Acsl1/Kcnd3/Eps15/Slc47a1/Slc31a1/Slc12a7/Slc36a2/Nedd4/Kcnj5/Abcc9/Kcnj11/Kcnj2/Agtr1a/Kcnj3	24
GO:2000060	positive regulation of ubiquitin-dependent protein catabolic process	12/1427	101/23328	0.0203572	0.0786455	0.0547576	Klhl40/Il33/Smad7/Rnf19b/Plk3/Csnk1d/Rnf139/Rnf144a/Mapk9/Zyg11b/Fbxw7/Sh3rf2	12
GO:0030323	respiratory tube development	22/1427	225/23328	0.0203623	0.0786455	0.0547576	Ccn2/Pdpn/Tnc/Lox/Itga3/Stk40/Spry2/Rdh10/Cebpa/Foxp4/Ncor2/Mmp14/Sox9/Plod3/Nfib/Wnt5a/Vegfa/Igf1/Fbxw7/Wwp1/Rab3a/Igfbp5	22
GO:0033209	tumor necrosis factor-mediated signaling pathway	9/1427	67/23328	0.0203774	0.0786455	0.0547576	Sphk1/Syk/Tnfrsf1a/Plvap/Rela/Tjp2/Actn4/Lims1/Stat1	9
GO:0007033	vacuole organization	18/1427	174/23328	0.0203823	0.0786455	0.0547576	Sting1/Rab20/Anxa2/Gabarapl1/Atp6v0c/Bag3/Idua/Trp53inp2/Aktip/Stx17/Snapin/Epm2a/Fig4/Laptm4b/Hexb/Zkscan3/Tmem106b/Irgm2	18
GO:0015718	monocarboxylic acid transport	18/1427	174/23328	0.0203823	0.0786455	0.0547576	Thbs1/Myc/Il1b/Slc10a6/Syk/Slc16a3/Atp8b1/P2ry2/Slc2a1/Cpt1b/Emb/Acsl1/Nos2/Mapk9/Crot/Pnpla8/Ces1d/Slc38a3	18
GO:0007050	cell cycle arrest	15/1427	137/23328	0.0205548	0.0792565	0.055183	Thbs1/Myc/Cdkn1a/Tgfb2/Id2/Rassf1/Cgref1/Tgfb1/Mybbp1a/Cdkn2d/Cdk9/Chek2/Cdc14b/Ak1/Mlf1	15
GO:0030516	regulation of axon extension	13/1427	113/23328	0.0206627	0.0795465	0.0553849	Tnfrsf12a/Dbn1/Ngf/Sema6b/Sema3f/Sema7a/Cttn/Sema3c/Wnt5a/Rab21/Rtn4r/Vegfa/Clasp2	13
GO:0050764	regulation of phagocytosis	13/1427	113/23328	0.0206627	0.0795465	0.0553849	Ccl2/Ptx3/Sphk1/Bcr/Il1b/Syk/Ahsg/Tlr2/Tgfb1/Slc11a1/Fgr/Appl2/Il15	13
GO:1903825	organic acid transmembrane transport	14/1427	125/23328	0.0207079	0.0795465	0.0553849	Thbs1/Agt/Myc/Slc3a2/Slc7a5/Slc16a3/Slc2a1/Slc7a6/Emb/Slc25a13/Slc47a1/Epm2a/Slc36a2/Slc38a3	14
GO:0002701	negative regulation of production of molecular mediator of immune response	6/1427	36/23328	0.020819	0.0795465	0.0553849	Hmox1/Il33/Tgfb2/Irak3/Smad7/Tgfb1	6
GO:0032232	negative regulation of actin filament bundle assembly	6/1427	36/23328	0.020819	0.0795465	0.0553849	Dbn1/Pfn1/Met/Kank2/Clasp2/Clasp1	6
GO:0033005	positive regulation of mast cell activation	6/1427	36/23328	0.020819	0.0795465	0.0553849	Nppa/Il4ra/Syk/Crlf2/Adora2b/Fgr	6
GO:0048009	insulin-like growth factor receptor signaling pathway	6/1427	36/23328	0.020819	0.0795465	0.0553849	Igf1r/Igfbp3/Grb10/Igf1/Ghr/Igfbp5	6
GO:0070306	lens fiber cell differentiation	6/1427	36/23328	0.020819	0.0795465	0.0553849	Atf4/Epha2/Spry2/Tgfb1/Spred1/Prox1	6
GO:0071398	cellular response to fatty acid	6/1427	36/23328	0.020819	0.0795465	0.0553849	Zc3h12a/Gnas/Ldlr/Pdk4/Id3/Prkaa2	6
GO:1904707	positive regulation of vascular associated smooth muscle cell proliferation	6/1427	36/23328	0.020819	0.0795465	0.0553849	Agt/Adamts1/Igf1/Nqo2/Hpgd/Igfbp5	6
GO:0031952	regulation of protein autophosphorylation	7/1427	46/23328	0.0208282	0.0795465	0.0553849	Syk/Ngf/Eef2k/Mvp/Tesk1/Vegfa/Ppp2r5c	7
GO:0043618	regulation of transcription from RNA polymerase II promoter in response to stress	7/1427	46/23328	0.0208282	0.0795465	0.0553849	Hmox1/Ankrd2/Atf4/Ppp1r15a/Cebpb/Bag3/Vegfa	7
GO:1902667	regulation of axon guidance	7/1427	46/23328	0.0208282	0.0795465	0.0553849	Zswim4/Sema6b/Sema3f/Sema7a/Sema3c/Wnt5a/Vegfa	7
GO:1905521	regulation of macrophage migration	7/1427	46/23328	0.0208282	0.0795465	0.0553849	Ccl2/Thbs1/C5ar1/Csf1/Emilin1/Mmp14/Csf1r	7
GO:0007409	axonogenesis	41/1427	482/23328	0.0208563	0.0795997	0.0554219	Tnfrsf12a/Dbn1/B4galt5/Zswim4/Lamc2/Ngf/Tgfb2/Hsp90aa1/Sema6b/Sema3f/Epha2/Egr2/Igf1r/Tsku/Picalm/Vasp/Sema7a/Cttn/Uchl1/Vcl/Emb/Map1s/Sema3c/Fgf13/Nfib/Csf1r/Septin7/Wnt5a/Nexn/Nptn/Rab21/Slc25a46/Rtn4r/Vegfa/Clasp2/Neo1/Rab3a/Plxnb1/Ccdc141/Epha4/Lrtm1	41
GO:0009299	mRNA transcription	4/1427	18/23328	0.0213994	0.0810118	0.0564052	Atf4/Ereg/C5ar1/Stat3	4
GO:0036315	cellular response to sterol	4/1427	18/23328	0.0213994	0.0810118	0.0564052	Inhbb/Gramd1a/Gramd1b/Ces1d	4
GO:0043094	cellular metabolic compound salvage	4/1427	18/23328	0.0213994	0.0810118	0.0564052	Uck2/Aprt/Adi1/Adk	4
GO:0045342	MHC class II biosynthetic process	4/1427	18/23328	0.0213994	0.0810118	0.0564052	Il33/Xbp1/Spi1/Slc11a1	4
GO:0045779	negative regulation of bone resorption	4/1427	18/23328	0.0213994	0.0810118	0.0564052	Il6/Ubash3b/Hamp/Vegfa	4
GO:0048268	clathrin coat assembly	4/1427	18/23328	0.0213994	0.0810118	0.0564052	Cltb/Picalm/Eps15/Fcho2	4
GO:0050710	negative regulation of cytokine secretion	4/1427	18/23328	0.0213994	0.0810118	0.0564052	Il6/Lrrc32/Srgn/Hdac9	4
GO:0051131	chaperone-mediated protein complex assembly	4/1427	18/23328	0.0213994	0.0810118	0.0564052	Hsp90aa1/Pfdn6/Ptges3l/Ndufaf1	4
GO:0060416	response to growth hormone	4/1427	18/23328	0.0213994	0.0810118	0.0564052	Gdf15/Trim16/Stat3/Ghr	4
GO:0097320	plasma membrane tubulation	4/1427	18/23328	0.0213994	0.0810118	0.0564052	Pacsin3/Micall1/Pacsin2/Cavin2	4
GO:1990000	amyloid fibril formation	4/1427	18/23328	0.0213994	0.0810118	0.0564052	Ldlr/Ripk3/Cryab/B2m	4
GO:2000319	regulation of T-helper 17 cell differentiation	4/1427	18/23328	0.0213994	0.0810118	0.0564052	Zc3h12a/Nfkbiz/Smad7/Nlrp3	4
GO:0061025	membrane fusion	16/1427	150/23328	0.0214293	0.0810706	0.0564461	Sphk1/Adam8/Rab20/Anxa2/Stx11/Anxa7/Spaca6/Mfn1/Vps41/C2cd5/Stx17/Snapin/Tbc1d4/Opa1/Dnm1l/Rab3a	16
GO:0006790	sulfur compound metabolic process	26/1427	279/23328	0.0217815	0.0822128	0.0572413	Ugdh/Mical1/Pdk4/Spock2/Mical2/Gss/Chst11/Gsta1/Idua/Acsl1/Pdhb/Acat1/Adi1/Ciao2a/Egflam/Mmut/Mtr/Dcn/Ghr/Oxsm/Gpam/Nudt7/Mmachc/Isca1/Ces1d/Chac2	26
GO:0046165	alcohol biosynthetic process	15/1427	138/23328	0.0218044	0.0822128	0.0572413	Sphk1/Il1b/Plek/Itpkc/Por/Gch1/Pts/Sc5d/Asah2/Prkaa2/Ces1d/Cyp27a1/P2ry1/Ppip5k2/Hsd17b7	15
GO:0048284	organelle fusion	15/1427	138/23328	0.0218044	0.0822128	0.0572413	Sphk1/Rab20/Anxa2/Stx11/Bax/Mfn1/Vps41/C2cd5/Oma1/Stx17/Snapin/Tbc1d4/Opa1/Dnm1l/Rab3a	15
GO:0048675	axon extension	15/1427	138/23328	0.0218044	0.0822128	0.0572413	Tnfrsf12a/Dbn1/Ngf/Hsp90aa1/Sema6b/Sema3f/Sema7a/Cttn/Vcl/Sema3c/Wnt5a/Rab21/Rtn4r/Vegfa/Clasp2	15
GO:0050671	positive regulation of lymphocyte proliferation	15/1427	138/23328	0.0218044	0.0822128	0.0572413	Il6/Il1b/Clcf1/Cdkn1a/Syk/Cd24a/Myd88/Adk/Bmi1/Aif1/Igf1/Gpam/Il15/Cd74/Ighm	15
GO:0001704	formation of primary germ layer	12/1427	102/23328	0.0218327	0.0822436	0.0572628	Itga5/Dusp5/Txnrd1/Snai1/Epha2/Scx/Dusp4/Atoh8/Ets2/Wnt5a/Kif16b/Twsg1	12
GO:0010770	positive regulation of cell morphogenesis involved in differentiation	19/1427	188/23328	0.0218418	0.0822436	0.0572628	Tnfrsf12a/Dbn1/Ngf/Ptprf/Eef2k/Picalm/Sema7a/S100a10/Met/Mfn1/Mapk9/Rab21/Vegfa/Opa1/Lims1/Dnm1l/Myadm/Plxnb1/Epha4	19
GO:0002260	lymphocyte homeostasis	10/1427	79/23328	0.0219377	0.0823717	0.057352	Tgfb2/Cd24a/Ripk3/Spns2/Tnfaip3/Bax/Tgfb1/Zc3h8/Gpam/Cd74	10
GO:0019319	hexose biosynthetic process	10/1427	79/23328	0.0219377	0.0823717	0.057352	Il6/Atf4/Slc39a14/Cry1/Gapdh/Crtc2/Gnpda1/Ogt/Gpt2/Ppara	10
GO:0006584	catecholamine metabolic process	8/1427	57/23328	0.0219932	0.0823717	0.057352	Tgfb2/Gch1/Hdc/Pde1b/Ndufs4/Maob/Crhr2/Agtr1a	8
GO:0009712	catechol-containing compound metabolic process	8/1427	57/23328	0.0219932	0.0823717	0.057352	Tgfb2/Gch1/Hdc/Pde1b/Ndufs4/Maob/Crhr2/Agtr1a	8
GO:0010463	mesenchymal cell proliferation	8/1427	57/23328	0.0219932	0.0823717	0.057352	Myc/Lmna/Sox9/Nfib/Wnt5a/Vegfa/Arhgap5/Prrx1	8
GO:0032964	collagen biosynthetic process	8/1427	57/23328	0.0219932	0.0823717	0.057352	Ccl2/Serpine1/Ccn2/Il6/Scx/Adora2b/Emilin1/Tgfb1	8
GO:0043489	RNA stabilization	8/1427	57/23328	0.0219932	0.0823717	0.057352	Tent5b/Myd88/Hnrnpa0/Ptbp1/Slc11a1/Qk/Vegfa/Ybx2	8
GO:1902373	negative regulation of mRNA catabolic process	8/1427	57/23328	0.0219932	0.0823717	0.057352	Tent5b/Myd88/Hnrnpa0/Ptbp1/Slc11a1/Qk/Vegfa/Ybx2	8
GO:0005976	polysaccharide metabolic process	13/1427	114/23328	0.022063	0.0825233	0.0574575	Has1/B4galt5/Stk40/B3gnt3/Tgfb1/Grb10/Epm2a/Pcdh12/Phkg1/Phkb/Igf1/Agl/Ppp1r3c	13
GO:0032649	regulation of interferon-gamma production	13/1427	114/23328	0.022063	0.0825233	0.0574575	Bcl3/Cd14/Il1b/Il33/Arid5a/Zc3h12a/Slc7a5/Il1r1/Ripk3/Rara/Slc11a1/Tlr3/Wnt5a	13
GO:0046486	glycerolipid metabolic process	32/1427	360/23328	0.0221059	0.0825243	0.0574582	Socs3/Plscr1/Plek/Itpkc/Ldlr/Cav3/Socs1/Lcat/Pgs1/Lipe/Acsl1/Serac1/Lrat/Lpcat1/Thrsp/Csf1r/Lpgat1/Dpm3/Fig4/Pyurf/Pnpla8/Chpt1/Pigg/Gdpd1/Lclat1/Gpam/Pitpnc1/Fitm2/Ces1d/Plaat1/Lpin1/Gpcpd1	32
GO:0006813	potassium ion transport	23/1427	240/23328	0.0222436	0.0825243	0.0574582	Cxcl1/Nppa/Fhl1/Atf4/Cav3/Slc12a4/Kcne4/Cd63/Akap6/Ank2/Kcnd3/Slc12a7/Akap7/Casq2/Stk39/Kcnj5/Kcnv2/Kcnd2/Abcc9/Kcnj11/Kcnj2/Rnf207/Kcnj3	23
GO:0002478	antigen processing and presentation of exogenous peptide antigen	5/1427	27/23328	0.0222494	0.0825243	0.0574582	Ifi30/H2-DMa/B2m/Cd74/H2-Aa	5
GO:0018149	peptide cross-linking	5/1427	27/23328	0.0222494	0.0825243	0.0574582	Thbs1/Tgm2/Spock2/Egflam/Dcn	5
GO:0048843	negative regulation of axon extension involved in axon guidance	5/1427	27/23328	0.0222494	0.0825243	0.0574582	Sema6b/Sema3f/Sema7a/Sema3c/Wnt5a	5
GO:0051767	nitric-oxide synthase biosynthetic process	5/1427	27/23328	0.0222494	0.0825243	0.0574582	Ccl2/Il33/Tlr2/Mapk9/Stat1	5
GO:0051769	regulation of nitric-oxide synthase biosynthetic process	5/1427	27/23328	0.0222494	0.0825243	0.0574582	Ccl2/Il33/Tlr2/Mapk9/Stat1	5
GO:0061003	positive regulation of dendritic spine morphogenesis	5/1427	27/23328	0.0222494	0.0825243	0.0574582	Dbn1/Eef2k/Mfn1/Opa1/Dnm1l	5
GO:0071425	hematopoietic stem cell proliferation	5/1427	27/23328	0.0222494	0.0825243	0.0574582	Prg4/Cxcl1/Pim1/Shb/Wnt5a	5
GO:0090023	positive regulation of neutrophil chemotaxis	5/1427	27/23328	0.0222494	0.0825243	0.0574582	Il1b/Thbs4/C5ar1/Dnm1l/Cd74	5
GO:1900120	regulation of receptor binding	5/1427	27/23328	0.0222494	0.0825243	0.0574582	Lox/Ptprf/Anxa2/Adam15/B2m	5
GO:1901018	positive regulation of potassium ion transmembrane transporter activity	5/1427	27/23328	0.0222494	0.0825243	0.0574582	Nppa/Akap6/Ank2/Akap7/Rnf207	5
GO:1902369	negative regulation of RNA catabolic process	9/1427	68/23328	0.0222542	0.0825243	0.0574582	Tent5b/Myd88/Hnrnpa0/Ptbp1/Slc11a1/Qk/Lrpprc/Vegfa/Ybx2	9
GO:0032890	regulation of organic acid transport	11/1427	91/23328	0.0228918	0.0847766	0.0590264	Thbs1/Agt/Il1b/Syk/P2ry2/Il1rn/Mapk9/Slc36a2/Stk39/Ces1d/Slc38a3	11
GO:0040014	regulation of multicellular organism growth	11/1427	91/23328	0.0228918	0.0847766	0.0590264	Agt/Gnas/Gdf15/Csf1/Foxs1/Stat3/Sh3pxd2b/Bbs2/Stc2/Ghr/Gpam	11
GO:0061136	regulation of proteasomal protein catabolic process	19/1427	189/23328	0.0229419	0.0849061	0.0591166	Klhl40/Il33/Smad7/Rnf19b/Xbp1/Plk3/Ubb/Rhbdf1/Csnk1d/Ecscr/Rpl11/Rnf144a/Mapk9/Epm2a/Ogt/Erlec1/Zyg11b/Fbxw7/Sh3rf2	19
GO:0046777	protein autophosphorylation	23/1427	241/23328	0.0232197	0.085718	0.0596819	Bcr/Pim1/Syk/Ngf/Irak3/Igf1r/Eef2k/Mvp/Ripk3/Fes/Pim3/Nek6/Nme2/Fgr/Tesk1/Met/Nlk/Csf1r/Chek2/Vegfa/Ppp2r5c/Stk39/Epha4	23
GO:0010257	NADH dehydrogenase complex assembly	7/1427	47/23328	0.0232223	0.085718	0.0596819	Ndufa2/Ndufb8/Ndufaf1/Ndufs4/Ndufaf4/Timm21/Tmem126b	7
GO:0032981	mitochondrial respiratory chain complex I assembly	7/1427	47/23328	0.0232223	0.085718	0.0596819	Ndufa2/Ndufb8/Ndufaf1/Ndufs4/Ndufaf4/Timm21/Tmem126b	7
GO:0045581	negative regulation of T cell differentiation	7/1427	47/23328	0.0232223	0.085718	0.0596819	Fgl2/Il4ra/Zc3h12a/Smad7/Socs1/Zc3h8/Cd74	7
GO:1901888	regulation of cell junction assembly	21/1427	215/23328	0.0232681	0.0858308	0.0597604	Agt/Sdc4/Il1b/Snai1/Epha2/Arf6/Eef2k/Tlr2/Myo1c/Lrfn4/Vcl/S100a10/Mmp14/Actg1/Arhgef9/Wnt5a/Vegfa/Clasp2/Lims1/Clasp1/Lrtm1	21
GO:0044264	cellular polysaccharide metabolic process	12/1427	103/23328	0.0233858	0.0862083	0.0600233	Has1/B4galt5/Stk40/B3gnt3/Grb10/Epm2a/Pcdh12/Phkg1/Phkb/Igf1/Agl/Ppp1r3c	12
GO:0002053	positive regulation of mesenchymal cell proliferation	6/1427	37/23328	0.0236012	0.086379	0.0601421	Myc/Sox9/Wnt5a/Vegfa/Arhgap5/Prrx1	6
GO:0002218	activation of innate immune response	6/1427	37/23328	0.0236012	0.086379	0.0601421	Sting1/Tlr2/Xrcc5/Mavs/Ifi203/Mndal	6
GO:0006383	transcription by RNA polymerase III	6/1427	37/23328	0.0236012	0.086379	0.0601421	Nab2/Ell/Polr2l/Polr3d/Cebpa/Zc3h8	6
GO:0007435	salivary gland morphogenesis	6/1427	37/23328	0.0236012	0.086379	0.0601421	Il6/Tgm2/Met/Sema3c/Nfib/Twsg1	6
GO:0030866	cortical actin cytoskeleton organization	6/1427	37/23328	0.0236012	0.086379	0.0601421	Plek/Arf6/Cavin3/Fhod3/Epb41l3/Rhoq	6
GO:0033144	negative regulation of intracellular steroid hormone receptor signaling pathway	6/1427	37/23328	0.0236012	0.086379	0.0601421	Cry1/Ncor2/Zbtb7a/Kank2/Igf1/Sfrp1	6
GO:0046329	negative regulation of JNK cascade	6/1427	37/23328	0.0236012	0.086379	0.0601421	Nppa/Dnaja1/Fktn/Sh3rf2/Sfrp1/Klhl31	6
GO:0048846	axon extension involved in axon guidance	6/1427	37/23328	0.0236012	0.086379	0.0601421	Sema6b/Sema3f/Sema7a/Sema3c/Wnt5a/Vegfa	6
GO:1902229	regulation of intrinsic apoptotic signaling pathway in response to DNA damage	6/1427	37/23328	0.0236012	0.086379	0.0601421	Plscr1/Snai1/Bcl2l1/Cdkn2d/Steap3/Cd74	6
GO:1902284	neuron projection extension involved in neuron projection guidance	6/1427	37/23328	0.0236012	0.086379	0.0601421	Sema6b/Sema3f/Sema7a/Sema3c/Wnt5a/Vegfa	6
GO:2000273	positive regulation of signaling receptor activity	6/1427	37/23328	0.0236012	0.086379	0.0601421	Ccl2/Hbegf/Arc/Ereg/Fbxw7/Ifngr2	6
GO:0036465	synaptic vesicle recycling	10/1427	80/23328	0.0237458	0.0868514	0.060471	Cd24a/Arf6/Bcl2l1/Picalm/Actg1/Mff/Fcho2/Canx/Dnm1l/Rab3a	10
GO:0051445	regulation of meiotic cell cycle	8/1427	58/23328	0.0241904	0.0883627	0.0615233	Igf1r/Osm/Lfng/Sgo2a/Wnt5a/Ube2b/Rps6ka2/Grb14	8
GO:0072577	endothelial cell apoptotic process	8/1427	58/23328	0.0241904	0.0883627	0.0615233	Serpine1/Thbs1/Angptl4/Icam1/Tnip2/Xbp1/Tnfaip3/Ecscr	8
GO:0006801	superoxide metabolic process	9/1427	69/23328	0.0242517	0.088414	0.061559	Cxcl1/Agt/Syk/Gch1/Tgfb1/Sh3pxd2b/Nos2/Prdx1/Agtr1a	9
GO:0031638	zymogen activation	9/1427	69/23328	0.0242517	0.088414	0.061559	Serpine1/Thbs1/Hp/Pawr/Mmp14/Furin/Asph/Oma1/Cyfip2	9
GO:0048678	response to axon injury	9/1427	69/23328	0.0242517	0.088414	0.061559	Rtn4rl2/Tnc/Ptprf/Igf1r/Bax/Rtn4r/Mtr/Neo1/Epha4	9
GO:0045685	regulation of glial cell differentiation	11/1427	92/23328	0.0246154	0.0896818	0.0624417	Il1b/Clcf1/Ldlr/Id2/Egr2/Tlr2/Rela/Tgfb1/Prpf19/Qk/Epha4	11
GO:0008202	steroid metabolic process	28/1427	309/23328	0.0247062	0.0899543	0.0626314	Ch25h/Agt/Il1b/Snai1/Ldlr/Igf1r/Atp8b1/Por/Lcat/Adora2b/Cebpa/Cyp1b1/Lipe/Lima1/Ebpl/Pbx1/Aplp2/Igf1/Sc5d/Akr1c14/Prkaa2/Ces1d/Prox1/Cyp27a1/Hsd17b7/Agtr1a/Cyb5r2/Vldlr	28
GO:0061387	regulation of extent of cell growth	14/1427	128/23328	0.0248696	0.0904907	0.0630049	Tnfrsf12a/Dbn1/Ngf/Sema6b/Sema3f/Sema7a/Cttn/Sema3c/Fgf13/Wnt5a/Rab21/Rtn4r/Vegfa/Clasp2	14
GO:0045778	positive regulation of ossification	12/1427	104/23328	0.0250187	0.090974	0.0633414	Il6/Cebpd/Zbtb16/Cebpb/Gnas/Pdlim7/Lmna/Clic1/Cebpa/Wnt5a/Vegfa/Igf1	12
GO:0009636	response to toxic substance	13/1427	116/23328	0.0250737	0.0909973	0.0633576	Mt2/Lcn2/Mt1/Pim1/Ccl4/Gch1/Akr1b8/Cyp1b1/Bax/Prdx1/Selenot/Ces1d/Inmt	13
GO:0019882	antigen processing and presentation	13/1427	116/23328	0.0250737	0.0909973	0.0633576	Thbs1/Fgl2/Icam1/Relb/Slc11a1/Ifi30/H2-DMa/B2m/Erap1/H2-T24/Cd74/Ighm/H2-Aa	13
GO:2000045	regulation of G1/S transition of mitotic cell cycle	13/1427	116/23328	0.0250737	0.0909973	0.0633576	Adamts1/Fhl1/Pdpn/Cdkn1a/Id2/Apex1/Plk3/Rbl2/Ccnd2/Aif1/Hacd1/Kank2/Appl2	13
GO:0015849	organic acid transport	30/1427	337/23328	0.0255754	0.0915351	0.0637321	Thbs1/Agt/Myc/Il1b/Slc10a6/Syk/Slc3a2/Slc7a5/Slc16a3/Atp8b1/P2ry2/Il1rn/Slc2a1/Cpt1b/Slc7a6/Emb/Nfkbie/Slc11a1/Slc25a13/Acsl1/Nos2/Slc47a1/Mapk9/Epm2a/Crot/Pnpla8/Slc36a2/Stk39/Ces1d/Slc38a3	30
GO:0043525	positive regulation of neuron apoptotic process	10/1427	81/23328	0.0256589	0.0915351	0.0637321	Il1b/Atf4/Tnfrsf1a/Tgfb2/Ccl3/Ptprf/Bax/Pawr/Fbxw7/Nqo2	10
GO:0006837	serotonin transport	5/1427	28/23328	0.0257607	0.0915351	0.0637321	Syk/Lgals3/Xbp1/Maob/Crhr2	5
GO:0034311	diol metabolic process	5/1427	28/23328	0.0257607	0.0915351	0.0637321	Sphk1/Gch1/Plpp2/Pts/Asah2	5
GO:0051446	positive regulation of meiotic cell cycle	5/1427	28/23328	0.0257607	0.0915351	0.0637321	Igf1r/Lfng/Sgo2a/Wnt5a/Ube2b	5
GO:0061217	regulation of mesonephros development	5/1427	28/23328	0.0257607	0.0915351	0.0637321	Agt/Tgfb1/Sox9/Vegfa/Agtr1a	5
GO:0090077	foam cell differentiation	5/1427	28/23328	0.0257607	0.0915351	0.0637321	Csf1/Mapk9/Ldah/Ppara/Stat1	5
GO:1902668	negative regulation of axon guidance	5/1427	28/23328	0.0257607	0.0915351	0.0637321	Sema6b/Sema3f/Sema7a/Sema3c/Wnt5a	5
GO:0090279	regulation of calcium ion import	7/1427	48/23328	0.0257993	0.0915351	0.0637321	Serpine1/Lgals3/Cav3/Pawr/Crhr2/Agtr1a/Pln	7
GO:0002544	chronic inflammatory response	4/1427	19/23328	0.0258247	0.0915351	0.0637321	S100a9/Cebpb/Adora2b/Tnfaip3	4
GO:0003180	aortic valve morphogenesis	4/1427	19/23328	0.0258247	0.0915351	0.0637321	Emilin1/Tgfb1/Sox9/Smad6	4
GO:0006309	apoptotic DNA fragmentation	4/1427	19/23328	0.0258247	0.0915351	0.0637321	Il6/Bax/Igfbp3/Nmnat1	4
GO:0009200	deoxyribonucleoside triphosphate metabolic process	4/1427	19/23328	0.0258247	0.0915351	0.0637321	Adk/Dguok/Rrm2b/Ak3	4
GO:0014061	regulation of norepinephrine secretion	4/1427	19/23328	0.0258247	0.0915351	0.0637321	Agt/Adora2b/Crhr2/P2ry1	4
GO:0032352	positive regulation of hormone metabolic process	4/1427	19/23328	0.0258247	0.0915351	0.0637321	Igf1r/Por/Rdh10/Igf1	4
GO:0032656	regulation of interleukin-13 production	4/1427	19/23328	0.0258247	0.0915351	0.0637321	Il33/Il17ra/Nlrp3/Rara	4
GO:0034111	negative regulation of homotypic cell-cell adhesion	4/1427	19/23328	0.0258247	0.0915351	0.0637321	Cd24a/Ubash3b/Zfp703/Sh2b3	4
GO:0035728	response to hepatocyte growth factor	4/1427	19/23328	0.0258247	0.0915351	0.0637321	Il6/Rela/Gab1/Appl2	4
GO:0046068	cGMP metabolic process	4/1427	19/23328	0.0258247	0.0915351	0.0637321	Nppb/Nppa/Gucy1b1/Gucy1a1	4
GO:0048143	astrocyte activation	4/1427	19/23328	0.0258247	0.0915351	0.0637321	Agt/Il1b/Ldlr/C5ar1	4
GO:0048243	norepinephrine secretion	4/1427	19/23328	0.0258247	0.0915351	0.0637321	Agt/Adora2b/Crhr2/P2ry1	4
GO:0051546	keratinocyte migration	4/1427	19/23328	0.0258247	0.0915351	0.0637321	Serpine1/Hbegf/Arf6/Adam9	4
GO:0071605	monocyte chemotactic protein-1 production	4/1427	19/23328	0.0258247	0.0915351	0.0637321	Il1b/Syk/Cd24a/Mcoln2	4
GO:0071637	regulation of monocyte chemotactic protein-1 production	4/1427	19/23328	0.0258247	0.0915351	0.0637321	Il1b/Syk/Cd24a/Mcoln2	4
GO:1902236	negative regulation of endoplasmic reticulum stress-induced intrinsic apoptotic signaling pathway	4/1427	19/23328	0.0258247	0.0915351	0.0637321	Bcl2l1/Xbp1/Ptpn1/Opa1	4
GO:1904424	regulation of GTP binding	4/1427	19/23328	0.0258247	0.0915351	0.0637321	Tgfb2/Met/Gpsm1/Epha4	4
GO:0009208	pyrimidine ribonucleoside triphosphate metabolic process	3/1427	11/23328	0.0260202	0.0915351	0.0637321	Ctps/Nme2/Ak3	3
GO:0014062	regulation of serotonin secretion	3/1427	11/23328	0.0260202	0.0915351	0.0637321	Lgals3/Maob/Crhr2	3
GO:0032905	transforming growth factor beta1 production	3/1427	11/23328	0.0260202	0.0915351	0.0637321	Furin/Laptm4b/Lum	3
GO:0033625	positive regulation of integrin activation	3/1427	11/23328	0.0260202	0.0915351	0.0637321	Plek/Cd24a/Rasip1	3
GO:0034115	negative regulation of heterotypic cell-cell adhesion	3/1427	11/23328	0.0260202	0.0915351	0.0637321	Il1rn/Tnfaip3/Myadm	3
GO:0042368	vitamin D biosynthetic process	3/1427	11/23328	0.0260202	0.0915351	0.0637321	Il1b/Snai1/Cyp27a1	3
GO:0043568	positive regulation of insulin-like growth factor receptor signaling pathway	3/1427	11/23328	0.0260202	0.0915351	0.0637321	Igfbp3/Igf1/Igfbp5	3
GO:0043619	regulation of transcription from RNA polymerase II promoter in response to oxidative stress	3/1427	11/23328	0.0260202	0.0915351	0.0637321	Hmox1/Ankrd2/Atf4	3
GO:0045945	positive regulation of transcription by RNA polymerase III	3/1427	11/23328	0.0260202	0.0915351	0.0637321	Ell/Cebpa/Zc3h8	3
GO:0060056	mammary gland involution	3/1427	11/23328	0.0260202	0.0915351	0.0637321	Bax/B4galt1/Igfbp5	3
GO:0060346	bone trabecula formation	3/1427	11/23328	0.0260202	0.0915351	0.0637321	Ppargc1b/Vegfa/Sfrp1	3
GO:0070587	regulation of cell-cell adhesion involved in gastrulation	3/1427	11/23328	0.0260202	0.0915351	0.0637321	Il1rn/Tnfaip3/Myadm	3
GO:0071415	cellular response to purine-containing compound	3/1427	11/23328	0.0260202	0.0915351	0.0637321	Ryr2/Casq2/P2ry1	3
GO:0086016	AV node cell action potential	3/1427	11/23328	0.0260202	0.0915351	0.0637321	Ank2/Ryr2/Cacnb2	3
GO:0086027	AV node cell to bundle of His cell signaling	3/1427	11/23328	0.0260202	0.0915351	0.0637321	Ank2/Ryr2/Cacnb2	3
GO:0090281	negative regulation of calcium ion import	3/1427	11/23328	0.0260202	0.0915351	0.0637321	Pawr/Crhr2/Pln	3
GO:0097084	vascular associated smooth muscle cell development	3/1427	11/23328	0.0260202	0.0915351	0.0637321	Smad6/Sgcb/Vegfa	3
GO:1902023	L-arginine transport	3/1427	11/23328	0.0260202	0.0915351	0.0637321	Agt/Slc11a1/Slc47a1	3
GO:1905097	regulation of guanyl-nucleotide exchange factor activity	3/1427	11/23328	0.0260202	0.0915351	0.0637321	Met/Gpsm1/Epha4	3
GO:1905288	vascular associated smooth muscle cell apoptotic process	3/1427	11/23328	0.0260202	0.0915351	0.0637321	Atf4/Gapdh/Igf1	3
GO:1905459	regulation of vascular associated smooth muscle cell apoptotic process	3/1427	11/23328	0.0260202	0.0915351	0.0637321	Atf4/Gapdh/Igf1	3
GO:2000389	regulation of neutrophil extravasation	3/1427	11/23328	0.0260202	0.0915351	0.0637321	Adam8/Il1r1/Pawr	3
GO:2000644	regulation of receptor catabolic process	3/1427	11/23328	0.0260202	0.0915351	0.0637321	Anxa2/Ptpn1/Furin	3
GO:0048488	synaptic vesicle endocytosis	9/1427	70/23328	0.0263734	0.0926034	0.0644759	Cd24a/Arf6/Bcl2l1/Picalm/Actg1/Mff/Fcho2/Canx/Dnm1l	9
GO:0055008	cardiac muscle tissue morphogenesis	9/1427	70/23328	0.0263734	0.0926034	0.0644759	Ankrd1/Tgfb2/Smad7/Tgfb1/Ttn/Ryr2/Wnt5a/Ptcd2/Prox1	9
GO:0140238	presynaptic endocytosis	9/1427	70/23328	0.0263734	0.0926034	0.0644759	Cd24a/Arf6/Bcl2l1/Picalm/Actg1/Mff/Fcho2/Canx/Dnm1l	9
GO:0033077	T cell differentiation in thymus	11/1427	93/23328	0.0264314	0.0926913	0.0645371	Il1b/Adam8/Egr3/Zfp36l1/Ripk3/Zfp36l2/Zc3h8/H2-DMa/Bmi1/B2m/Cd74	11
GO:0043506	regulation of JUN kinase activity	11/1427	93/23328	0.0264314	0.0926913	0.0645371	Nppa/Il1b/Syk/Dnaja1/Il1rn/Ptpn1/Wnt5a/Gab1/Sfrp1/Fgd4/Epha4	11
GO:0010543	regulation of platelet activation	6/1427	38/23328	0.026622	0.0929535	0.0647197	Selp/Pdpn/Plek/Syk/Ubash3b/Sh2b3	6
GO:0014002	astrocyte development	6/1427	38/23328	0.026622	0.0929535	0.0647197	S100a9/S100a8/Agt/Il1b/Ldlr/C5ar1	6
GO:0019432	triglyceride biosynthetic process	6/1427	38/23328	0.026622	0.0929535	0.0647197	Ldlr/Acsl1/Thrsp/Gpam/Fitm2/Lpin1	6
GO:0031114	regulation of microtubule depolymerization	6/1427	38/23328	0.026622	0.0929535	0.0647197	Mid1ip1/Trim54/Map1s/Fgf13/Clasp2/Clasp1	6
GO:0032733	positive regulation of interleukin-10 production	6/1427	38/23328	0.026622	0.0929535	0.0647197	Bcl3/Il6/Syk/Tlr2/Stat3/Pibf1	6
GO:0045601	regulation of endothelial cell differentiation	6/1427	38/23328	0.026622	0.0929535	0.0647197	Il1b/Tnfrsf1a/Btg1/Atoh8/Vcl/Vegfa	6
GO:0090322	regulation of superoxide metabolic process	6/1427	38/23328	0.026622	0.0929535	0.0647197	Cxcl1/Agt/Syk/Gch1/Tgfb1/Agtr1a	6
GO:0006986	response to unfolded protein	13/1427	117/23328	0.0266877	0.0931252	0.0648392	Thbs1/Hspb1/Thbs4/Atf4/Ppp1r15a/Hsp90aa1/Xbp1/Bax/Ptpn1/Bag3/Erp44/Canx/Stc2	13
GO:0034655	nucleobase-containing compound catabolic process	31/1427	352/23328	0.0268252	0.0935468	0.0651328	Il6/Tent5b/Btg2/Zc3h12a/Myd88/Apex1/Zfp36l1/Pelo/Hnrnpa0/Bax/Upp1/Igfbp3/Zfp36l2/Carhsp1/Exosc5/Ptbp1/Slc11a1/Cnot7/Acat1/Csde1/Qk/Lrpprc/Adal/Vegfa/Nmnat1/Nudt12/Grsf1/Nudt7/Enpp5/Ybx2/Cpeb3	31
GO:0015711	organic anion transport	39/1427	463/23328	0.0271645	0.0946712	0.0659156	Thbs1/Agt/Plscr1/Myc/Il1b/Slc10a6/Syk/Ldlr/Slc3a2/Slc7a5/Slc16a3/Atp8b1/P2ry2/Il1rn/Slc2a1/Cpt1b/Slc7a6/Emb/Nfkbie/Slc11a1/Slc25a13/Acsl1/Nos2/Slc47a1/Mapk9/Tmem30a/Epm2a/Crot/Slc25a19/Pnpla8/Slc36a2/Plscr4/Prelid2/Pitpnc1/Slc25a42/Ces1d/Osbpl8/Plscr5/Slc38a3	39
GO:0007626	locomotory behavior	24/1427	258/23328	0.0271831	0.0946773	0.0659199	Pak6/Rcan1/Dbn1/Ngf/Id2/Eps8/Gprc5b/Uchl1/Etv5/Pde1b/Idua/Ccnd2/Fig4/Aplp2/Ckap5/Oxr1/Ndufs4/Trmt1l/Slc25a46/Hexb/Grm1/Selenop/Kcnd2/Epha4	24
GO:0019915	lipid storage	10/1427	82/23328	0.0276799	0.096348	0.0670831	Il1b/Zc3h12a/Cry1/Tmem135/Ldah/Hexb/Ppara/Fitm2/Ces1d/Osbpl8	10
GO:1903305	regulation of regulated secretory pathway	19/1427	193/23328	0.0277694	0.0965997	0.0672583	Hmox1/Nppa/Il4ra/Bcr/Syt12/Syk/Bcl2l1/Mical1/P2ry2/Adora2b/Fes/Rabgef1/Fgr/Snapin/Dnm1l/Rab3a/Nr3c2/P2ry1/Prepl	19
GO:0008203	cholesterol metabolic process	14/1427	130/23328	0.0279697	0.0971762	0.0676597	Ch25h/Ldlr/Por/Lcat/Cebpa/Lipe/Lima1/Aplp2/Sc5d/Prkaa2/Ces1d/Cyp27a1/Hsd17b7/Vldlr	14
GO:0042177	negative regulation of protein catabolic process	14/1427	130/23328	0.0279697	0.0971762	0.0676597	Timp1/Klhl40/Irak3/Anxa2/Azin1/Rela/Rpl11/Furin/Nos2/Ogt/Laptm4b/Erlec1/Timp2/Epha4	14
GO:0015908	fatty acid transport	11/1427	94/23328	0.0283421	0.0984075	0.068517	Thbs1/Il1b/Syk/P2ry2/Slc2a1/Cpt1b/Acsl1/Nos2/Mapk9/Crot/Pnpla8	11
GO:0021782	glial cell development	13/1427	118/23328	0.0283767	0.0984075	0.068517	S100a9/S100a8/Agt/Il1b/B4galt5/Ldlr/C5ar1/Id2/Tlr2/Tgfb1/Ckap5/Slc25a46/Tppp	13
GO:2000177	regulation of neural precursor cell proliferation	13/1427	118/23328	0.0283767	0.0984075	0.068517	Il1b/Btg2/Kctd11/Cd24a/Id2/Tgfb1/Adgrg1/Wnt5a/Vegfa/Igf1/Lims1/Appl2/Prox1	13
GO:0000041	transition metal ion transport	12/1427	106/23328	0.0285321	0.098816	0.0688015	Lcn2/Slc39a14/Hamp/Slc39a6/Slc11a1/Slc39a1/Ryr2/Slc31a1/Trpc3/Mmgt1/B2m/Steap3	12
GO:0035282	segmentation	12/1427	106/23328	0.0285321	0.098816	0.0688015	Sema3f/Egr2/Ifitm1/Nle1/Lfng/Sema3c/Ttn/Xrcc2/Wnt5a/Ppp2r3a/Sfrp1/Meox2	12
GO:0033173	calcineurin-NFAT signaling cascade	7/1427	49/23328	0.0285648	0.098816	0.0688015	Rcan1/Ptbp1/Akap6/Cmya5/Igf1/3425401B19Rik/Fhl2	7
GO:0035196	production of miRNAs involved in gene silencing by miRNA	7/1427	49/23328	0.0285648	0.098816	0.0688015	Il6/Zc3h12a/Rbm3/Stat3/Tgfb1/Ncor2/Prkra	7
GO:0007040	lysosome organization	9/1427	71/23328	0.0286227	0.0988945	0.0688561	Rab20/Atp6v0c/Idua/Aktip/Snapin/Laptm4b/Hexb/Zkscan3/Tmem106b	9
GO:0080171	lytic vacuole organization	9/1427	71/23328	0.0286227	0.0988945	0.0688561	Rab20/Atp6v0c/Idua/Aktip/Snapin/Laptm4b/Hexb/Zkscan3/Tmem106b	9
GO:0021700	developmental maturation	29/1427	327/23328	0.0290055	0.100141	0.0697239	Rnd1/Ptgs2/B4galt5/Ereg/Shb/Ngf/Tgfb2/Id2/Xbp1/Fem1b/Picalm/Cebpa/Irx5/Cd63/Pfn1/Zbtb7a/Sybu/Wnt5a/Snapin/Vegfa/Igf1/Opa1/Nfia/Rab3a/Il15/Plxnb1/Rps6ka2/Srrm4/Grb14	29
GO:0072678	T cell migration	8/1427	60/23328	0.0290369	0.100141	0.0697239	Ccl2/Icam1/Adam8/Ripk3/Ecm1/Aif1/Wnt5a/Stk39	8
GO:2000401	regulation of lymphocyte migration	8/1427	60/23328	0.0290369	0.100141	0.0697239	Adam8/Ccl4/Ripk3/Ecm1/Aif1/Wnt5a/Jam2/Stk39	8
GO:0003085	negative regulation of systemic arterial blood pressure	5/1427	29/23328	0.0296073	0.101176	0.0704447	Nppb/Ier3/Nppa/Prcp/Smtn	5
GO:0003148	outflow tract septum morphogenesis	5/1427	29/23328	0.0296073	0.101176	0.0704447	Tgfb2/Rara/Smad6/Sema3c/Rarb	5
GO:0006220	pyrimidine nucleotide metabolic process	5/1427	29/23328	0.0296073	0.101176	0.0704447	Uck2/Ctps/Upp1/Nme2/Ak3	5
GO:0007176	regulation of epidermal growth factor-activated receptor activity	5/1427	29/23328	0.0296073	0.101176	0.0704447	Hbegf/Ereg/Cblb/Aplp2/Fbxw7	5
GO:0010800	positive regulation of peptidyl-threonine phosphorylation	5/1427	29/23328	0.0296073	0.101176	0.0704447	Sphk1/Tgfb1/Met/Wnt5a/Irgm2	5
GO:0010893	positive regulation of steroid biosynthetic process	5/1427	29/23328	0.0296073	0.101176	0.0704447	Il1b/Igf1r/Por/Adora2b/Igf1	5
GO:0030262	apoptotic nuclear changes	5/1427	29/23328	0.0296073	0.101176	0.0704447	Il6/Cd24a/Bax/Igfbp3/Nmnat1	5
GO:0031116	positive regulation of microtubule polymerization	5/1427	29/23328	0.0296073	0.101176	0.0704447	Gda/Cav3/Fes/Met/Ckap5	5
GO:0033198	response to ATP	5/1427	29/23328	0.0296073	0.101176	0.0704447	Il1b/Asph/Trpc3/Abcc9/Kcnj11	5
GO:0033273	response to vitamin	5/1427	29/23328	0.0296073	0.101176	0.0704447	Pim1/Fes/Cdkn2d/Kank2/Bche	5
GO:0034629	cellular protein-containing complex localization	5/1427	29/23328	0.0296073	0.101176	0.0704447	Smad7/Akap6/Snapin/Mzt1/Ralgapa2	5
GO:0061050	regulation of cell growth involved in cardiac muscle cell development	5/1427	29/23328	0.0296073	0.101176	0.0704447	Cav3/Ctdp1/Akap6/Igf1/Ppara	5
GO:0071624	positive regulation of granulocyte chemotaxis	5/1427	29/23328	0.0296073	0.101176	0.0704447	Il1b/Thbs4/C5ar1/Dnm1l/Cd74	5
GO:0090312	positive regulation of protein deacetylation	5/1427	29/23328	0.0296073	0.101176	0.0704447	Ripk3/Tgfb1/Ncor2/Vegfa/Lpin1	5
GO:0150117	positive regulation of cell-substrate junction organization	5/1427	29/23328	0.0296073	0.101176	0.0704447	Sdc4/Arf6/S100a10/Vegfa/Lims1	5
GO:1904427	positive regulation of calcium ion transmembrane transport	10/1427	83/23328	0.0298117	0.101813	0.0708881	Bax/Akap6/Ank2/Asph/Ryr2/Cacna2d1/Trdn/Cacnb2/Casq1/Agtr1a	10
GO:0042398	cellular modified amino acid biosynthetic process	6/1427	39/23328	0.0298882	0.101888	0.0709405	Plscr1/Fpgs/Gch1/Mthfd1l/Gss/Plod3	6
GO:1901385	regulation of voltage-gated calcium channel activity	6/1427	39/23328	0.0298882	0.101888	0.0709405	Rrad/Nppa/Ahnak/Gpr35/Cacna2d1/Cacnb2	6
GO:2000403	positive regulation of lymphocyte migration	6/1427	39/23328	0.0298882	0.101888	0.0709405	Adam8/Ccl4/Aif1/Wnt5a/Jam2/Stk39	6
GO:0098656	anion transmembrane transport	21/1427	221/23328	0.030303	0.103177	0.0718379	Thbs1/Agt/Myc/Slc3a2/Slc7a5/Slc12a4/Slc16a3/Slc2a1/Slc7a6/Emb/Slc25a13/Slc47a1/Slc12a7/Epm2a/Slc25a19/Slc36a2/Stk39/Ank/Slc25a42/Clcn1/Slc38a3	21
GO:1903050	regulation of proteolysis involved in cellular protein catabolic process	21/1427	221/23328	0.030303	0.103177	0.0718379	Klhl40/Il33/Smad7/Rnf19b/Xbp1/Plk3/Ubb/Rhbdf1/Csnk1d/Ecscr/Rpl11/Rnf139/Rnf144a/Mapk9/Epm2a/Ogt/Erlec1/Zyg11b/Fbxw7/Sh3rf2/Epha4	21
GO:0043524	negative regulation of neuron apoptotic process	18/1427	182/23328	0.0303408	0.103243	0.0718839	Hmox1/Agt/Mt1/Adam8/Btg2/Clcf1/Ngf/Cebpb/C5ar1/Bcl2l1/Crlf1/Tox3/Bax/Xrcc2/Stambp/Oxr1/Vegfa/Nmnat1	18
GO:0019439	aromatic compound catabolic process	35/1427	411/23328	0.0303987	0.103378	0.0719776	Hmox1/Il6/Tent5b/Btg2/Gda/Zc3h12a/Myd88/Apex1/Zfp36l1/Pelo/Hnrnpa0/Hdc/Bax/Upp1/Igfbp3/Zfp36l2/Carhsp1/Exosc5/Ptbp1/Slc11a1/Cnot7/Acat1/Csde1/Qk/Lrpprc/Adal/Hnmt/Vegfa/Nmnat1/Nudt12/Grsf1/Nudt7/Enpp5/Ybx2/Cpeb3	35
GO:2000241	regulation of reproductive process	19/1427	195/23328	0.0304524	0.103498	0.0720612	Timp1/Inhbb/Snai1/Shb/Igf1r/P2ry2/Osm/B4galt1/Sox9/Lfng/Sgo2a/Wnt5a/Vegfa/Ube2b/Igf1/Sfrp1/Rps6ka2/P2ry1/Grb14	19
GO:0010508	positive regulation of autophagy	15/1427	144/23328	0.0305361	0.103662	0.0721752	Hmox1/Sting1/Zc3h12a/Xbp1/Tlr2/Plk3/Bag3/Trp53inp2/Epm2a/Dcn/Scoc/Fyco1/Gpsm1/Prkaa2/Irgm2	15
GO:0001946	lymphangiogenesis	4/1427	20/23328	0.030759	0.103662	0.0721752	Pdpn/Epha2/Vegfa/Prox1	4
GO:0002577	regulation of antigen processing and presentation	4/1427	20/23328	0.030759	0.103662	0.0721752	Thbs1/Fgl2/Slc11a1/Cd74	4
GO:0002755	MyD88-dependent toll-like receptor signaling pathway	4/1427	20/23328	0.030759	0.103662	0.0721752	Irak3/Myd88/Tlr2/Tnip1	4
GO:0006828	manganese ion transport	4/1427	20/23328	0.030759	0.103662	0.0721752	Slc39a14/Slc11a1/Ryr2/Trpc3	4
GO:0009081	branched-chain amino acid metabolic process	4/1427	20/23328	0.030759	0.103662	0.0721752	Acat1/Hibadh/Hibch/Aldh6a1	4
GO:0031167	rRNA methylation	4/1427	20/23328	0.030759	0.103662	0.0721752	Nop2/Ftsj3/Fbl/Tfb1m	4
GO:0032310	prostaglandin secretion	4/1427	20/23328	0.030759	0.103662	0.0721752	Il1b/P2ry2/Nos2/Mapk9	4
GO:0032695	negative regulation of interleukin-12 production	4/1427	20/23328	0.030759	0.103662	0.0721752	Thbs1/Irak3/Tlr2/Pibf1	4
GO:0043011	myeloid dendritic cell differentiation	4/1427	20/23328	0.030759	0.103662	0.0721752	Ltbr/Relb/Spi1/Tgfb1	4
GO:0045649	regulation of macrophage differentiation	4/1427	20/23328	0.030759	0.103662	0.0721752	Id2/Csf1/Tgfb1/Hcls1	4
GO:0048245	eosinophil chemotaxis	4/1427	20/23328	0.030759	0.103662	0.0721752	Ccl2/Ccl7/Lgals3/Ccl4	4
GO:0060307	regulation of ventricular cardiac muscle cell membrane repolarization	4/1427	20/23328	0.030759	0.103662	0.0721752	Cav3/Kcne4/Cacna2d1/Rnf207	4
GO:1904385	cellular response to angiotensin	4/1427	20/23328	0.030759	0.103662	0.0721752	Agt/Igf1r/Rela/Agtr1a	4
GO:0061045	negative regulation of wound healing	9/1427	72/23328	0.0310032	0.104359	0.0726611	Serpine1/Thbs1/Thbd/Ubash3b/Anxa2/Sh2b3/Wfdc1/Clasp2/Clasp1	9
GO:1904888	cranial skeletal system development	9/1427	72/23328	0.0310032	0.104359	0.0726611	Tgfb2/Gnas/Rdh10/Mthfd1l/Sh3pxd2b/Mmp14/Chst11/Slc39a1/Prrx1	9
GO:0099175	regulation of postsynapse organization	14/1427	132/23328	0.0313449	0.105446	0.073418	Arc/Dbn1/Sema3f/Ptprf/Eef2k/Lrfn4/Srgn/Mfn1/Arhgef9/Wnt5a/Cript/Opa1/Dnm1l/Epha4	14
GO:1902475	L-alpha-amino acid transmembrane transport	7/1427	50/23328	0.031524	0.105986	0.0737933	Agt/Slc3a2/Slc7a5/Slc25a13/Slc47a1/Epm2a/Slc36a2	7
GO:0060348	bone development	21/1427	222/23328	0.0316162	0.106232	0.0739648	Thbs1/Lox/Nab2/Gnas/Scx/Anxa2/Por/Spns2/Ttc9/Rara/Sh3pxd2b/Tjp2/Sh2b3/Rpl13/Mmp14/Sox9/Idua/Rarb/Igf1/Fbxw7/Plxnb1	21
GO:0010812	negative regulation of cell-substrate adhesion	8/1427	61/23328	0.0316945	0.106304	0.0740153	Serpine1/Thbs1/Kank1/Gcnt2/Mmp14/Adam15/Actn4/Clasp2	8
GO:0031641	regulation of myelination	8/1427	61/23328	0.0316945	0.106304	0.0740153	Egr2/Rara/Fig4/Rarb/Igf1/Jam2/Tppp/Rxrg	8
GO:0060986	endocrine hormone secretion	8/1427	61/23328	0.0316945	0.106304	0.0740153	Agt/Il1b/Inhbb/Niban2/Gnas/Cry1/Crhr2/Agtr1a	8
GO:0016331	morphogenesis of embryonic epithelium	18/1427	183/23328	0.0318031	0.106605	0.0742246	Sdc4/Shroom3/Tgfb2/Zfp568/Rdh10/Vasp/Rara/Tgfb1/Mthfd1l/Gatad2a/Pfn1/Tgif1/Sox9/Wnt5a/Opa1/Grsf1/Sfrp1/Cc2d2a	18
GO:0022900	electron transport chain	10/1427	84/23328	0.0320571	0.107392	0.0747726	Cyb561/Ndufb8/Mybbp1a/Slc25a13/Afg1l/Sdhaf2/Ndufaf1/Dguok/Ndufs4/Etfrf1	10
GO:0032091	negative regulation of protein binding	12/1427	108/23328	0.0323894	0.108441	0.0755027	Plscr1/Xirp1/Myc/Cdkn1a/Ptprf/Gtf2f1/Bax/Adam15/Met/B2m/Ppara/Gpsm1	12
GO:0061053	somite development	11/1427	96/23328	0.0324574	0.108604	0.0756162	Ifitm1/Scx/Nle1/Lfng/Sema3c/Ttn/Xrcc2/Wnt5a/Ppp2r3a/Sfrp1/Meox2	11
GO:0009914	hormone transport	32/1427	372/23328	0.0329575	0.109365	0.0761461	Agt/Nppa/Il6/Il1b/Inhbb/Clcf1/Midn/Niban2/Gnas/Slc7a5/Cry1/Il1rn/Osm/Pim3/Rasl10b/Igfbp3/Ptbp1/Glul/Aacs/Nos2/Sybu/Hadh/Pde4c/Selenot/Slc16a10/Oxct1/Sfrp1/Crhr2/Kcnj11/P2ry1/Agtr1a/Pfkfb2	32
GO:0001841	neural tube formation	14/1427	133/23328	0.0331394	0.109365	0.0761461	Sdc4/Shroom3/Tgfb2/Vasp/Rara/Tgfb1/Mthfd1l/Gatad2a/Pfn1/Tgif1/Wnt5a/Opa1/Sfrp1/Cc2d2a	14
GO:0044070	regulation of anion transport	14/1427	133/23328	0.0331394	0.109365	0.0761461	Thbs1/Agt/Il1b/Atf4/Syk/Cebpb/P2ry2/Il1rn/Mapk9/Slc36a2/Stc2/Stk39/Ces1d/Slc38a3	14
GO:0002016	regulation of blood volume by renin-angiotensin	3/1427	12/23328	0.0331468	0.109365	0.0761461	Agt/Rps6ka2/Agtr1a	3
GO:0010749	regulation of nitric oxide mediated signal transduction	3/1427	12/23328	0.0331468	0.109365	0.0761461	Thbs1/Vegfa/Gucy1a1	3
GO:0014745	negative regulation of muscle adaptation	3/1427	12/23328	0.0331468	0.109365	0.0761461	Lmna/Mlip/Igfbp5	3
GO:0016188	synaptic vesicle maturation	3/1427	12/23328	0.0331468	0.109365	0.0761461	Picalm/Snapin/Rab3a	3
GO:0034392	negative regulation of smooth muscle cell apoptotic process	3/1427	12/23328	0.0331468	0.109365	0.0761461	Gapdh/Igf1/Agtr1a	3
GO:0042789	mRNA transcription by RNA polymerase II	3/1427	12/23328	0.0331468	0.109365	0.0761461	Atf4/C5ar1/Stat3	3
GO:0042989	sequestering of actin monomers	3/1427	12/23328	0.0331468	0.109365	0.0761461	Tmsb10/Pfn1/Pfn4	3
GO:0044557	relaxation of smooth muscle	3/1427	12/23328	0.0331468	0.109365	0.0761461	Adora2b/Pawr/Gucy1a1	3
GO:0051024	positive regulation of immunoglobulin secretion	3/1427	12/23328	0.0331468	0.109365	0.0761461	Il6/Il33/Xbp1	3
GO:0060213	positive regulation of nuclear-transcribed mRNA poly(A) tail shortening	3/1427	12/23328	0.0331468	0.109365	0.0761461	Btg2/Cnot7/Cpeb3	3
GO:0060368	regulation of Fc receptor mediated stimulatory signaling pathway	3/1427	12/23328	0.0331468	0.109365	0.0761461	Plscr1/Rabgef1/Appl2	3
GO:0070278	extracellular matrix constituent secretion	3/1427	12/23328	0.0331468	0.109365	0.0761461	Agt/Ccn2/Tnfrsf1a	3
GO:0070586	cell-cell adhesion involved in gastrulation	3/1427	12/23328	0.0331468	0.109365	0.0761461	Il1rn/Tnfaip3/Myadm	3
GO:0071639	positive regulation of monocyte chemotactic protein-1 production	3/1427	12/23328	0.0331468	0.109365	0.0761461	Il1b/Syk/Mcoln2	3
GO:0086013	membrane repolarization during cardiac muscle cell action potential	3/1427	12/23328	0.0331468	0.109365	0.0761461	Kcnj5/Kcnj2/Rnf207	3
GO:0090343	positive regulation of cell aging	3/1427	12/23328	0.0331468	0.109365	0.0761461	Lmna/Pawr/B2m	3
GO:0090557	establishment of endothelial intestinal barrier	3/1427	12/23328	0.0331468	0.109365	0.0761461	Icam1/Myd88/Tjp2	3
GO:0097421	liver regeneration	3/1427	12/23328	0.0331468	0.109365	0.0761461	Hmox1/Il6/Cebpb	3
GO:1902514	regulation of calcium ion transmembrane transport via high voltage-gated calcium channel	3/1427	12/23328	0.0331468	0.109365	0.0761461	Nppa/Cacna2d1/Cacnb2	3
GO:1902947	regulation of tau-protein kinase activity	3/1427	12/23328	0.0331468	0.109365	0.0761461	Nab2/Hsp90aa1/C5ar1	3
GO:0010952	positive regulation of peptidase activity	17/1427	171/23328	0.033152	0.109365	0.0761461	S100a9/S100a8/Ccn2/Myc/Syk/Ngf/Picalm/Nlrp3/Bax/Stat3/Pawr/Asph/Mapk9/Stat1/Cyfip2/Antxr1/Epha4	17
GO:0018105	peptidyl-serine phosphorylation	29/1427	331/23328	0.033274	0.109703	0.0763814	Agt/Il6/Ppp1r15a/Ptgs2/Syk/Ngf/Hsp90aa1/Smad7/Spry2/Osm/Bax/Nek6/Tgfb1/Hcls1/Csnk1d/Met/Mapk9/Nlk/Wnt5a/Epm2a/Chek2/Ogt/Gpd1l/Vegfa/Rps6ka5/Fnip1/Stk39/Rps6ka2/Irgm2	29
GO:1901361	organic cyclic compound catabolic process	37/1427	442/23328	0.0333219	0.109796	0.0764465	Hmox1/Il6/Tent5b/Btg2/Gda/Zc3h12a/Myd88/Apex1/Zfp36l1/Pelo/Hnrnpa0/Hdc/Bax/Upp1/Igfbp3/Zfp36l2/Carhsp1/Exosc5/Ptbp1/Slc11a1/Cnot7/Acat1/Csde1/Qk/Lrpprc/Adal/Aldh6a1/Hnmt/Vegfa/Nmnat1/Nudt12/Grsf1/Nudt7/Enpp5/Ybx2/Cyp27a1/Cpeb3	37
GO:0032633	interleukin-4 production	6/1427	40/23328	0.0334061	0.109945	0.0765498	Il33/Syk/Cebpb/Slc7a5/Nlrp3/Rara	6
GO:0070570	regulation of neuron projection regeneration	6/1427	40/23328	0.0334061	0.109945	0.0765498	Ptprf/Igf1r/Rtn4r/Neo1/Prrx1/Epha4	6
GO:0042130	negative regulation of T cell proliferation	9/1427	73/23328	0.0335179	0.110184	0.0767162	Sdc4/Cebpb/Cd24a/Lrrc32/Cblb/Tgfb1/Pawr/Twsg1/H2-Aa	9
GO:0090501	RNA phosphodiester bond hydrolysis	9/1427	73/23328	0.0335179	0.110184	0.0767162	Zc3h12a/Nhp2/Rcl1/Nob1/Rrs1/Nol9/Tut1/Bop1/Rnase4	9
GO:0001945	lymph vessel development	5/1427	30/23328	0.0337969	0.110583	0.0769944	Pdpn/Syk/Epha2/Vegfa/Prox1	5
GO:0002335	mature B cell differentiation	5/1427	30/23328	0.0337969	0.110583	0.0769944	Bcl3/Il6/Xbp1/Tnfaip3/Lfng	5
GO:0006921	cellular component disassembly involved in execution phase of apoptosis	5/1427	30/23328	0.0337969	0.110583	0.0769944	Il6/Cd24a/Bax/Igfbp3/Nmnat1	5
GO:0010922	positive regulation of phosphatase activity	5/1427	30/23328	0.0337969	0.110583	0.0769944	Ppp1r15a/Plek/Ripk3/Pawr/Ppargc1b	5
GO:0035767	endothelial cell chemotaxis	5/1427	30/23328	0.0337969	0.110583	0.0769944	Thbs1/Hspb1/Egr3/Met/Vegfa	5
GO:0045671	negative regulation of osteoclast differentiation	5/1427	30/23328	0.0337969	0.110583	0.0769944	Fstl3/Ubash3b/Tjp2/Fbxw7/Sfrp1	5
GO:0060143	positive regulation of syncytium formation by plasma membrane fusion	5/1427	30/23328	0.0337969	0.110583	0.0769944	Il4ra/Cd53/Gdf15/Adam9/Cxcl9	5
GO:1901068	guanosine-containing compound metabolic process	5/1427	30/23328	0.0337969	0.110583	0.0769944	Nme2/Mfn1/Opa1/Ak3/Rhoq	5
GO:0046364	monosaccharide biosynthetic process	10/1427	85/23328	0.0344185	0.112551	0.0783648	Il6/Atf4/Slc39a14/Cry1/Gapdh/Crtc2/Gnpda1/Ogt/Gpt2/Ppara	10
GO:1900006	positive regulation of dendrite development	12/1427	109/23328	0.0344518	0.112595	0.078395	Dbn1/Ptprf/Eef2k/Met/Mfn1/Rab21/Opa1/Dnm1l/Tmem106b/Cpeb3/Vldlr/Epha4	12
GO:0014911	positive regulation of smooth muscle cell migration	8/1427	62/23328	0.0345135	0.1126	0.0783985	Agt/Myc/Adamts1/P2ry2/Cyp1b1/Aif1/Igf1/Igfbp5	8
GO:0098930	axonal transport	8/1427	62/23328	0.0345135	0.1126	0.0783985	Hspb1/Uchl1/Kif1b/Sybu/Snapin/Rab21/Ap3m1/Arl8b	8
GO:1905207	regulation of cardiocyte differentiation	8/1427	62/23328	0.0345135	0.1126	0.0783985	Tgfb2/Cav3/Ctdp1/Tgfb1/Akap6/Sema3c/Igf1/Ppara	8
GO:0008089	anterograde axonal transport	7/1427	51/23328	0.0346816	0.112755	0.0785068	Hspb1/Kif1b/Sybu/Snapin/Rab21/Ap3m1/Arl8b	7
GO:0031050	dsRNA processing	7/1427	51/23328	0.0346816	0.112755	0.0785068	Il6/Zc3h12a/Rbm3/Stat3/Tgfb1/Ncor2/Prkra	7
GO:0046470	phosphatidylcholine metabolic process	7/1427	51/23328	0.0346816	0.112755	0.0785068	Ldlr/Lcat/Lrat/Lpcat1/Pnpla8/Chpt1/Plaat1	7
GO:0060760	positive regulation of response to cytokine stimulus	7/1427	51/23328	0.0346816	0.112755	0.0785068	Il1r1/Csf1/Tlr2/Wnt5a/Mavs/Cd74/Irgm2	7
GO:0070918	production of small RNA involved in gene silencing by RNA	7/1427	51/23328	0.0346816	0.112755	0.0785068	Il6/Zc3h12a/Rbm3/Stat3/Tgfb1/Ncor2/Prkra	7
GO:0098754	detoxification	7/1427	51/23328	0.0346816	0.112755	0.0785068	Mt2/Mt1/Pim1/Gch1/Akr1b8/Prdx1/Selenot	7
GO:1990138	neuron projection extension	19/1427	198/23328	0.0348337	0.113184	0.0788055	Tnfrsf12a/Pak6/Dbn1/Ngf/Hsp90aa1/Sema6b/Sema3f/Picalm/Sema7a/Cttn/Vcl/Jade2/Sema3c/Wnt5a/Rab21/Rtn4r/Vegfa/Clasp2/Cyfip2	19
GO:0043122	regulation of I-kappaB kinase/NF-kappaB signaling	18/1427	185/23328	0.0348836	0.113231	0.0788381	Hspb1/Il1b/Tgm2/Zc3h12a/Myd88/Ltbr/Tnip2/Ddx21/Gprc5b/Rela/Tnfaip3/Tnip1/S100a13/Zfand6/Tlr3/Wnt5a/Stat1/Cd74	18
GO:0007411	axon guidance	23/1427	251/23328	0.0348884	0.113231	0.0788381	Zswim4/Lamc2/Tgfb2/Sema6b/Sema3f/Epha2/Egr2/Vasp/Sema7a/Emb/Sema3c/Nfib/Csf1r/Wnt5a/Nexn/Nptn/Rtn4r/Vegfa/Neo1/Plxnb1/Ccdc141/Epha4/Lrtm1	23
GO:0045995	regulation of embryonic development	14/1427	134/23328	0.0350072	0.113551	0.0790609	B4galt5/Snai1/Scx/Il1rn/Tnfaip3/Tgif1/Lfng/Wnt5a/Igf1/Clasp2/Ppp2r3a/Myadm/Sfrp1/Clasp1	14
GO:0006644	phospholipid metabolic process	32/1427	374/23328	0.035106	0.113806	0.0792381	Socs3/Plscr1/Plek/Itpkc/Ldlr/Socs1/Lcat/Pgs1/Pik3r5/Tgfb1/Plpp2/Fgr/Serac1/Lrat/Lpcat1/Csf1r/Lpgat1/Dpm3/Gnpat/Fig4/Pyurf/Pnpla8/Hexb/Chpt1/Pigg/Gdpd1/Lclat1/Gpam/Pitpnc1/Fitm2/Plaat1/Gpcpd1	32
GO:0051251	positive regulation of lymphocyte activation	35/1427	416/23328	0.0353406	0.1145	0.0797217	Ccl2/Il4ra/Il6/Il1b/Adam8/Clcf1/Egr3/Cdkn1a/Syk/Zbtb16/Shb/Hsp90aa1/Nfkbiz/Cd24a/Myd88/Tnip2/Xbp1/Socs1/Nlrp3/Rara/Tgfb1/Mmp14/Sart1/H2-DMa/Adk/Bmi1/Aif1/Igf1/Gpam/Il15/Cd74/Sh3kbp1/Ighm/H2-Aa/Shld1	35
GO:0046942	carboxylic acid transport	29/1427	333/23328	0.0355796	0.115208	0.0802148	Thbs1/Agt/Myc/Il1b/Slc10a6/Syk/Slc3a2/Slc7a5/Slc16a3/Atp8b1/P2ry2/Il1rn/Slc2a1/Cpt1b/Slc7a6/Emb/Nfkbie/Slc11a1/Slc25a13/Acsl1/Nos2/Slc47a1/Mapk9/Epm2a/Crot/Pnpla8/Slc36a2/Ces1d/Slc38a3	29
GO:0003206	cardiac chamber morphogenesis	15/1427	147/23328	0.0357574	0.115717	0.0805691	Adamts1/Tgfb2/Id2/Cav3/Smad7/Rara/Tgfb1/Smad6/Sema3c/Ryr2/Wnt5a/Rarb/Ptcd2/Prox1/Fhl2	15
GO:0002495	antigen processing and presentation of peptide antigen via MHC class II	4/1427	21/23328	0.0362096	0.116423	0.0810605	Ifi30/H2-DMa/Cd74/H2-Aa	4
GO:0007288	sperm axoneme assembly	4/1427	21/23328	0.0362096	0.116423	0.0810605	Cfap157/Bbs2/Ube2b/Armc2	4
GO:0033630	positive regulation of cell adhesion mediated by integrin	4/1427	21/23328	0.0362096	0.116423	0.0810605	Syk/Tgfb2/Cd24a/Adam9	4
GO:0034312	diol biosynthetic process	4/1427	21/23328	0.0362096	0.116423	0.0810605	Sphk1/Gch1/Pts/Asah2	4
GO:0034643	establishment of mitochondrion localization, microtubule-mediated	4/1427	21/23328	0.0362096	0.116423	0.0810605	Ubb/Uchl1/Kif1b/Sybu	4
GO:0043117	positive regulation of vascular permeability	4/1427	21/23328	0.0362096	0.116423	0.0810605	Ccl4/Tgfb1/Tjp2/Vegfa	4
GO:0047497	mitochondrion transport along microtubule	4/1427	21/23328	0.0362096	0.116423	0.0810605	Ubb/Uchl1/Kif1b/Sybu	4
GO:0051204	protein insertion into mitochondrial membrane	4/1427	21/23328	0.0362096	0.116423	0.0810605	Hsp90aa1/Timm13/Bax/Romo1	4
GO:0090026	positive regulation of monocyte chemotaxis	4/1427	21/23328	0.0362096	0.116423	0.0810605	Ccl2/Serpine1/Ccr1/Aif1	4
GO:0090036	regulation of protein kinase C signaling	4/1427	21/23328	0.0362096	0.116423	0.0810605	Wnt5a/Gpd1l/Vegfa/Myadm	4
GO:1901017	negative regulation of potassium ion transmembrane transporter activity	4/1427	21/23328	0.0362096	0.116423	0.0810605	Cav3/Kcne4/Casq2/Stk39	4
GO:0010950	positive regulation of endopeptidase activity	16/1427	160/23328	0.0362242	0.116423	0.0810605	S100a9/S100a8/Ccn2/Myc/Syk/Ngf/Picalm/Nlrp3/Bax/Stat3/Pawr/Asph/Mapk9/Stat1/Cyfip2/Epha4	16
GO:0097485	neuron projection guidance	23/1427	252/23328	0.0362603	0.116472	0.0810948	Zswim4/Lamc2/Tgfb2/Sema6b/Sema3f/Epha2/Egr2/Vasp/Sema7a/Emb/Sema3c/Nfib/Csf1r/Wnt5a/Nexn/Nptn/Rtn4r/Vegfa/Neo1/Plxnb1/Ccdc141/Epha4/Lrtm1	23
GO:0002460	adaptive immune response based on somatic recombination of immune receptors built from immunoglobulin superfamily domains	37/1427	445/23328	0.0363198	0.116597	0.0811816	Fgl2/Bcl3/Il4ra/Il6/Il1b/Il33/Icam1/Gadd45g/Clcf1/Arid5a/Zc3h12a/Nfkbiz/Cd24a/Smad7/Myd88/Il1r1/Crlf2/Stx11/Relb/Nfkb2/Ripk3/Klhl6/Tnfaip3/Nlrp3/Stat3/Tgfb1/Slc11a1/Serpinb9/H2-DMa/Stard7/Cd55/Vegfa/B2m/H2-T24/Cd74/Ighm/Shld1	37
GO:0044282	small molecule catabolic process	28/1427	320/23328	0.0364547	0.116963	0.0814366	Pfkp/Adh1/Akr1b8/Hdc/Upp1/Tgfb1/Lipe/Idua/Nos2/Acat1/Aldh5a1/Hibadh/Hadh/Gnpda1/Ddo/Crot/Adal/Hibch/Aldh6a1/Cpt2/Oxct1/Etfbkmt/Ces1d/Cyp27a1/Hpgd/Lpin1/Pfkfb2/Galm	28
GO:0030177	positive regulation of Wnt signaling pathway	14/1427	135/23328	0.0369496	0.118376	0.0824199	Kank1/Tlr2/Nle1/Gprc5b/Tnfaip3/Atp6v0c/Tgfb1/Csnk1d/Zbed3/Fam53b/Wnt5a/Ube2b/Ppp2r3a/Sfrp1	14
GO:0051701	interaction with host	14/1427	135/23328	0.0369496	0.118376	0.0824199	Ptx3/Myc/Ifitm1/Bcl2l1/Thoc6/Vps37b/Gapdh/Tnip1/Ifitm2/Eps15/Serpinb9/Zfp72/Cd74/Irgm2	14
GO:0030510	regulation of BMP signaling pathway	11/1427	98/23328	0.0369792	0.118376	0.0824199	Fstl3/Itga3/Smad7/Pelo/Lemd2/Smad6/Wnt5a/Hjv/Neo1/Twsg1/Sfrp1	11
GO:0070585	protein localization to mitochondrion	11/1427	98/23328	0.0369792	0.118376	0.0824199	Hsp90aa1/Dnaja1/Timm13/Bax/Romo1/Bag3/Mff/Fbxw7/Dnm1l/Immp1l/Timm21	11
GO:0045806	negative regulation of endocytosis	6/1427	41/23328	0.0371812	0.118887	0.0827759	Lgals3/Picalm/Pacsin3/Rabgef1/Ankrd13b/Pacsin2	6
GO:0060603	mammary gland duct morphogenesis	6/1427	41/23328	0.0371812	0.118887	0.0827759	Epha2/Cav3/Csf1/Tgfb1/Etv5/Wnt5a	6
GO:0071479	cellular response to ionizing radiation	8/1427	63/23328	0.0374975	0.11983	0.0834325	Cdkn1a/Bcl2l1/H2ax/Cryab/Xrcc5/Ccnd2/Chek2/Sfrp1	8
GO:0001906	cell killing	19/1427	200/23328	0.0380024	0.121268	0.0844339	Ccl2/Cxcl5/Cxcl1/Cxcl2/Syk/Lgals3/Ccl17/Rnf19b/Stx11/Ripk3/Gapdh/Rps19/Romo1/Serpinb9/Nos2/Prdx1/Cd55/B2m/H2-T24	19
GO:0002639	positive regulation of immunoglobulin production	7/1427	52/23328	0.0380418	0.121268	0.0844339	Il4ra/Il6/Il33/Clcf1/Xbp1/Tgfb1/Shld1	7
GO:0061014	positive regulation of mRNA catabolic process	7/1427	52/23328	0.0380418	0.121268	0.0844339	Btg2/Zc3h12a/Zfp36l1/Zfp36l2/Cnot7/Qk/Cpeb3	7
GO:0006643	membrane lipid metabolic process	17/1427	174/23328	0.0381997	0.121268	0.0844339	Sphk1/B4galt5/Spns2/Cyp1b1/Bax/Fut2/Elovl1/Plpp2/Hacd4/Dpm3/Hacd1/Pyurf/Sccpdh/Hexb/Asah2/Pigg/Gal3st3	17
GO:0001832	blastocyst growth	5/1427	31/23328	0.0383361	0.121268	0.0844339	Hbegf/Pelo/Prpf19/Igf1/Cops2	5
GO:0002092	positive regulation of receptor internalization	5/1427	31/23328	0.0383361	0.121268	0.0844339	Sele/Syk/Cd63/Synj2bp/Vegfa	5
GO:0009225	nucleotide-sugar metabolic process	5/1427	31/23328	0.0383361	0.121268	0.0844339	Gfpt2/Ugdh/Pmm1/Gnpda1/Fut8	5
GO:0032967	positive regulation of collagen biosynthetic process	5/1427	31/23328	0.0383361	0.121268	0.0844339	Ccl2/Serpine1/Ccn2/Scx/Tgfb1	5
GO:0033137	negative regulation of peptidyl-serine phosphorylation	5/1427	31/23328	0.0383361	0.121268	0.0844339	Smad7/Bax/Epm2a/Ogt/Gpd1l	5
GO:0042558	pteridine-containing compound metabolic process	5/1427	31/23328	0.0383361	0.121268	0.0844339	Fpgs/Gch1/Mthfd1l/Pts/Mtr	5
GO:0043276	anoikis	5/1427	31/23328	0.0383361	0.121268	0.0844339	Itga5/Bcl2l1/Pdk4/Mybbp1a/Chek2	5
GO:0044062	regulation of excretion	5/1427	31/23328	0.0383361	0.121268	0.0844339	Agt/Nppb/Gnas/Anpep/Crhr2	5
GO:0045742	positive regulation of epidermal growth factor receptor signaling pathway	5/1427	31/23328	0.0383361	0.121268	0.0844339	Hbegf/Plaur/Agt/Ereg/Fbxw7	5
GO:0045932	negative regulation of muscle contraction	5/1427	31/23328	0.0383361	0.121268	0.0844339	Dbn1/Ptgs2/Zc3h12a/Adora2b/Gucy1a1	5
GO:0048011	neurotrophin TRK receptor signaling pathway	5/1427	31/23328	0.0383361	0.121268	0.0844339	Agt/Ngf/Ptprf/Spry2/Cyfip2	5
GO:0051497	negative regulation of stress fiber assembly	5/1427	31/23328	0.0383361	0.121268	0.0844339	Pfn1/Met/Kank2/Clasp2/Clasp1	5
GO:0090502	RNA phosphodiester bond hydrolysis, endonucleolytic	5/1427	31/23328	0.0383361	0.121268	0.0844339	Zc3h12a/Rcl1/Rrs1/Nol9/Bop1	5
GO:1901889	negative regulation of cell junction assembly	5/1427	31/23328	0.0383361	0.121268	0.0844339	Il1b/Tlr2/Mmp14/Wnt5a/Clasp2	5
GO:0008637	apoptotic mitochondrial changes	12/1427	111/23328	0.0388536	0.122629	0.0853815	Plaur/Ier3/Cd24a/Lmna/Bcl2l1/Sfn/Bax/Mapk9/Tmem14a/Igf1/Opa1/Dnm1l	12
GO:0016241	regulation of macroautophagy	12/1427	111/23328	0.0388536	0.122629	0.0853815	Hmox1/Sting1/Qsox1/Tlr2/Bag3/Epm2a/Dcn/Scoc/Fyco1/Gpsm1/Prkaa2/Irgm2	12
GO:0035601	protein deacylation	12/1427	111/23328	0.0388536	0.122629	0.0853815	Ripk3/Hdac7/Tgfb1/Ncor2/Spred1/Msl3/Brms1l/Vegfa/Tppp/Hdac9/Prkaa2/Lpin1	12
GO:0098732	macromolecule deacylation	12/1427	111/23328	0.0388536	0.122629	0.0853815	Ripk3/Hdac7/Tgfb1/Ncor2/Spred1/Msl3/Brms1l/Vegfa/Tppp/Hdac9/Prkaa2/Lpin1	12
GO:0017157	regulation of exocytosis	23/1427	254/23328	0.0391239	0.123343	0.0858789	Hmox1/Sdc4/Nppa/Il4ra/Bcr/Syt12/Syk/Bcl2l1/Mical1/P2ry2/Adora2b/Fes/Rabgef1/Fgr/Snapin/Rab21/Clasp2/Dnm1l/Rab3a/Nr3c2/P2ry1/Prepl/Clasp1	23
GO:0060541	respiratory system development	23/1427	254/23328	0.0391239	0.123343	0.0858789	Ccn2/Pdpn/Tnc/Lox/Itga3/Stk40/Spry2/Rdh10/Cebpa/Rara/Foxp4/Ncor2/Mmp14/Sox9/Plod3/Nfib/Wnt5a/Vegfa/Igf1/Fbxw7/Wwp1/Rab3a/Igfbp5	23
GO:0070167	regulation of biomineral tissue development	11/1427	99/23328	0.0393978	0.123998	0.0863348	Atf4/Ccr1/Cebpb/Ahsg/Tgfb1/Srgn/Sox9/Ecm1/Omd/Ank/Aspn	11
GO:0097061	dendritic spine organization	11/1427	99/23328	0.0393978	0.123998	0.0863348	Arc/Dbn1/Itga3/Igf1r/Eef2k/Cttn/Mfn1/Septin7/Opa1/Dnm1l/Epha4	11
GO:0110149	regulation of biomineralization	11/1427	99/23328	0.0393978	0.123998	0.0863348	Atf4/Ccr1/Cebpb/Ahsg/Tgfb1/Srgn/Sox9/Ecm1/Omd/Ank/Aspn	11
GO:0046879	hormone secretion	31/1427	364/23328	0.0396256	0.124645	0.0867854	Agt/Nppa/Il6/Il1b/Inhbb/Clcf1/Midn/Niban2/Gnas/Cry1/Il1rn/Osm/Pim3/Rasl10b/Igfbp3/Ptbp1/Glul/Aacs/Nos2/Sybu/Hadh/Pde4c/Selenot/Slc16a10/Oxct1/Sfrp1/Crhr2/Kcnj11/P2ry1/Agtr1a/Pfkfb2	31
GO:0090278	negative regulation of peptide hormone secretion	8/1427	64/23328	0.0406497	0.127795	0.0889784	Inhbb/Midn/Pim3/Hadh/Pde4c/Sfrp1/Crhr2/Kcnj11	8
GO:0035821	modulation of process of other organism	14/1427	137/23328	0.0410639	0.127866	0.0890275	Ptx3/S100a9/Myc/Zc3h12a/Ccl4/Bcl2l1/Anxa2/Ctdp1/Gapdh/Tnip1/Serpinb9/Csf1r/Zfp72/Irgm2	14
GO:0001660	fever generation	3/1427	13/23328	0.0411764	0.127866	0.0890275	Il1b/Ptgs2/Il1rn	3
GO:0001778	plasma membrane repair	3/1427	13/23328	0.0411764	0.127866	0.0890275	Cav3/Myh9/Rab3a	3
GO:0009215	purine deoxyribonucleoside triphosphate metabolic process	3/1427	13/23328	0.0411764	0.127866	0.0890275	Adk/Dguok/Ak3	3
GO:0015809	arginine transport	3/1427	13/23328	0.0411764	0.127866	0.0890275	Agt/Slc11a1/Slc47a1	3
GO:0030948	negative regulation of vascular endothelial growth factor receptor signaling pathway	3/1427	13/23328	0.0411764	0.127866	0.0890275	Emilin1/Ptpn1/Nedd4	3
GO:0030953	astral microtubule organization	3/1427	13/23328	0.0411764	0.127866	0.0890275	Tacc2/Tppp/Clasp1	3
GO:0038094	Fc-gamma receptor signaling pathway	3/1427	13/23328	0.0411764	0.127866	0.0890275	Clec4d/Clec4e/Appl2	3
GO:0042761	very long-chain fatty acid biosynthetic process	3/1427	13/23328	0.0411764	0.127866	0.0890275	Elovl1/Hacd4/Hacd1	3
GO:0045741	positive regulation of epidermal growth factor-activated receptor activity	3/1427	13/23328	0.0411764	0.127866	0.0890275	Hbegf/Ereg/Fbxw7	3
GO:0055119	relaxation of cardiac muscle	3/1427	13/23328	0.0411764	0.127866	0.0890275	Akap6/Ttn/Kcnj2	3
GO:0061052	negative regulation of cell growth involved in cardiac muscle cell development	3/1427	13/23328	0.0411764	0.127866	0.0890275	Cav3/Ctdp1/Ppara	3
GO:0061140	lung secretory cell differentiation	3/1427	13/23328	0.0411764	0.127866	0.0890275	Foxp4/Nfib/Igf1	3
GO:0061577	calcium ion transmembrane transport via high voltage-gated calcium channel	3/1427	13/23328	0.0411764	0.127866	0.0890275	Nppa/Cacna2d1/Cacnb2	3
GO:0070431	nucleotide-binding oligomerization domain containing 2 signaling pathway	3/1427	13/23328	0.0411764	0.127866	0.0890275	Rela/Tnfaip3/Irgm2	3
GO:0070831	basement membrane assembly	3/1427	13/23328	0.0411764	0.127866	0.0890275	Plod3/Clasp2/Clasp1	3
GO:0071295	cellular response to vitamin	3/1427	13/23328	0.0411764	0.127866	0.0890275	Pim1/Fes/Kank2	3
GO:0072540	T-helper 17 cell lineage commitment	3/1427	13/23328	0.0411764	0.127866	0.0890275	Il6/Stat3/Tgfb1	3
GO:0086067	AV node cell to bundle of His cell communication	3/1427	13/23328	0.0411764	0.127866	0.0890275	Ank2/Ryr2/Cacnb2	3
GO:0097011	cellular response to granulocyte macrophage colony-stimulating factor stimulus	3/1427	13/23328	0.0411764	0.127866	0.0890275	Zfp36l2/Csf2ra/Pde1b	3
GO:1901569	fatty acid derivative catabolic process	3/1427	13/23328	0.0411764	0.127866	0.0890275	Acat1/Oxct1/Hpgd	3
GO:0042417	dopamine metabolic process	6/1427	42/23328	0.0412183	0.127866	0.0890275	Tgfb2/Gch1/Pde1b/Ndufs4/Maob/Agtr1a	6
GO:0046633	alpha-beta T cell proliferation	6/1427	42/23328	0.0412183	0.127866	0.0890275	Syk/Lilrb4a/Cd24a/Cblb/Twsg1/Il15	6
GO:0051154	negative regulation of striated muscle cell differentiation	6/1427	42/23328	0.0412183	0.127866	0.0890275	Ankrd2/Bhlhe41/Cav3/Xbp1/Ctdp1/Ppara	6
GO:0048736	appendage development	19/1427	202/23328	0.0413771	0.128217	0.0892718	Zbtb16/Tgfb2/Gnas/Scx/Rdh10/Bax/Rara/Sox9/Chst11/Slc39a1/Idua/Sema3c/Asph/Wnt5a/Pbx1/Rarb/Prrx1/Intu/Meox2	19
GO:0060173	limb development	19/1427	202/23328	0.0413771	0.128217	0.0892718	Zbtb16/Tgfb2/Gnas/Scx/Rdh10/Bax/Rara/Sox9/Chst11/Slc39a1/Idua/Sema3c/Asph/Wnt5a/Pbx1/Rarb/Prrx1/Intu/Meox2	19
GO:0006360	transcription by RNA polymerase I	7/1427	53/23328	0.0416087	0.128792	0.0896725	Atf4/Ppp1r15a/Polr2l/Cebpa/Pdcd7/Lipe/Cd3eap	7
GO:0097720	calcineurin-mediated signaling	7/1427	53/23328	0.0416087	0.128792	0.0896725	Rcan1/Ptbp1/Akap6/Cmya5/Igf1/3425401B19Rik/Fhl2	7
GO:0002244	hematopoietic progenitor cell differentiation	16/1427	163/23328	0.0418429	0.129186	0.0899471	Fstl3/Cebpd/Gpatch4/Rrs1/Spi1/Lmbr1l/Tgfb1/Dhtkd1/Jam3/Xrcc5/Csf1r/Vegfa/Fnip1/Mlf1/Pld4/Sfrp1	16
GO:0010977	negative regulation of neuron projection development	17/1427	176/23328	0.0418608	0.129186	0.0899471	Rtn4rl2/Sema6b/Sema3f/Kank1/Arf6/Sema7a/Sema3c/Fgf13/Wnt5a/Snapin/Dguok/Rtn4r/B2m/Neo1/Efemp1/Rap1gap2/Epha4	17
GO:0035296	regulation of tube diameter	17/1427	176/23328	0.0418608	0.129186	0.0899471	Agt/Nppb/Nppa/Dusp5/Icam1/Ptgs2/P2ry2/Gch1/Adora2b/Smad6/Plod3/Bbs2/Add3/Smtnl2/Gucy1a1/P2ry1/Agtr1a	17
GO:0097746	regulation of blood vessel diameter	17/1427	176/23328	0.0418608	0.129186	0.0899471	Agt/Nppb/Nppa/Dusp5/Icam1/Ptgs2/P2ry2/Gch1/Adora2b/Smad6/Plod3/Bbs2/Add3/Smtnl2/Gucy1a1/P2ry1/Agtr1a	17
GO:0000079	regulation of cyclin-dependent protein serine/threonine kinase activity	9/1427	76/23328	0.041897	0.129186	0.0899471	Pim1/Cdkn1a/Tnfaip3/Sfn/Cdkn2d/Ccnd2/Ccnh/Prox1/Ccng1	9
GO:0000271	polysaccharide biosynthetic process	9/1427	76/23328	0.041897	0.129186	0.0899471	Has1/B4galt5/B3gnt3/Tgfb1/Grb10/Epm2a/Phkg1/Igf1/Ppp1r3c	9
GO:0006094	gluconeogenesis	9/1427	76/23328	0.041897	0.129186	0.0899471	Il6/Atf4/Slc39a14/Cry1/Gapdh/Crtc2/Ogt/Gpt2/Ppara	9
GO:0008356	asymmetric cell division	4/1427	22/23328	0.0421804	0.129414	0.0901052	Zbtb16/Tead3/Etv5/Fgf13	4
GO:0032616	interleukin-13 production	4/1427	22/23328	0.0421804	0.129414	0.0901052	Il33/Il17ra/Nlrp3/Rara	4
GO:0044273	sulfur compound catabolic process	4/1427	22/23328	0.0421804	0.129414	0.0901052	Idua/Acat1/Nudt7/Chac2	4
GO:0051873	killing by host of symbiont cells	4/1427	22/23328	0.0421804	0.129414	0.0901052	Cxcl5/Cxcl1/Gapdh/Romo1	4
GO:0070242	thymocyte apoptotic process	4/1427	22/23328	0.0421804	0.129414	0.0901052	Adam8/Bax/Zc3h8/Wnt5a	4
GO:1901741	positive regulation of myoblast fusion	4/1427	22/23328	0.0421804	0.129414	0.0901052	Il4ra/Cd53/Gdf15/Cxcl9	4
GO:2001026	regulation of endothelial cell chemotaxis	4/1427	22/23328	0.0421804	0.129414	0.0901052	Thbs1/Hspb1/Met/Vegfa	4
GO:0006112	energy reserve metabolic process	10/1427	88/23328	0.0422241	0.129414	0.0901052	Gnas/Stk40/Grb10/Epm2a/Pcdh12/Phkg1/Phkb/Igf1/Agl/Ppp1r3c	10
GO:0032436	positive regulation of proteasomal ubiquitin-dependent protein catabolic process	10/1427	88/23328	0.0422241	0.129414	0.0901052	Klhl40/Il33/Smad7/Rnf19b/Plk3/Csnk1d/Rnf144a/Mapk9/Zyg11b/Sh3rf2	10
GO:1903312	negative regulation of mRNA metabolic process	10/1427	88/23328	0.0422241	0.129414	0.0901052	Tent5b/Myd88/Hnrnpa0/Ptbp1/Slc11a1/Cdk9/Tra2b/Qk/Vegfa/Ybx2	10
GO:1903321	negative regulation of protein modification by small protein conjugation or removal	10/1427	88/23328	0.0422241	0.129414	0.0901052	Klhl40/Smad7/Cry1/Dnaja1/Rela/Tnfaip3/Rpl11/Ogt/Sh3rf2/Ivns1abp	10
GO:1901987	regulation of cell cycle phase transition	26/1427	297/23328	0.0423487	0.129725	0.0903219	Ier3/Adamts1/Fhl1/Pdpn/Cdkn1a/Id2/Apex1/Zfp36l1/Plk3/Nek6/Tgfb1/Zfp36l2/Plpp2/Cdkn2d/Abraxas1/Tcim/Rbl2/Ccnd2/Aif1/Hacd1/Pbx1/Cdc14b/Kank2/Appl2/Ccng1/Pkia	26
GO:0010212	response to ionizing radiation	13/1427	125/23328	0.0424389	0.12993	0.0904648	Myc/Cdkn1a/Bcl2l1/Bax/H2ax/Cryab/Abraxas1/Xrcc5/Xrcc2/Ccnd2/Chek2/Nek1/Sfrp1	13
GO:0035264	multicellular organism growth	20/1427	216/23328	0.0426337	0.130455	0.0908306	Agt/Gnas/Gdf15/Stk40/Csf1/Zfp36l1/Foxs1/H3f3b/Rara/Stat3/Sh3pxd2b/Bbs2/Xrcc2/Nek1/Rarb/Stc2/Igf1/Zfp950/Ghr/Gpam	20
GO:2000352	negative regulation of endothelial cell apoptotic process	5/1427	32/23328	0.0432296	0.132162	0.0920187	Serpine1/Angptl4/Icam1/Tnip2/Tnfaip3	5
GO:0035023	regulation of Rho protein signal transduction	14/1427	138/23328	0.0432384	0.132162	0.0920187	Bcr/Itga3/Kank1/Eps8/Rasip1/Gpr35/Arhgdia/Kctd10/Adgrg1/Met/Arhgef9/Kank2/Rtn4r/Fgd4	14
GO:0008643	carbohydrate transport	15/1427	151/23328	0.0436844	0.133452	0.0929172	Myc/Il1b/Slc2a1/Met/C2cd5/Grb10/Ak1/Igf1/Slc2a12/Appl2/Mef2a/Rhoq/Upk3b/Osbpl8/Klf15	15
GO:0035150	regulation of tube size	17/1427	177/23328	0.0437831	0.133681	0.0930766	Agt/Nppb/Nppa/Dusp5/Icam1/Ptgs2/P2ry2/Gch1/Adora2b/Smad6/Plod3/Bbs2/Add3/Smtnl2/Gucy1a1/P2ry1/Agtr1a	17
GO:0043433	negative regulation of DNA-binding transcription factor activity	16/1427	164/23328	0.0438473	0.133804	0.0931624	Hmox1/Pim1/Zc3h12a/Irak3/Id2/Smad7/Igf1r/Bhlhe40/Foxs1/Id3/Tnfaip3/Cyp1b1/Nlrp3/Rpl11/Pbx1/Prox1	16
GO:0034308	primary alcohol metabolic process	8/1427	65/23328	0.0439731	0.134043	0.0933285	Adh1/Rdh10/Akr1b8/Cyp1b1/Lrat/Rdh14/Gdpd1/Akr1c14	8
GO:0045840	positive regulation of mitotic nuclear division	8/1427	65/23328	0.0439731	0.134043	0.0933285	Sphk1/Il1b/Ereg/Igf1r/Tgfb1/Met/Igf1/Slf1	8
GO:0006402	mRNA catabolic process	20/1427	217/23328	0.0443775	0.135056	0.0940336	Tent5b/Btg2/Zc3h12a/Myd88/Apex1/Zfp36l1/Pelo/Hnrnpa0/Zfp36l2/Carhsp1/Exosc5/Ptbp1/Slc11a1/Cnot7/Csde1/Qk/Vegfa/Nudt12/Ybx2/Cpeb3	20
GO:0048639	positive regulation of developmental growth	20/1427	217/23328	0.0443775	0.135056	0.0940336	Serpine1/Tnfrsf12a/Agt/Dbn1/Pim1/Ngf/Smad7/Igf1r/Csf1/Picalm/Foxs1/Sema7a/Sh3pxd2b/Akap6/Bbs2/Vegfa/Igf1/Ghr/Gpam/Prox1	20
GO:0051054	positive regulation of DNA metabolic process	20/1427	217/23328	0.0443775	0.135056	0.0940336	Myc/Il6/Clcf1/Hsp90aa1/Gnl3/Igf1r/Cyp1b1/Bax/Igfbp3/Tgfb1/Pfn1/Abraxas1/Xrcc5/Gtf2i/Vegfa/Ube2b/Prrx1/Slf1/Crhr2/Shld1	20
GO:0071456	cellular response to hypoxia	11/1427	101/23328	0.0445601	0.135538	0.0943695	Myc/Adam8/Zfp36l1/Plk3/Vasn/Eif4ebp1/Egln2/Ogt/Vegfa/Kcnd2/Vldlr	11
GO:0010822	positive regulation of mitochondrion organization	9/1427	77/23328	0.0449772	0.136659	0.0951498	Plaur/Mief2/Bax/Mfn1/Mff/Dcn/Fbxw7/Opa1/Dnm1l	9
GO:0031397	negative regulation of protein ubiquitination	9/1427	77/23328	0.0449772	0.136659	0.0951498	Klhl40/Smad7/Cry1/Dnaja1/Tnfaip3/Rpl11/Ogt/Sh3rf2/Ivns1abp	9
GO:0007611	learning or memory	26/1427	299/23328	0.0453078	0.137346	0.0956286	Agt/Arc/Itga5/Pak6/Il1b/Rcan1/Btg2/Ptgs2/Ngf/Itga3/Ldlr/Rin1/Tlr2/Il1rn/Picalm/Synpo/Pde1b/Idua/Fgf13/Ccnd2/Epm2a/Igf1/Vdac3/B2m/Bche/Cpeb3	26
GO:0007019	microtubule depolymerization	7/1427	54/23328	0.0453854	0.137346	0.0956286	Mid1ip1/Trim54/Map1s/Fgf13/Clasp2/Nedd1/Clasp1	7
GO:1900024	regulation of substrate adhesion-dependent cell spreading	7/1427	54/23328	0.0453854	0.137346	0.0956286	Dbn1/Pdpn/Kank1/S100a10/Actn4/Lims1/Myadm	7
GO:0001783	B cell apoptotic process	6/1427	43/23328	0.0455214	0.137346	0.0956286	Myc/Cd24a/Bax/Noc2l/Fnip1/Cd74	6
GO:0003298	physiological muscle hypertrophy	6/1427	43/23328	0.0455214	0.137346	0.0956286	Agt/Cav3/Ctdp1/Akap6/Igf1/Ppara	6
GO:0003301	physiological cardiac muscle hypertrophy	6/1427	43/23328	0.0455214	0.137346	0.0956286	Agt/Cav3/Ctdp1/Akap6/Igf1/Ppara	6
GO:0014003	oligodendrocyte development	6/1427	43/23328	0.0455214	0.137346	0.0956286	B4galt5/Id2/Tlr2/Tgfb1/Ckap5/Tppp	6
GO:0042771	intrinsic apoptotic signaling pathway in response to DNA damage by p53 class mediator	6/1427	43/23328	0.0455214	0.137346	0.0956286	Bcl3/Cdkn1a/Phlda3/Chek2/Steap3/Cd74	6
GO:0046326	positive regulation of glucose import	6/1427	43/23328	0.0455214	0.137346	0.0956286	C2cd5/Igf1/Mef2a/Rhoq/Osbpl8/Klf15	6
GO:0046636	negative regulation of alpha-beta T cell activation	6/1427	43/23328	0.0455214	0.137346	0.0956286	Il4ra/Zc3h12a/Smad7/Socs1/Cblb/Twsg1	6
GO:0061049	cell growth involved in cardiac muscle cell development	6/1427	43/23328	0.0455214	0.137346	0.0956286	Agt/Cav3/Ctdp1/Akap6/Igf1/Ppara	6
GO:1901381	positive regulation of potassium ion transmembrane transport	6/1427	43/23328	0.0455214	0.137346	0.0956286	Nppa/Akap6/Ank2/Akap7/Kcnj2/Rnf207	6
GO:1902742	apoptotic process involved in development	6/1427	43/23328	0.0455214	0.137346	0.0956286	Tnfrsf1a/Tgfb2/Spi1/Bax/Cryab/B4galt1	6
GO:0071772	response to BMP	17/1427	178/23328	0.0457676	0.137941	0.0960427	Fstl3/Tgfb2/Itga3/Smad7/Scx/Gdf15/Pelo/Tgfb1/Lemd2/Smad6/Kcnd3/Wnt5a/Hjv/Neo1/Twsg1/Adamts7/Sfrp1	17
GO:0071773	cellular response to BMP stimulus	17/1427	178/23328	0.0457676	0.137941	0.0960427	Fstl3/Tgfb2/Itga3/Smad7/Scx/Gdf15/Pelo/Tgfb1/Lemd2/Smad6/Kcnd3/Wnt5a/Hjv/Neo1/Twsg1/Adamts7/Sfrp1	17
GO:1905330	regulation of morphogenesis of an epithelium	12/1427	114/23328	0.0461742	0.139092	0.0968439	Agt/Cav3/Tgfb1/Etv5/Sox9/Met/Wnt5a/Vegfa/Clasp2/Sfrp1/Agtr1a/Clasp1	12
GO:0016236	macroautophagy	19/1427	205/23328	0.0468393	0.14102	0.0981862	Hmox1/Sting1/Qsox1/Gabarapl1/Tlr2/Bag3/Trp53inp2/Lix1/Vps41/Stx17/Snapin/Epm2a/Dcn/Atg10/Scoc/Fyco1/Gpsm1/Prkaa2/Irgm2	19
GO:0006473	protein acetylation	18/1427	192/23328	0.0473967	0.142622	0.0993015	Sphk1/Arid5a/Xbp1/Por/Spi1/Trim16/Tgfb1/Jade2/Crtc2/Noc2l/Naa20/Phf20l1/Bmi1/Ogt/Msl3/Rps6ka5/Prkaa2/Klf15	18
GO:0090559	regulation of membrane permeability	8/1427	66/23328	0.0474705	0.142767	0.0994028	Ier3/Bcl2l1/Rasip1/Bax/Stat3/Tjp2/Tmem14a/Laptm4b	8
GO:0046330	positive regulation of JNK cascade	14/1427	140/23328	0.0478281	0.143689	0.100045	Ccn2/Il1b/Gadd45g/Syk/Myd88/Ltbr/Il1rn/Ptpn1/Tlr3/Wnt5a/Gab1/Sh3rf2/Fgd4/Epha4	14
GO:1904375	regulation of protein localization to cell periphery	14/1427	140/23328	0.0478281	0.143689	0.100045	Lgals3/Itga3/Epha2/Arf6/Tmbim1/Bcl2l1/Picalm/Tgfb1/Mmp14/Epm2a/Cnst/Rhoq/Kcnj11/Lrrc15	14
GO:0005977	glycogen metabolic process	9/1427	78/23328	0.0482049	0.144589	0.100671	Stk40/Grb10/Epm2a/Pcdh12/Phkg1/Phkb/Igf1/Agl/Ppp1r3c	9
GO:0006073	cellular glucan metabolic process	9/1427	78/23328	0.0482049	0.144589	0.100671	Stk40/Grb10/Epm2a/Pcdh12/Phkg1/Phkb/Igf1/Agl/Ppp1r3c	9
GO:0044042	glucan metabolic process	9/1427	78/23328	0.0482049	0.144589	0.100671	Stk40/Grb10/Epm2a/Pcdh12/Phkg1/Phkb/Igf1/Agl/Ppp1r3c	9
GO:0009161	ribonucleoside monophosphate metabolic process	5/1427	33/23328	0.0484808	0.144676	0.100732	Uck2/Aprt/Prps2/Ak1/Ak3	5
GO:0031112	positive regulation of microtubule polymerization or depolymerization	5/1427	33/23328	0.0484808	0.144676	0.100732	Gda/Cav3/Fes/Met/Ckap5	5
GO:0033081	regulation of T cell differentiation in thymus	5/1427	33/23328	0.0484808	0.144676	0.100732	Il1b/Adam8/Egr3/Zc3h8/Bmi1	5
GO:0042119	neutrophil activation	5/1427	33/23328	0.0484808	0.144676	0.100732	Cxcl5/Bcr/Syk/Stx11/Il15	5
GO:0060487	lung epithelial cell differentiation	5/1427	33/23328	0.0484808	0.144676	0.100732	Foxp4/Ncor2/Sox9/Nfib/Igf1	5
GO:0061157	mRNA destabilization	5/1427	33/23328	0.0484808	0.144676	0.100732	Zc3h12a/Zfp36l1/Zfp36l2/Qk/Cpeb3	5
GO:1901186	positive regulation of ERBB signaling pathway	5/1427	33/23328	0.0484808	0.144676	0.100732	Hbegf/Plaur/Agt/Ereg/Fbxw7	5
GO:0002827	positive regulation of T-helper 1 type immune response	4/1427	23/23328	0.0486718	0.144676	0.100732	Il1b/Arid5a/Il1r1/Slc11a1	4
GO:0010866	regulation of triglyceride biosynthetic process	4/1427	23/23328	0.0486718	0.144676	0.100732	Ldlr/Thrsp/Gpam/Fitm2	4
GO:0032331	negative regulation of chondrocyte differentiation	4/1427	23/23328	0.0486718	0.144676	0.100732	Sox9/Rarb/Efemp1/Adamts7	4
GO:0036303	lymph vessel morphogenesis	4/1427	23/23328	0.0486718	0.144676	0.100732	Pdpn/Epha2/Vegfa/Prox1	4
GO:0039529	RIG-I signaling pathway	4/1427	23/23328	0.0486718	0.144676	0.100732	Gpatch3/Sec14l1/Mavs/Ddx60	4
GO:0051450	myoblast proliferation	4/1427	23/23328	0.0486718	0.144676	0.100732	Ankrd2/Atoh8/Met/Igf1	4
GO:0051969	regulation of transmission of nerve impulse	4/1427	23/23328	0.0486718	0.144676	0.100732	Agt/Il6/Gpr35/Pawr	4
GO:0071276	cellular response to cadmium ion	4/1427	23/23328	0.0486718	0.144676	0.100732	Mt2/Hmox1/Mt1/Mapk9	4
GO:1900242	regulation of synaptic vesicle endocytosis	4/1427	23/23328	0.0486718	0.144676	0.100732	Bcl2l1/Picalm/Mff/Dnm1l	4
GO:1904666	regulation of ubiquitin protein ligase activity	4/1427	23/23328	0.0486718	0.144676	0.100732	Rpl11/Epm2a/Cdc14b/Dnm1l	4
GO:0008585	female gonad development	12/1427	115/23328	0.048812	0.145016	0.100969	Ptx3/Serpine1/Agt/Adamts1/Ereg/Cebpb/Bcl2l1/Ubb/Bax/Lfng/Vegfa/Sfrp1	12
GO:0006826	iron ion transport	7/1427	55/23328	0.0493751	0.145364	0.101211	Lcn2/Slc39a14/Hamp/Slc11a1/Mmgt1/B2m/Steap3	7
GO:0016126	sterol biosynthetic process	7/1427	55/23328	0.0493751	0.145364	0.101211	Ch25h/Por/Sc5d/Prkaa2/Ces1d/Hsd17b7/Cyb5r2	7
GO:0030834	regulation of actin filament depolymerization	7/1427	55/23328	0.0493751	0.145364	0.101211	Plek/Capg/Eps8/Lima1/Add3/Tmod4/Lmod3	7
GO:0032608	interferon-beta production	7/1427	55/23328	0.0493751	0.145364	0.101211	Sting1/Tlr2/Relb/Polr3d/Tlr3/Zbtb20/Mavs	7
GO:0035306	positive regulation of dephosphorylation	7/1427	55/23328	0.0493751	0.145364	0.101211	Ppp1r15a/Plek/Ripk3/Tgfb1/Pawr/Ptbp1/Ppargc1b	7
GO:0045604	regulation of epidermal cell differentiation	7/1427	55/23328	0.0493751	0.145364	0.101211	Maff/Tgfb2/Zfp36l1/Sfn/Trim16/Nme2/Mafg	7
GO:0050922	negative regulation of chemotaxis	7/1427	55/23328	0.0493751	0.145364	0.101211	Thbs1/Sema6b/Sema3f/Sema7a/Sema3c/Aif1/Wnt5a	7
GO:0051496	positive regulation of stress fiber assembly	7/1427	55/23328	0.0493751	0.145364	0.101211	Ccn2/Sdc4/Rhoc/Sh3pxd2b/S100a10/Pfn1/Tesk1	7
GO:0061001	regulation of dendritic spine morphogenesis	7/1427	55/23328	0.0493751	0.145364	0.101211	Arc/Dbn1/Eef2k/Mfn1/Opa1/Dnm1l/Epha4	7
GO:0007030	Golgi organization	13/1427	128/23328	0.0497501	0.145364	0.101211	Atp8b1/Plk3/Lman1l/Tmed9/Csnk1d/Golph3l/Cog7/Stx17/Arfgef1/Fam174b/Clasp2/Dnajc28/Clasp1	13
GO:0051592	response to calcium ion	13/1427	128/23328	0.0497501	0.145364	0.101211	Thbs1/Junb/Syt12/Anxa7/Adam9/Cpne8/Slc25a13/Ttn/Asph/Ryr2/Trpc3/Mef2a/Prkaa2	13
GO:0006002	fructose 6-phosphate metabolic process	3/1427	14/23328	0.0500863	0.145364	0.101211	Gfpt2/Pfkp/Gnpda1	3
GO:0009151	purine deoxyribonucleotide metabolic process	3/1427	14/23328	0.0500863	0.145364	0.101211	Adk/Dguok/Ak3	3
GO:0009226	nucleotide-sugar biosynthetic process	3/1427	14/23328	0.0500863	0.145364	0.101211	Ugdh/Pmm1/Gnpda1	3
GO:0010889	regulation of sequestering of triglyceride	3/1427	14/23328	0.0500863	0.145364	0.101211	Ppara/Fitm2/Osbpl8	3
GO:0014819	regulation of skeletal muscle contraction	3/1427	14/23328	0.0500863	0.145364	0.101211	Cav3/Casq1/Kcnj2	3
GO:0015893	drug transport	3/1427	14/23328	0.0500863	0.145364	0.101211	Atp8b1/Slc47a1/Tmem30a	3
GO:0018095	protein polyglutamylation	3/1427	14/23328	0.0500863	0.145364	0.101211	Ttll11/Cfap20/Nicn1	3
GO:0030213	hyaluronan biosynthetic process	3/1427	14/23328	0.0500863	0.145364	0.101211	Il1b/Has1/Tgfb1	3
GO:0030497	fatty acid elongation	3/1427	14/23328	0.0500863	0.145364	0.101211	Elovl1/Hacd4/Hacd1	3
GO:0032328	alanine transport	3/1427	14/23328	0.0500863	0.145364	0.101211	Slc3a2/Slc36a2/Slc38a3	3
GO:0033127	regulation of histone phosphorylation	3/1427	14/23328	0.0500863	0.145364	0.101211	Cdk9/Ube2b/Rps6ka5	3
GO:0035791	platelet-derived growth factor receptor-beta signaling pathway	3/1427	14/23328	0.0500863	0.145364	0.101211	Lox/Ptpn1/Clasp2	3
GO:0036065	fucosylation	3/1427	14/23328	0.0500863	0.145364	0.101211	Sec1/Fut2/Fut8	3
GO:0042362	fat-soluble vitamin biosynthetic process	3/1427	14/23328	0.0500863	0.145364	0.101211	Il1b/Snai1/Cyp27a1	3
GO:0043312	neutrophil degranulation	3/1427	14/23328	0.0500863	0.145364	0.101211	Bcr/Syk/Stx11	3
GO:0043508	negative regulation of JUN kinase activity	3/1427	14/23328	0.0500863	0.145364	0.101211	Nppa/Dnaja1/Sfrp1	3
GO:0043517	positive regulation of DNA damage response, signal transduction by p53 class mediator	3/1427	14/23328	0.0500863	0.145364	0.101211	Ankrd1/Hic1/Spred1	3
GO:0046886	positive regulation of hormone biosynthetic process	3/1427	14/23328	0.0500863	0.145364	0.101211	Igf1r/Por/Igf1	3
GO:0048103	somatic stem cell division	3/1427	14/23328	0.0500863	0.145364	0.101211	Tgfb2/Zfp36l2/Bmi1	3
GO:0060211	regulation of nuclear-transcribed mRNA poly(A) tail shortening	3/1427	14/23328	0.0500863	0.145364	0.101211	Btg2/Cnot7/Cpeb3	3
GO:0060281	regulation of oocyte development	3/1427	14/23328	0.0500863	0.145364	0.101211	Shb/Igf1/Grb14	3
GO:0070423	nucleotide-binding oligomerization domain containing signaling pathway	3/1427	14/23328	0.0500863	0.145364	0.101211	Rela/Tnfaip3/Irgm2	3
GO:0072683	T cell extravasation	3/1427	14/23328	0.0500863	0.145364	0.101211	Ccl2/Icam1/Ripk3	3
GO:0086069	bundle of His cell to Purkinje myocyte communication	3/1427	14/23328	0.0500863	0.145364	0.101211	Cacna2d1/Dsc2/Tnni3k	3
GO:0097012	response to granulocyte macrophage colony-stimulating factor	3/1427	14/23328	0.0500863	0.145364	0.101211	Zfp36l2/Csf2ra/Pde1b	3
GO:0097202	activation of cysteine-type endopeptidase activity	3/1427	14/23328	0.0500863	0.145364	0.101211	Pawr/Asph/Cyfip2	3
GO:0098911	regulation of ventricular cardiac muscle cell action potential	3/1427	14/23328	0.0500863	0.145364	0.101211	Ryr2/Dsc2/Rnf207	3
GO:1903236	regulation of leukocyte tethering or rolling	3/1427	14/23328	0.0500863	0.145364	0.101211	Sele/Selp/Pawr	3
GO:1904948	midbrain dopaminergic neuron differentiation	3/1427	14/23328	0.0500863	0.145364	0.101211	Csnk1d/Wnt5a/Sfrp1	3
GO:1905879	regulation of oogenesis	3/1427	14/23328	0.0500863	0.145364	0.101211	Shb/Igf1/Grb14	3
GO:2000052	positive regulation of non-canonical Wnt signaling pathway	3/1427	14/23328	0.0500863	0.145364	0.101211	Csnk1d/Wnt5a/Sfrp1	3
GO:0000959	mitochondrial RNA metabolic process	6/1427	44/23328	0.0500934	0.145364	0.101211	Ppargc1b/Lrpprc/Tefm/Grsf1/Mterf2/Trmt5	6
GO:0032924	activin receptor signaling pathway	6/1427	44/23328	0.0500934	0.145364	0.101211	Inhbb/Fstl3/Smad7/Tgif1/Synj2bp/Hjv	6
GO:0043114	regulation of vascular permeability	6/1427	44/23328	0.0500934	0.145364	0.101211	Bcr/Ccl4/Tgfb1/Tjp2/Vegfa/Mylk3	6
GO:0015748	organophosphate ester transport	11/1427	103/23328	0.0501676	0.145504	0.101308	Plscr1/Ldlr/Atp8b1/Tmem30a/Slc25a19/Plscr4/Prelid2/Pitpnc1/Slc25a42/Osbpl8/Plscr5	11
GO:1902652	secondary alcohol metabolic process	14/1427	141/23328	0.0502457	0.145655	0.101414	Ch25h/Ldlr/Por/Lcat/Cebpa/Lipe/Lima1/Aplp2/Sc5d/Prkaa2/Ces1d/Cyp27a1/Hsd17b7/Vldlr	14
GO:0002821	positive regulation of adaptive immune response	15/1427	154/23328	0.0503939	0.145934	0.101608	Il6/Il1b/Clcf1/Arid5a/Nfkbiz/Cd24a/Il1r1/Nlrp3/Tgfb1/Slc11a1/H2-DMa/B2m/H2-T24/Cd74/Shld1	15
GO:0050684	regulation of mRNA processing	15/1427	154/23328	0.0503939	0.145934	0.101608	Zfp36l1/Rbm3/Ptbp1/Zbtb7a/Cdk9/Tra2b/Papola/Srpk3/Prpf19/Qk/Tia1/Ptcd2/Cpeb3/Srrm4/Rbfox1	15
GO:0045055	regulated exocytosis	23/1427	261/23328	0.0504666	0.14607	0.101702	Hmox1/Nppa/Il4ra/Bcr/Syt12/Plek/Syk/Bcl2l1/Mical1/Stx11/P2ry2/Myh9/Adora2b/Fes/Rabgef1/Fgr/Vps41/Snapin/Dnm1l/Rab3a/Nr3c2/P2ry1/Prepl	23
GO:0035265	organ growth	19/1427	207/23328	0.0507561	0.146832	0.102233	Thbs1/Agt/Pim1/Tgfb2/Cav3/Ctdp1/Por/Spry2/Rara/Sox9/Ecm1/Akap6/Ttn/Rarb/Igf1/Ppara/Prox1/Mir208a/Mir133a-1	19
GO:0036293	response to decreased oxygen levels	21/1427	234/23328	0.0508669	0.147077	0.102403	Hmox1/Myc/Adam8/Fosl2/Tgfb2/Cd24a/Zfp36l1/Plk3/Vasn/Eif4ebp1/Egln2/Wtip/Cryab/Nos2/Ryr2/Ogt/Vegfa/Fundc1/Ppara/Kcnd2/Vldlr	21
GO:0060425	lung morphogenesis	8/1427	67/23328	0.0511441	0.147535	0.102723	Tnc/Stk40/Spry2/Rdh10/Sox9/Plod3/Nfib/Igf1	8
GO:0070613	regulation of protein processing	8/1427	67/23328	0.0511441	0.147535	0.102723	Serpine1/Thbs1/Il1r2/Myh9/Mmp14/Furin/Rnf139/Rps6ka2	8
GO:1903307	positive regulation of regulated secretory pathway	8/1427	67/23328	0.0511441	0.147535	0.102723	Nppa/Il4ra/Syk/Bcl2l1/Adora2b/Fgr/Dnm1l/Rab3a	8
GO:2000242	negative regulation of reproductive process	8/1427	67/23328	0.0511441	0.147535	0.102723	Timp1/Snai1/Shb/Osm/Wnt5a/Igf1/Rps6ka2/Grb14	8
GO:0042632	cholesterol homeostasis	10/1427	91/23328	0.0511568	0.147535	0.102723	Ldlr/Cd24a/Cav3/Xbp1/Lcat/Lima1/Mia2/Hdac9/Gramd1b/Ces1d	10
GO:0048285	organelle fission	38/1427	472/23328	0.0513407	0.14799	0.103039	Sphk1/Il1b/Ereg/Igf1r/Ctdp1/Ubb/Eps8/Osm/Rrs1/Mief2/Nek6/Tgfb1/Phf13/Met/Pibf1/Mfn1/Sgo2a/Abraxas1/Mlh3/Tmem135/Ndc1/Mff/Wnt5a/Chek2/Cdc14b/Mzt1/Slc25a46/Ube2b/Igf1/Clasp2/Dcn/Opa1/Dnm1l/Mtfp1/Slf1/Rps6ka2/Lpin1/Clasp1	38
GO:0002637	regulation of immunoglobulin production	9/1427	79/23328	0.0515822	0.14861	0.103471	Il4ra/Il6/Il33/Clcf1/Xbp1/Tnfaip3/Tgfb1/Ighm/Shld1	9
GO:0007599	hemostasis	16/1427	168/23328	0.052548	0.151314	0.105354	Serpine1/S100a9/Thbs1/Selp/Pdpn/Plek/Syk/Lilrb4a/Thbd/Gnas/Ubash3b/Anxa2/Anxa7/Sh2b3/Mmrn1/P2ry1	16
GO:0001838	embryonic epithelial tube formation	15/1427	155/23328	0.0527815	0.151909	0.105768	Sdc4/Shroom3/Tgfb2/Vasp/Rara/Tgfb1/Mthfd1l/Gatad2a/Pfn1/Tgif1/Sox9/Wnt5a/Opa1/Sfrp1/Cc2d2a	15
GO:0030111	regulation of Wnt signaling pathway	26/1427	304/23328	0.0533647	0.153509	0.106882	Nppa/Itga3/Kank1/Tlr2/Tsku/Nle1/Gprc5b/Hic1/Zfp703/Lmbr1l/Tnfaip3/Atp6v0c/Tgfb1/Csnk1d/Tle3/Sox9/Zbed3/Tmem64/Nlk/Sdhaf2/Fam53b/Wnt5a/Grb10/Ube2b/Ppp2r3a/Sfrp1	26
GO:0006023	aminoglycan biosynthetic process	7/1427	56/23328	0.05358	0.153892	0.107148	Il1b/Has1/B4galt5/Ugdh/B3gnt3/Tgfb1/Chst11	7
GO:0044060	regulation of endocrine process	7/1427	56/23328	0.05358	0.153892	0.107148	Agt/Il1b/Inhbb/Gnas/Cry1/Crhr2/Agtr1a	7
GO:0098586	cellular response to virus	7/1427	56/23328	0.05358	0.153892	0.107148	Il6/Zc3h12a/Gpatch3/Sec14l1/Mavs/Ddx60/Irgm2	7
GO:0016073	snRNA metabolic process	5/1427	34/23328	0.0540916	0.15465	0.107676	Nhp2/Tut1/Exosc5/Ints10/Ints6l	5
GO:0019884	antigen processing and presentation of exogenous antigen	5/1427	34/23328	0.0540916	0.15465	0.107676	Ifi30/H2-DMa/B2m/Cd74/H2-Aa	5
GO:0019934	cGMP-mediated signaling	5/1427	34/23328	0.0540916	0.15465	0.107676	Thbs1/Nppb/Nppa/Adora2b/Gucy1b1	5
GO:0031338	regulation of vesicle fusion	5/1427	34/23328	0.0540916	0.15465	0.107676	Sphk1/Anxa2/C2cd5/Tbc1d4/Rab3a	5
GO:0032728	positive regulation of interferon-beta production	5/1427	34/23328	0.0540916	0.15465	0.107676	Tlr2/Polr3d/Tlr3/Zbtb20/Mavs	5
GO:0060479	lung cell differentiation	5/1427	34/23328	0.0540916	0.15465	0.107676	Foxp4/Ncor2/Sox9/Nfib/Igf1	5
GO:0097352	autophagosome maturation	5/1427	34/23328	0.0540916	0.15465	0.107676	Lix1/Stx17/Snapin/Fyco1/Irgm2	5
GO:1901976	regulation of cell cycle checkpoint	5/1427	34/23328	0.0540916	0.15465	0.107676	Cry1/Fem1b/Chek2/Nek1/Prox1	5
GO:1904646	cellular response to amyloid-beta	5/1427	34/23328	0.0540916	0.15465	0.107676	Icam1/Igf1r/Cacna2d1/Igf1/Epha4	5
GO:0048813	dendrite morphogenesis	17/1427	182/23328	0.054346	0.155197	0.108057	Arc/Dbn1/Ptprf/Eef2k/Picalm/Met/Mfn1/Septin7/Rab21/Sdc2/Opa1/Nedd4/Dnm1l/Mef2a/Tmem106b/Vldlr/Epha4	17
GO:0048814	regulation of dendrite morphogenesis	12/1427	117/23328	0.0543926	0.155197	0.108057	Arc/Dbn1/Ptprf/Eef2k/Met/Mfn1/Rab21/Sdc2/Opa1/Nedd4/Dnm1l/Epha4	12
GO:0002832	negative regulation of response to biotic stimulus	10/1427	92/23328	0.0543935	0.155197	0.108057	Fgl2/Ccr1/Irak3/Tnfaip3/Rps19/Gpatch3/Cnot7/Serpinb9/Sec14l1/Mill2	10
GO:0055092	sterol homeostasis	10/1427	92/23328	0.0543935	0.155197	0.108057	Ldlr/Cd24a/Cav3/Xbp1/Lcat/Lima1/Mia2/Hdac9/Gramd1b/Ces1d	10
GO:0008406	gonad development	21/1427	236/23328	0.0547485	0.155693	0.108402	Ptx3/Serpine1/Agt/Adamts1/Icam1/Ereg/Cebpb/Tgfb2/Ahsg/Bcl2l1/Ubb/Rdh10/H3f3b/Bax/Rara/Adgrg1/Sox9/Lfng/Wnt5a/Vegfa/Sfrp1	21
GO:0006887	exocytosis	32/1427	389/23328	0.0547508	0.155693	0.108402	Hmox1/Sdc4/Nppa/Il4ra/Bcr/Syt12/Ccr1/Plek/Syk/Bcl2l1/Mical1/Stx11/P2ry2/Myh9/Adora2b/Fes/Rabgef1/Fgr/Scrn1/Vps41/Stx17/Snapin/Rab21/Exoc6/Clasp2/Dnm1l/Steap3/Rab3a/Nr3c2/P2ry1/Prepl/Clasp1	32
GO:0035303	regulation of dephosphorylation	16/1427	169/23328	0.0548985	0.155693	0.108402	Rcan1/Ppp1r15a/Plek/Tgfb2/Ell/Vcan/Ripk3/Tgfb1/Pawr/Ptbp1/Spred1/Ppargc1b/Epm2a/Cnst/Cmya5/Sh3rf2	16
GO:0001961	positive regulation of cytokine-mediated signaling pathway	6/1427	45/23328	0.0549368	0.155693	0.108402	Il1r1/Csf1/Wnt5a/Mavs/Cd74/Irgm2	6
GO:0032873	negative regulation of stress-activated MAPK cascade	6/1427	45/23328	0.0549368	0.155693	0.108402	Nppa/Dnaja1/Fktn/Sh3rf2/Sfrp1/Klhl31	6
GO:0042149	cellular response to glucose starvation	6/1427	45/23328	0.0549368	0.155693	0.108402	Atf4/Zc3h12a/Xbp1/Slc2a1/Mybbp1a/Prkaa2	6
GO:0070303	negative regulation of stress-activated protein kinase signaling cascade	6/1427	45/23328	0.0549368	0.155693	0.108402	Nppa/Dnaja1/Fktn/Sh3rf2/Sfrp1/Klhl31	6
GO:0090184	positive regulation of kidney development	6/1427	45/23328	0.0549368	0.155693	0.108402	Agt/Myc/Tgfb1/Sox9/Vegfa/Agtr1a	6
GO:0090199	regulation of release of cytochrome c from mitochondria	6/1427	45/23328	0.0549368	0.155693	0.108402	Plaur/Lmna/Bax/Igf1/Opa1/Dnm1l	6
GO:0097178	ruffle assembly	6/1427	45/23328	0.0549368	0.155693	0.108402	Icam1/Kank1/Arf6/Eps8/Pfn1/Aif1	6
GO:0031122	cytoplasmic microtubule organization	8/1427	68/23328	0.0549961	0.155693	0.108402	Tacc2/Cav3/Plk3/Trdn/Cript/Pcm1/Tppp/Clasp1	8
GO:0032413	negative regulation of ion transmembrane transporter activity	8/1427	68/23328	0.0549961	0.155693	0.108402	Rrad/Cav3/Kcne4/Gpr35/Nedd4/Casq2/Stk39/Pln	8
GO:0033692	cellular polysaccharide biosynthetic process	8/1427	68/23328	0.0549961	0.155693	0.108402	Has1/B4galt5/B3gnt3/Grb10/Epm2a/Phkg1/Igf1/Ppp1r3c	8
GO:0097194	execution phase of apoptosis	8/1427	68/23328	0.0549961	0.155693	0.108402	Plscr1/Il6/Zc3h12a/Cd24a/Bcl2l1/Bax/Igfbp3/Nmnat1	8
GO:0032368	regulation of lipid transport	13/1427	130/23328	0.0550795	0.155693	0.108402	Thbs1/Agt/Il1b/Syk/Anxa2/P2ry2/Cry1/Igfbp3/Lrat/Mapk9/Eepd1/Ces1d/Agtr1a	13
GO:0090305	nucleic acid phosphodiester bond hydrolysis	13/1427	130/23328	0.0550795	0.155693	0.108402	Il6/Zc3h12a/Nhp2/Rcl1/Nob1/Rrs1/Nol9/Bax/Igfbp3/Tut1/Bop1/Rnase4/Nmnat1	13
GO:0032729	positive regulation of interferon-gamma production	9/1427	80/23328	0.0551107	0.155693	0.108402	Bcl3/Cd14/Il1b/Arid5a/Slc7a5/Il1r1/Slc11a1/Tlr3/Wnt5a	9
GO:0034637	cellular carbohydrate biosynthetic process	9/1427	80/23328	0.0551107	0.155693	0.108402	Has1/B4galt5/B3gnt3/B4galt1/Grb10/Epm2a/Phkg1/Igf1/Ppp1r3c	9
GO:1904029	regulation of cyclin-dependent protein kinase activity	9/1427	80/23328	0.0551107	0.155693	0.108402	Pim1/Cdkn1a/Tnfaip3/Sfn/Cdkn2d/Ccnd2/Ccnh/Prox1/Ccng1	9
GO:0002440	production of molecular mediator of immune response	30/1427	361/23328	0.0551216	0.155693	0.108402	Hmox1/Fgl2/Il4ra/Il6/Il1b/Il33/Clcf1/Arid5a/Tgfb2/Irak3/Smad7/Il1r1/Crlf2/Xbp1/Tlr2/Ddx21/Gprc5b/Sema7a/Tnfaip3/Nlrp3/Tgfb1/Slc11a1/Tlr3/Wnt5a/Stard7/Mavs/B2m/Cd74/Ighm/Shld1	30
GO:0009190	cyclic nucleotide biosynthetic process	4/1427	24/23328	0.0556812	0.156408	0.108901	Nppb/Nppa/Gucy1b1/Gucy1a1	4
GO:0015732	prostaglandin transport	4/1427	24/23328	0.0556812	0.156408	0.108901	Il1b/P2ry2/Nos2/Mapk9	4
GO:0030903	notochord development	4/1427	24/23328	0.0556812	0.156408	0.108901	Epha2/Id3/Sox9/Wnt5a	4
GO:0031670	cellular response to nutrient	4/1427	24/23328	0.0556812	0.156408	0.108901	Pim1/Xbp1/Fes/Kank2	4
GO:0035455	response to interferon-alpha	4/1427	24/23328	0.0556812	0.156408	0.108901	Plscr1/Myc/Ifitm1/Ifitm2	4
GO:0042474	middle ear morphogenesis	4/1427	24/23328	0.0556812	0.156408	0.108901	Myc/Rpl38/Prkra/Prrx1	4
GO:0050687	negative regulation of defense response to virus	4/1427	24/23328	0.0556812	0.156408	0.108901	Fgl2/Gpatch3/Sec14l1/Mill2	4
GO:0051654	establishment of mitochondrion localization	4/1427	24/23328	0.0556812	0.156408	0.108901	Ubb/Uchl1/Kif1b/Sybu	4
GO:0052652	cyclic purine nucleotide metabolic process	4/1427	24/23328	0.0556812	0.156408	0.108901	Nppb/Nppa/Gucy1b1/Gucy1a1	4
GO:0090330	regulation of platelet aggregation	4/1427	24/23328	0.0556812	0.156408	0.108901	Pdpn/Syk/Ubash3b/Sh2b3	4
[truncated: 3,619 more rows]

## Sheet: GO-CC
ID	Description	GeneRatio	BgRatio	pvalue	p.adjust	qvalue	geneID	Count
GO:0030016	myofibril	38/1429	212/23271	2.28889e-09	9.24731e-07	7.78106e-07	Ankrd2/Hspb1/Klhl40/Ankrd1/Sdc4/Actn1/Pdlim7/Cav3/Fhl3/Ahnak/Des/Nrap/Slc2a1/Pdlim3/Vcl/Cryab/Bag3/Synpo/Actg1/Actn4/Ank2/Ttn/Fhod3/Ryr2/Ank1/Nexn/Ak1/Cmya5/Smtnl2/Tmod4/Casq2/Casq1/Abcc9/3425401B19Rik/Nebl/Fhl2/Lmod3/Ky	38
GO:0043292	contractile fiber	39/1429	226/23271	4.33058e-09	9.24731e-07	7.78106e-07	Ankrd2/Hspb1/Klhl40/Ankrd1/Sdc4/Actn1/Pdlim7/Cav3/Fhl3/Ahnak/Des/Nrap/Slc2a1/Pdlim3/Plec/Vcl/Cryab/Bag3/Synpo/Actg1/Actn4/Ank2/Ttn/Fhod3/Ryr2/Ank1/Nexn/Ak1/Cmya5/Smtnl2/Tmod4/Casq2/Casq1/Abcc9/3425401B19Rik/Nebl/Fhl2/Lmod3/Ky	39
GO:0031674	I band	29/1429	138/23271	4.38261e-09	9.24731e-07	7.78106e-07	Ankrd2/Hspb1/Klhl40/Ankrd1/Actn1/Pdlim7/Cav3/Fhl3/Des/Nrap/Slc2a1/Pdlim3/Vcl/Cryab/Bag3/Synpo/Actn4/Ank2/Ttn/Ryr2/Ank1/Nexn/Smtnl2/Casq2/Casq1/3425401B19Rik/Nebl/Fhl2/Ky	29
GO:0062023	collagen-containing extracellular matrix	54/1429	385/23271	1.1841e-08	1.57929e-06	1.32888e-06	Serpine1/Timp1/Thbs1/Angptl4/Plscr1/Fgl2/Adamts4/Adamts1/Thbs4/Tinagl1/Tnc/Lamc2/Lox/Lgals3/Tgfb2/Hsp90aa1/S100a6/Tgm2/Ahsg/Anxa2/Vcan/Tgfbi/Spock2/Anxa7/Mfap5/Emilin1/Tgfb1/S100a13/S100a11/S100a10/Ecm1/Plod3/Sema3c/Serpinb9/Adamts10/Omd/Pxdn/Egflam/Col6a6/Vegfa/Adamts5/Mmrn1/Igf1/Col15a1/Dcn/Timp2/Prelp/Efemp1/Sfrp1/Aspn/Lum/Lrrc15/Ecm2/Ogn	54
GO:0030017	sarcomere	34/1429	188/23271	1.24747e-08	1.57929e-06	1.32888e-06	Ankrd2/Hspb1/Klhl40/Ankrd1/Actn1/Pdlim7/Cav3/Fhl3/Des/Nrap/Slc2a1/Pdlim3/Vcl/Cryab/Bag3/Synpo/Actn4/Ank2/Ttn/Fhod3/Ryr2/Ank1/Nexn/Ak1/Smtnl2/Tmod4/Casq2/Casq1/Abcc9/3425401B19Rik/Nebl/Fhl2/Lmod3/Ky	34
GO:0030018	Z disc	25/1429	125/23271	1.39247e-07	1.46906e-05	1.23613e-05	Hspb1/Actn1/Pdlim7/Cav3/Fhl3/Des/Nrap/Slc2a1/Pdlim3/Vcl/Cryab/Bag3/Synpo/Actn4/Ank2/Ttn/Ryr2/Ank1/Nexn/Casq2/Casq1/3425401B19Rik/Nebl/Fhl2/Ky	25
GO:0015629	actin cytoskeleton	61/1429	497/23271	1.96726e-07	1.77897e-05	1.49689e-05	Flnc/Arc/Xirp1/Rnd1/Dbn1/Adam8/Shroom3/Actn1/Pdlim7/Capg/Fhl3/Anxa2/Hspb7/Cdc42ep4/Arpc1b/Ahnak/Spry2/Myh9/Slc2a1/Ptpn12/Pdlim3/Myo1c/Tlnrd1/Tpm3/Rara/Cttn/Zyx/Vcl/Sh3pxd2b/Pawr/Lima1/Hcls1/Cryab/Bag3/Synpo/Actg1/Klhl2/Fgr/Actn4/Ttn/Fhod3/Ndc1/Jam3/Aif1/Septin7/Pstpip2/Nexn/Mtss1/Daam1/Lancl2/Myo5c/Cap2/Dcdc2b/Smtnl2/Tmod4/Mylk3/Myadm/Rhoq/Smtn/Fblim1/Lmod3	61
GO:0042383	sarcolemma	29/1429	164/23271	2.37108e-07	1.87612e-05	1.57864e-05	Flnc/Gnas/Cav3/Igf1r/Anxa2/Ahnak/Des/Slc2a1/Plec/Vcl/Akap6/Ank2/Sgcb/Ryr2/Akap7/Cacna2d1/Mlip/Ank1/Cacnb2/Sspn/Aqp4/Casq1/Clcn1/Kcnj5/Kcnd2/Abcc9/Kcnj11/Kcnj2/Kcnj3	29
GO:0001726	ruffle	27/1429	149/23271	3.68093e-07	2.58892e-05	2.17842e-05	Tnfrsf12a/Itga5/Pdpn/Plek/Actn1/Hsp90aa1/S100a6/Gnas/Pdlim7/Kank1/Arf6/Anxa2/Plekho1/Myh9/Eps8/Myo1c/Cyth3/Cttn/Lima1/Nme2/Fgr/C2cd5/Aif1/Clasp2/Appl2/Myadm/Arhgap18	27
GO:0001725	stress fiber	19/1429	86/23271	8.82463e-07	5.07818e-05	4.27298e-05	Xirp1/Actn1/Pdlim7/Fhl3/Anxa2/Myh9/Pdlim3/Tlnrd1/Tpm3/Zyx/Vcl/Lima1/Bag3/Synpo/Klhl2/Actn4/Septin7/Daam1/Fblim1	19
GO:0097517	contractile actin filament bundle	19/1429	86/23271	8.82463e-07	5.07818e-05	4.27298e-05	Xirp1/Actn1/Pdlim7/Fhl3/Anxa2/Myh9/Pdlim3/Tlnrd1/Tpm3/Zyx/Vcl/Lima1/Bag3/Synpo/Klhl2/Actn4/Septin7/Daam1/Fblim1	19
GO:0032432	actin filament bundle	20/1429	95/23271	1.03684e-06	5.46932e-05	4.6021e-05	Xirp1/Actn1/Pdlim7/Fhl3/Anxa2/Myh9/Pdlim3/Tlnrd1/Tpm3/Zyx/Vcl/Lima1/Cryab/Bag3/Synpo/Klhl2/Actn4/Septin7/Daam1/Fblim1	20
GO:0005938	cell cortex	41/1429	307/23271	2.38084e-06	0.000115929	9.7547e-05	Ccn2/Sele/Rnd1/Cnksr1/Dbn1/Shroom3/Lamc2/Actn1/Rhoc/Cltb/Pard6b/Arf6/Anxa2/Myh9/Eps8/Slc2a1/Tpm3/Cttn/Rnd3/Hcls1/Pfn1/Actn4/Pfn4/Asph/Nos2/C2cd5/Septin7/Arhgef9/Ank1/Lancl2/Exoc6/Gucy1b1/Cap2/Clasp2/Add3/Dcdc2b/Myadm/Gpsm1/Osbpl8/Nr3c2/Clasp1	41
GO:0016528	sarcoplasm	18/1429	84/23271	2.71552e-06	0.00012278	0.000103312	Thbs1/Flnc/Thbs4/Plec/Akap6/Asph/Ryr2/Akap7/Cacna2d1/Trdn/Ank1/Cmya5/Agl/Casq2/Casq1/Dhrs7c/Fsd2/Pln	18
GO:0044291	cell-cell contact zone	18/1429	85/23271	3.24918e-06	0.000137115	0.000115374	Xirp1/Actn1/Cav3/Ahnak/Des/Nrap/Slc2a1/Vcl/Tjp2/Akap6/Fgf13/Ank2/Jam3/Dsc2/Jam2/Kcnj11/Tmem65/Kcnj2	18
GO:0042641	actomyosin	19/1429	95/23271	4.29144e-06	0.00016978	0.00014286	Xirp1/Actn1/Pdlim7/Fhl3/Anxa2/Myh9/Pdlim3/Tlnrd1/Tpm3/Zyx/Vcl/Lima1/Bag3/Synpo/Klhl2/Actn4/Septin7/Daam1/Fblim1	19
GO:0030684	preribosome	17/1429	80/23271	5.75785e-06	0.000214395	0.000180401	Ppan/Eif6/Nop56/Ftsj3/Nip7/Wdr74/Nop58/Wdr46/Nob1/Rrs1/Rrp9/Fbl/Bop1/Noc2l/Riox1/Bysl/Xrcc5	17
GO:0031430	M band	8/1429	19/23271	8.13609e-06	0.000286119	0.000240752	Hspb1/Cryab/Ank2/Ttn/Ank1/Smtnl2/Fhl2/Lmod3	8
GO:0016529	sarcoplasmic reticulum	16/1429	75/23271	1.0212e-05	0.000340221	0.000286275	Thbs1/Thbs4/Akap6/Asph/Ryr2/Akap7/Cacna2d1/Trdn/Ank1/Cmya5/Agl/Casq2/Casq1/Dhrs7c/Fsd2/Pln	16
GO:0030315	T-tubule	15/1429	70/23271	1.81291e-05	0.000550434	0.000463157	Cav3/Igf1r/Akap6/Ank2/Akap7/Cacna2d1/Cacnb2/Aqp4/Casq1/Kcnj5/Kcnd2/Abcc9/Kcnj11/Kcnj2/Kcnj3	15
GO:0014704	intercalated disc	14/1429	62/23271	1.82609e-05	0.000550434	0.000463157	Xirp1/Actn1/Cav3/Des/Nrap/Slc2a1/Vcl/Akap6/Fgf13/Ank2/Dsc2/Kcnj11/Tmem65/Kcnj2	14
GO:0045121	membrane raft	44/1429	379/23271	3.79907e-05	0.0010931	0.000919774	Hmox1/Plscr1/Arc/Sdc4/Sele/Cd14/Rtn4rl2/Icam1/Tuba1c/Pdpn/Ptgs2/Tnfrsf1a/Gnas/Ldlr/Cd24a/Cav3/Rgs16/Igf1r/Anxa2/Tlr2/Ahnak/Cavin3/Plvap/Slc2a1/Gprc5b/Myo1c/Cblb/Vcl/Lipe/S100a10/Plpp2/Furin/Akap6/Pacsin2/Kcnd3/Cd55/Rtn4r/Asah2/Nedd4/Add3/Myadm/Rhoq/Kcnd2/Cavin2	44
GO:0098857	membrane microdomain	44/1429	380/23271	4.0471e-05	0.00111383	0.000937223	Hmox1/Plscr1/Arc/Sdc4/Sele/Cd14/Rtn4rl2/Icam1/Tuba1c/Pdpn/Ptgs2/Tnfrsf1a/Gnas/Ldlr/Cd24a/Cav3/Rgs16/Igf1r/Anxa2/Tlr2/Ahnak/Cavin3/Plvap/Slc2a1/Gprc5b/Myo1c/Cblb/Vcl/Lipe/S100a10/Plpp2/Furin/Akap6/Pacsin2/Kcnd3/Cd55/Rtn4r/Asah2/Nedd4/Add3/Myadm/Rhoq/Kcnd2/Cavin2	44
GO:0031672	A band	10/1429	38/23271	7.15846e-05	0.00188804	0.00158868	Hspb1/Klhl40/Cryab/Ank2/Ttn/Ryr2/Ank1/Smtnl2/Fhl2/Lmod3	10
GO:0005901	caveola	17/1429	97/23271	7.96868e-05	0.00201767	0.00169775	Hmox1/Sele/Ptgs2/Ldlr/Cav3/Igf1r/Cavin3/Plvap/Slc2a1/Lipe/Plpp2/Akap6/Pacsin2/Kcnd3/Asah2/Kcnd2/Cavin2	17
GO:0030687	preribosome, large subunit precursor	8/1429	25/23271	8.35686e-05	0.00203457	0.00171197	Ppan/Eif6/Ftsj3/Nip7/Wdr74/Rrs1/Bop1/Noc2l	8
GO:0098589	membrane region	44/1429	393/23271	8.93433e-05	0.0020946	0.00176248	Hmox1/Plscr1/Arc/Sdc4/Sele/Cd14/Rtn4rl2/Icam1/Tuba1c/Pdpn/Ptgs2/Tnfrsf1a/Gnas/Ldlr/Cd24a/Cav3/Rgs16/Igf1r/Anxa2/Tlr2/Ahnak/Cavin3/Plvap/Slc2a1/Gprc5b/Myo1c/Cblb/Vcl/Lipe/S100a10/Plpp2/Furin/Akap6/Pacsin2/Kcnd3/Cd55/Rtn4r/Asah2/Nedd4/Add3/Myadm/Rhoq/Kcnd2/Cavin2	44
GO:0005777	peroxisome	21/1429	145/23271	0.000213467	0.00465948	0.00392067	Sting1/Acsl1/Pxmp4/Isoc1/Tmem135/Mff/Nos2/Prdx1/Gnpat/Nudt19/Ddo/Crot/Mavs/Pnpla8/Decr2/Nudt12/Dnm1l/Nudt7/Fndc5/Hsdl2/Plaat1	21
GO:0042579	microbody	21/1429	145/23271	0.000213467	0.00465948	0.00392067	Sting1/Acsl1/Pxmp4/Isoc1/Tmem135/Mff/Nos2/Prdx1/Gnpat/Nudt19/Ddo/Crot/Mavs/Pnpla8/Decr2/Nudt12/Dnm1l/Nudt7/Fndc5/Hsdl2/Plaat1	21
GO:0032587	ruffle membrane	13/1429	69/23271	0.000256349	0.00540897	0.00455132	Itga5/Pdpn/Plek/Hsp90aa1/Kank1/Plekho1/Eps8/Myo1c/Fgr/C2cd5/Aif1/Clasp2/Appl2	13
GO:0019866	organelle inner membrane	50/1429	489/23271	0.00029095	0.00594102	0.00499901	Ptgs2/Lgals3/AA467197/Atp5k/Fpgs/Bcl2l1/P2rx5/Uqcr11/Pdk4/Timm13/Cox11/Ndufa2/Stat3/Ptpn1/Coq8b/Ndufb8/Romo1/Atp5e/Lemd2/Tmem11/Fgr/Tra2b/Mfn1/Slc25a13/Immt/Fahd1/Acat1/Csde1/Oma1/Hadh/Dele1/Letm2/Micos10/Slc25a19/Ndufs4/Coq8a/Smim20/Cpt2/Opa1/Vdac3/Mtfp1/Maob/Gpam/Immp1l/Abca8b/Abcb7/Slc25a42/Timm21/Cyp27a1/Tmem65	50
GO:0005811	lipid droplet	15/1429	89/23271	0.000320365	0.00633723	0.0053324	Anxa2/Rdh10/Gapdh/Ckap4/Lipe/Plin4/Rab5c/Tmem135/Lpcat1/Prpf19/Fig4/Sccpdh/Ldah/Mettl7a1/Ces1d	15
[truncated: 601 more rows]

## Sheet: GO-MF
ID	Description	GeneRatio	BgRatio	pvalue	p.adjust	qvalue	geneID	Count
[truncated: 984 more rows]

[truncated: 1 more sheets: KEGG]
