# Supplementary material for: Identification of biomarkers related to angiogenesis in myocardial ischemia-reperfusion injury and prediction of potential drugs
Source: PLoS One. 2024 Jun 27;19(6):e0300790. doi: 10.1371/journal.pone.0300790 (PMC11210787; doi:10.1371/journal.pone.0300790)
Supplement: S1 File — (ZIP) [file pone.0300790.s001.zip › Supplementary material/Supplementary material 2.xlsx]

## Sheet: cibersort_result
ID	B cells naive	B cells memory	Plasma cells	T cells CD8	T cells CD4 naive	T cells CD4 memory resting	T cells CD4 memory activated	T cells follicular helper	T cells regulatory (Tregs)	T cells gamma delta	NK cells resting	NK cells activated	Monocytes	Macrophages M0	Macrophages M1	Macrophages M2	Dendritic cells resting	Dendritic cells activated	Mast cells resting	Mast cells activated	Eosinophils	Neutrophils	P value	Correlation	RMSE
GSM5825402	0.0762512	0	0.112085	0.107577	0	0.100145	0.0252899	0	0.0379327	0	0.01784	0.0231202	0.2213	0	0.0386803	0.183186	0	0	0.0565925	0	0	0	0.98	-0.053283	1.08719
GSM5825403	0.0523693	0	0.101563	0	0	0.245581	0	0	0	0	0.0265573	0.0102053	0.401916	0.0306466	0.0541118	0.0178243	0	0	0.0592261	0	0	0	0.95	-0.0430326	1.08184
GSM5825404	0.0526872	0	0.11889	0	0	0.143884	0.00593802	0	0	0	0.170246	0	0.386677	0.0691585	0.0149727	0	0	0	0.0375467	0	0	0	0.925	-0.0355179	1.08622
GSM5825417	0	0.169214	0.067186	0	0	0.0497497	0	0.0114944	0	0	0	0.0271321	0.427787	0.121599	0.0472514	0	0	0	0.0702368	0	0.00834871	0	0.645	0.00827731	1.07668
GSM5825418	0.0884414	0	0.0822082	0.0279326	0	0.0676973	0.0013797	0	0	0	0.103919	0	0.461346	0.0913037	0.0404202	0	0	0	0	0.00971644	0.0256355	0	0.385	0.0457026	1.05923
GSM5825419	0.0764212	0	0.0546007	0	0	0.101974	0	0.0107174	0	0	0.148151	0	0.410737	0.0559744	0.0529324	0	0	0	0	0.0884925	0	0	0.765	-0.00720056	1.07864
GSM5825420	0	0.0561392	0.0321436	0	0	0.222245	0	0	0	0	0.01269	0	0.424649	0.0523004	0.0693931	0	0	0.0154304	0	0.0918442	0.0231652	0	0.99	-0.057891	1.09284
GSM5825421	0	0.0441219	0.030746	0	0	0	0	0	0.00479456	0.00159898	0	0.021536	0.586796	0.0575597	0.012637	0	0	0.00250339	0	0.228991	0.00871597	0	0.7	0.00429701	1.11479
GSM5825422	0	0.0247373	0.0210743	0	0	0.159892	0	0	0.0112654	0	0.0740372	0	0.400845	0.0321932	0	0	0	0.00595103	0	0.270005	0	0	0.915	-0.0293718	1.12158
GSM5825423	0.0506595	0	0.0281205	0	0	0.172116	0	0	0.0479479	0	0.036997	0	0.523756	0.0631739	0	0.000725231	0.00704518	0	0	0.0694593	0	0	0.97	-0.0494807	1.09131
GSM5825424	0	0.0767201	0.0350193	0	0	0.0755384	0	0	0.0289446	0	0.0220203	0.0142966	0.503583	0.0674523	0.0266406	0	0.0269516	0.00535176	0	0.117481	0	0	0.895	-0.0232951	1.08688
GSM5825425	0	0.0666337	0.0348594	0.0422409	0	0.112011	0	0.0179277	0.0182198	0	0.068191	0.0510299	0.415215	0.153953	0	0	0	0.00565871	0	0.0129814	0.0010778	0	0.965	-0.047509	1.09625
